# Supplementary material for: Rewiring of gene expression in circulating white blood cells is associated with pregnancy outcome in heifers (Bos taurus)
Source: Sci Rep. 2020 Oct 8;10:16786. doi: 10.1038/s41598-020-73694-w (PMC7544915; doi:10.1038/s41598-020-73694-w)
Supplement: Supplementary file 1 — Supplementary Table S1. [file 41598_2020_73694_MOESM1_ESM.xlsx]

## Sheet: Supplemental Table 1
Supplemental Table 1. Gene pairs forming significant correlated expression among all 17 subjects.
Gene ID 1	Gene ID 2	value	pvalue	eFDR0.02	Gene symbol 1	Gene symbol 2
ENSBTAG00000006914	ENSBTAG00000000032	0.984781	8.19024e-13	TRUE	PRR3	ABI3
ENSBTAG00000011444	ENSBTAG00000000032	0.980892	4.46349e-12	TRUE	HINT2	ABI3
ENSBTAG00000014262	ENSBTAG00000000064	0.986177	3.99684e-13	TRUE	BZW2	FEN1
ENSBTAG00000008954	ENSBTAG00000000077	0.983596	1.43234e-12	TRUE	PSMB9	ADSL
ENSBTAG00000013623	ENSBTAG00000000077	0.98427	1.04769e-12	TRUE	TIMM13	ADSL
ENSBTAG00000007084	ENSBTAG00000000080	0.982146	2.69172e-12	TRUE	MAP3K14	GRWD1
ENSBTAG00000011567	ENSBTAG00000000080	0.985799	4.88634e-13	TRUE	VPS18	GRWD1
ENSBTAG00000013606	ENSBTAG00000000080	0.981445	3.5863e-12	TRUE	FKBP2	GRWD1
ENSBTAG00000024450	ENSBTAG00000000080	0.981955	2.91413e-12	TRUE	MAP2K2	GRWD1
ENSBTAG00000037493	ENSBTAG00000000080	0.983797	1.30646e-12	TRUE	PUF60	GRWD1
ENSBTAG00000006920	ENSBTAG00000000098	0.98077	4.67891e-12	TRUE	ABCF3	SETDB1
ENSBTAG00000009488	ENSBTAG00000000098	0.980984	4.30467e-12	TRUE	NXF1	SETDB1
ENSBTAG00000001320	ENSBTAG00000000113	0.984075	1.14853e-12	TRUE	VPS16	ARHGEF2
ENSBTAG00000002743	ENSBTAG00000000113	0.982518	2.30165e-12	TRUE	OSGEP	ARHGEF2
ENSBTAG00000006034	ENSBTAG00000000113	0.981102	4.11073e-12	TRUE	RNF113A	ARHGEF2
ENSBTAG00000014468	ENSBTAG00000000113	0.982211	2.61939e-12	TRUE	AP1S1	ARHGEF2
ENSBTAG00000019446	ENSBTAG00000000113	0.986875	2.71417e-13	TRUE	ELP5	ARHGEF2
ENSBTAG00000034529	ENSBTAG00000000113	0.985976	4.44986e-13	TRUE	HMGA1	ARHGEF2
ENSBTAG00000046019	ENSBTAG00000000113	0.988036	1.35994e-13	TRUE	SDHA	ARHGEF2
ENSBTAG00000053923	ENSBTAG00000000113	0.981313	3.78078e-12	TRUE	EXOSC6	ARHGEF2
ENSBTAG00000002590	ENSBTAG00000000132	0.980816	4.59614e-12	TRUE	EXOSC10	EIF4A1
ENSBTAG00000021395	ENSBTAG00000000132	0.981947	2.92337e-12	TRUE	PSME1	EIF4A1
ENSBTAG00000001810	ENSBTAG00000000175	0.980831	4.57042e-12	TRUE	SCAF11	N4BP2
ENSBTAG00000014694	ENSBTAG00000000191	0.981329	3.75649e-12	TRUE	JTB	SLC25A20
ENSBTAG00000012077	ENSBTAG00000000201	0.981124	4.07498e-12	TRUE	SLF2	LTN1
ENSBTAG00000017809	ENSBTAG00000000201	0.983934	1.22619e-12	TRUE	PDS5A	LTN1
ENSBTAG00000008816	ENSBTAG00000000250	-0.98496	7.49912e-13	TRUE	TRIM2	HDHD3
ENSBTAG00000010196	ENSBTAG00000000287	0.980502	5.18678e-12	TRUE	NUP43	GNPDA2
ENSBTAG00000004284	ENSBTAG00000000292	0.980546	5.1011e-12	TRUE	UFD1	TCIRG1
ENSBTAG00000013650	ENSBTAG00000000292	0.98654	3.27584e-13	TRUE	PQLC2	TCIRG1
ENSBTAG00000017689	ENSBTAG00000000292	0.981777	3.13472e-12	TRUE	BRMS1	TCIRG1
ENSBTAG00000019851	ENSBTAG00000000292	0.982305	2.51851e-12	TRUE	PPP2R1A	TCIRG1
ENSBTAG00000021303	ENSBTAG00000000292	0.985069	7.10352e-13	TRUE	RSAD1	TCIRG1
ENSBTAG00000053886	ENSBTAG00000000292	0.987226	2.21799e-13	TRUE	NDUFAF8	TCIRG1
ENSBTAG00000038428	ENSBTAG00000000312	0.980493	5.20471e-12	TRUE	RELB	GRINA
ENSBTAG00000023989	ENSBTAG00000000322	0.980056	6.1381e-12	TRUE	MSANTD4	CD2AP
ENSBTAG00000007453	ENSBTAG00000000347	0.980682	4.84181e-12	TRUE	NELFE	RHOG
ENSBTAG00000018061	ENSBTAG00000000359	0.986076	4.21839e-13	TRUE	LNPK	EIF3J
ENSBTAG00000020505	ENSBTAG00000000363	0.980143	5.94089e-12	TRUE	SBNO1	BDP1
ENSBTAG00000026320	ENSBTAG00000000411	0.981474	3.54456e-12	TRUE	VPS28	HGS
ENSBTAG00000017429	ENSBTAG00000000421	0.986356	3.62525e-13	TRUE	PREPL	EEA1
ENSBTAG00000021357	ENSBTAG00000000421	0.982846	1.99875e-12	TRUE	ZNF518A	EEA1
ENSBTAG00000004829	ENSBTAG00000000428	0.980157	5.90959e-12	TRUE	YIF1A	BAK1
ENSBTAG00000012062	ENSBTAG00000000428	0.981665	3.28109e-12	TRUE	PRDX2	BAK1
ENSBTAG00000014806	ENSBTAG00000000428	0.984603	8.93231e-13	TRUE	ATP2A3	BAK1
ENSBTAG00000018329	ENSBTAG00000000428	0.987585	1.79237e-13	TRUE	EXOSC7	BAK1
ENSBTAG00000020963	ENSBTAG00000000428	0.982428	2.39062e-12	TRUE	RASSF1	BAK1
ENSBTAG00000021820	ENSBTAG00000000428	0.987543	1.83815e-13	TRUE	DDX39A	BAK1
ENSBTAG00000018433	ENSBTAG00000000472	0.980402	5.38816e-12	TRUE	DENND6A	ZNF570
ENSBTAG00000002748	ENSBTAG00000000497	0.980665	4.87255e-12	TRUE	PIP4P1	AKR1A1
ENSBTAG00000013411	ENSBTAG00000000497	0.980904	4.44134e-12	TRUE	ENO1	AKR1A1
ENSBTAG00000013926	ENSBTAG00000000497	0.987113	2.36789e-13	TRUE	FCGRT	AKR1A1
ENSBTAG00000014093	ENSBTAG00000000497	0.981022	4.24238e-12	TRUE	IDH2	AKR1A1
ENSBTAG00000018349	ENSBTAG00000000497	0.983498	1.49745e-12	TRUE	IFI30	AKR1A1
ENSBTAG00000017002	ENSBTAG00000000510	0.980733	4.74603e-12	TRUE	RBCK1	ATG101
ENSBTAG00000019913	ENSBTAG00000000510	0.986539	3.27798e-13	TRUE	DNPH1	ATG101
ENSBTAG00000011189	ENSBTAG00000000524	0.981807	3.09719e-12	TRUE	TJAP1	ENSBTAG00000000524
ENSBTAG00000010760	ENSBTAG00000000545	0.986061	4.25338e-13	TRUE	REV3L	PPP4R3B
ENSBTAG00000014074	ENSBTAG00000000545	0.981235	3.89983e-12	TRUE	SNX13	PPP4R3B
ENSBTAG00000047341	ENSBTAG00000000545	0.983657	1.39307e-12	TRUE	ENSBTAG00000047341	PPP4R3B
ENSBTAG00000045568	ENSBTAG00000000560	0.985659	5.25709e-13	TRUE	ENSBTAG00000045568	ENSBTAG00000000560
ENSBTAG00000046623	ENSBTAG00000000560	0.9808	4.62494e-12	TRUE	ENSBTAG00000046623	ENSBTAG00000000560
ENSBTAG00000006555	ENSBTAG00000000565	0.982389	2.43111e-12	TRUE	ZMYM1	RFX7
ENSBTAG00000015016	ENSBTAG00000000578	0.98284	2.00362e-12	TRUE	CALCOCO1	ABHD16A
ENSBTAG00000019906	ENSBTAG00000000578	0.98045	5.29082e-12	TRUE	VPS25	ABHD16A
ENSBTAG00000025612	ENSBTAG00000000578	0.982703	2.1261e-12	TRUE	URM1	ABHD16A
ENSBTAG00000019197	ENSBTAG00000000586	0.980669	4.86584e-12	TRUE	FAM208B	CPLANE1
ENSBTAG00000008837	ENSBTAG00000000608	0.982645	2.17974e-12	TRUE	CSNK2B	PRCC
ENSBTAG00000025452	ENSBTAG00000000608	0.983678	1.37963e-12	TRUE	SF3A2	PRCC
ENSBTAG00000004913	ENSBTAG00000000666	0.987372	2.03523e-13	TRUE	RNF167	GHDC
ENSBTAG00000007084	ENSBTAG00000000666	0.982442	2.37683e-12	TRUE	MAP3K14	GHDC
ENSBTAG00000007336	ENSBTAG00000000666	0.982441	2.37739e-12	TRUE	HCST	GHDC
ENSBTAG00000008744	ENSBTAG00000000666	0.980768	4.6835e-12	TRUE	PDK2	GHDC
ENSBTAG00000010481	ENSBTAG00000000666	0.980818	4.59322e-12	TRUE	UBXN1	GHDC
ENSBTAG00000011413	ENSBTAG00000000666	0.985613	5.38621e-13	TRUE	CCDC107	GHDC
ENSBTAG00000013650	ENSBTAG00000000666	0.980715	4.77973e-12	TRUE	PQLC2	GHDC
ENSBTAG00000013988	ENSBTAG00000000666	0.98334	1.60761e-12	TRUE	BID	GHDC
ENSBTAG00000014553	ENSBTAG00000000666	0.981711	3.22091e-12	TRUE	ATP6V0D1	GHDC
ENSBTAG00000014863	ENSBTAG00000000666	0.980974	4.32195e-12	TRUE	GYPC	GHDC
ENSBTAG00000014926	ENSBTAG00000000666	0.98256	2.26008e-12	TRUE	SNAPC2	GHDC
ENSBTAG00000015098	ENSBTAG00000000666	0.982224	2.60531e-12	TRUE	RABEPK	GHDC
ENSBTAG00000015144	ENSBTAG00000000666	0.985149	6.82276e-13	TRUE	GMIP	GHDC
ENSBTAG00000018060	ENSBTAG00000000666	0.980694	4.81862e-12	TRUE	WDR13	GHDC
ENSBTAG00000032026	ENSBTAG00000000666	0.983405	1.56113e-12	TRUE	GMPPB	GHDC
ENSBTAG00000034609	ENSBTAG00000000666	0.985961	4.48685e-13	TRUE	ENSBTAG00000034609	GHDC
ENSBTAG00000001368	ENSBTAG00000000694	0.98047	5.25124e-12	TRUE	LGALS3BP	TAF10
ENSBTAG00000004913	ENSBTAG00000000694	0.980125	5.98089e-12	TRUE	RNF167	TAF10
ENSBTAG00000005009	ENSBTAG00000000694	0.980043	6.16805e-12	TRUE	PRELID1	TAF10
ENSBTAG00000006998	ENSBTAG00000000694	0.98555	5.56352e-13	TRUE	RASGRP4	TAF10
ENSBTAG00000010799	ENSBTAG00000000694	0.980391	5.41097e-12	TRUE	MYL6	TAF10
ENSBTAG00000011212	ENSBTAG00000000694	0.985095	7.01108e-13	TRUE	EIF3K	TAF10
ENSBTAG00000011413	ENSBTAG00000000694	0.982813	2.02703e-12	TRUE	CCDC107	TAF10
ENSBTAG00000020807	ENSBTAG00000000694	0.982688	2.13985e-12	TRUE	FAU	TAF10
ENSBTAG00000034609	ENSBTAG00000000694	0.981418	3.62578e-12	TRUE	ENSBTAG00000034609	TAF10
ENSBTAG00000002550	ENSBTAG00000000808	0.981792	3.11647e-12	TRUE	ENSBTAG00000002550	COX14
ENSBTAG00000010232	ENSBTAG00000000808	0.98232	2.50303e-12	TRUE	NDUFS5	COX14
ENSBTAG00000013264	ENSBTAG00000000808	0.982147	2.69122e-12	TRUE	RPS24	COX14
ENSBTAG00000019697	ENSBTAG00000000808	0.987274	2.15654e-13	TRUE	NPAS2	COX14
ENSBTAG00000021802	ENSBTAG00000000808	0.986997	2.5323e-13	TRUE	MIEN1	COX14
ENSBTAG00000018639	ENSBTAG00000000857	0.98709	2.3995e-13	TRUE	UNC45A	SLC52A2
ENSBTAG00000016744	ENSBTAG00000000859	0.980496	5.19978e-12	TRUE	CAPRIN1	SLC38A1
ENSBTAG00000015413	ENSBTAG00000001017	0.983542	1.46746e-12	TRUE	RASA2	SLK
ENSBTAG00000019851	ENSBTAG00000001022	0.981198	3.95814e-12	TRUE	PPP2R1A	AMDHD2
ENSBTAG00000021720	ENSBTAG00000001022	0.981274	3.84018e-12	TRUE	MRPL27	AMDHD2
ENSBTAG00000050825	ENSBTAG00000001022	0.980669	4.86558e-12	TRUE	TMEM265	AMDHD2
ENSBTAG00000001225	ENSBTAG00000001029	0.983486	1.50529e-12	TRUE	RBM14	RASGRP2
ENSBTAG00000010467	ENSBTAG00000001029	0.980324	5.54965e-12	TRUE	SUPT5H	RASGRP2
ENSBTAG00000014553	ENSBTAG00000001029	0.981729	3.19675e-12	TRUE	ATP6V0D1	RASGRP2
ENSBTAG00000016526	ENSBTAG00000001029	0.980565	5.06393e-12	TRUE	PIH1D1	RASGRP2
ENSBTAG00000001988	ENSBTAG00000001037	0.983194	1.71551e-12	TRUE	EIF3D	MAP4K2
ENSBTAG00000002525	ENSBTAG00000001037	0.981416	3.62783e-12	TRUE	C7H19orf53	MAP4K2
ENSBTAG00000007961	ENSBTAG00000001037	0.98131	3.78488e-12	TRUE	TADA3	MAP4K2
ENSBTAG00000009024	ENSBTAG00000001037	0.980474	5.2435e-12	TRUE	KCND1	MAP4K2
ENSBTAG00000016526	ENSBTAG00000001037	0.986723	2.95875e-13	TRUE	PIH1D1	MAP4K2
ENSBTAG00000017298	ENSBTAG00000001037	0.980693	4.82e-12	TRUE	AAMDC	MAP4K2
ENSBTAG00000018403	ENSBTAG00000001037	0.985894	4.64825e-13	TRUE	ARHGAP9	MAP4K2
ENSBTAG00000018784	ENSBTAG00000001037	0.980965	4.33813e-12	TRUE	CTSZ	MAP4K2
ENSBTAG00000019446	ENSBTAG00000001037	0.980692	4.82277e-12	TRUE	ELP5	MAP4K2
ENSBTAG00000024450	ENSBTAG00000001037	0.983972	1.20471e-12	TRUE	MAP2K2	MAP4K2
ENSBTAG00000039719	ENSBTAG00000001037	0.98061	4.97757e-12	TRUE	PHGDH	MAP4K2
ENSBTAG00000007595	ENSBTAG00000001108	0.987681	1.69197e-13	TRUE	BROX	GMCL1
ENSBTAG00000004953	ENSBTAG00000001114	0.98409	1.14018e-12	TRUE	ELK4	PRKD3
ENSBTAG00000014515	ENSBTAG00000001114	0.982125	2.71607e-12	TRUE	RFC1	PRKD3
ENSBTAG00000020505	ENSBTAG00000001114	0.982348	2.47329e-12	TRUE	SBNO1	PRKD3
ENSBTAG00000013236	ENSBTAG00000001133	0.983896	1.24787e-12	TRUE	MED1	VWA8
ENSBTAG00000017547	ENSBTAG00000001134	0.983927	1.23011e-12	TRUE	DBNL	SRRT
ENSBTAG00000038842	ENSBTAG00000001134	0.982217	2.61312e-12	TRUE	NEDD8	SRRT
ENSBTAG00000005025	ENSBTAG00000001168	0.980019	6.2245e-12	TRUE	FAM91A1	BRAP
ENSBTAG00000027319	ENSBTAG00000001168	0.985504	5.69558e-13	TRUE	ENSBTAG00000027319	BRAP
ENSBTAG00000001282	ENSBTAG00000001178	0.982035	2.81873e-12	TRUE	RALGAPA1	USPL1
ENSBTAG00000003484	ENSBTAG00000001182	-0.981177	3.9904e-12	TRUE	C3H1orf123	2020-09-07
ENSBTAG00000020927	ENSBTAG00000001182	-0.985644	5.29868e-13	TRUE	HSD17B8	2020-09-07
ENSBTAG00000012620	ENSBTAG00000001212	0.983814	1.29642e-12	TRUE	RETREG2	SSR2
ENSBTAG00000011067	ENSBTAG00000001254	-0.983784	1.31435e-12	TRUE	IL17RA	ANKRD46
ENSBTAG00000010227	ENSBTAG00000001282	0.98116	4.01731e-12	TRUE	CPSF2	RALGAPA1
ENSBTAG00000012077	ENSBTAG00000001282	0.986957	2.59136e-13	TRUE	SLF2	RALGAPA1
ENSBTAG00000021756	ENSBTAG00000001282	0.980536	5.12065e-12	TRUE	ZDHHC17	RALGAPA1
ENSBTAG00000046612	ENSBTAG00000001282	0.981412	3.63445e-12	TRUE	ZNF292	RALGAPA1
ENSBTAG00000001882	ENSBTAG00000001320	0.983522	1.4808e-12	TRUE	CD79A	VPS16
ENSBTAG00000014468	ENSBTAG00000001320	0.984146	1.11099e-12	TRUE	AP1S1	VPS16
ENSBTAG00000018967	ENSBTAG00000001320	0.980556	5.08158e-12	TRUE	YIPF3	VPS16
ENSBTAG00000022314	ENSBTAG00000001320	0.98462	8.85962e-13	TRUE	EMD	VPS16
ENSBTAG00000032122	ENSBTAG00000001320	0.984222	1.07182e-12	TRUE	CD19	VPS16
ENSBTAG00000046019	ENSBTAG00000001320	0.987944	1.44028e-13	TRUE	SDHA	VPS16
ENSBTAG00000018146	ENSBTAG00000001321	0.982843	2.00139e-12	TRUE	VAT1L	IL1B
ENSBTAG00000031814	ENSBTAG00000001321	0.988192	1.23326e-13	TRUE	SDS	IL1B
ENSBTAG00000001648	ENSBTAG00000001360	0.980908	4.43567e-12	TRUE	RPL21	RPS12
ENSBTAG00000002550	ENSBTAG00000001360	0.981839	3.05659e-12	TRUE	ENSBTAG00000002550	RPS12
ENSBTAG00000003229	ENSBTAG00000001360	0.985431	5.91547e-13	TRUE	RPL23	RPS12
ENSBTAG00000005142	ENSBTAG00000001360	0.991045	1.56151e-14	TRUE	RPL37	RPS12
ENSBTAG00000005349	ENSBTAG00000001360	0.981372	3.69319e-12	TRUE	RPL27A	RPS12
ENSBTAG00000010832	ENSBTAG00000001360	0.983068	1.81352e-12	TRUE	JAGN1	RPS12
ENSBTAG00000013264	ENSBTAG00000001360	0.991501	1.05696e-14	TRUE	RPS24	RPS12
ENSBTAG00000014208	ENSBTAG00000001360	0.98414	1.11386e-12	TRUE	RPL35A	RPS12
ENSBTAG00000016391	ENSBTAG00000001360	0.990532	2.36787e-14	TRUE	ENSBTAG00000016391	RPS12
ENSBTAG00000018987	ENSBTAG00000001360	0.980935	4.38816e-12	TRUE	ENSBTAG00000018987	RPS12
ENSBTAG00000019867	ENSBTAG00000001360	0.982327	2.49512e-12	TRUE	COMMD1	RPS12
ENSBTAG00000025968	ENSBTAG00000001360	0.981058	4.18267e-12	TRUE	ENSBTAG00000025968	RPS12
ENSBTAG00000049452	ENSBTAG00000001360	0.980872	4.49688e-12	TRUE	UBL5	RPS12
ENSBTAG00000004913	ENSBTAG00000001368	0.986661	3.06239e-13	TRUE	RNF167	LGALS3BP
ENSBTAG00000006998	ENSBTAG00000001368	0.982332	2.49015e-12	TRUE	RASGRP4	LGALS3BP
ENSBTAG00000012228	ENSBTAG00000001368	0.980741	4.73126e-12	TRUE	SEMA4A	LGALS3BP
ENSBTAG00000018070	ENSBTAG00000001368	0.983877	1.25905e-12	TRUE	SCNM1	LGALS3BP
ENSBTAG00000021303	ENSBTAG00000001368	0.983348	1.60136e-12	TRUE	RSAD1	LGALS3BP
ENSBTAG00000021378	ENSBTAG00000001368	0.983769	1.32321e-12	TRUE	S100A13	LGALS3BP
ENSBTAG00000021709	ENSBTAG00000001368	0.984341	1.01276e-12	TRUE	SPI1	LGALS3BP
ENSBTAG00000031852	ENSBTAG00000001368	0.980117	6.0001e-12	TRUE	TBC1D10B	LGALS3BP
ENSBTAG00000035587	ENSBTAG00000001368	0.988471	1.03113e-13	TRUE	ARRB2	LGALS3BP
ENSBTAG00000002579	ENSBTAG00000001394	0.980758	4.70087e-12	TRUE	FBL	TMED9
ENSBTAG00000004915	ENSBTAG00000001394	0.986852	2.74998e-13	TRUE	PFN1	TMED9
ENSBTAG00000012146	ENSBTAG00000001394	0.981346	3.73179e-12	TRUE	PPP1CA	TMED9
ENSBTAG00000015228	ENSBTAG00000001394	0.985585	5.46431e-13	TRUE	CD74	TMED9
ENSBTAG00000021569	ENSBTAG00000001394	0.980465	5.26155e-12	TRUE	DDB1	TMED9
ENSBTAG00000013924	ENSBTAG00000001449	0.981065	4.17139e-12	TRUE	RPS11	SRA1
ENSBTAG00000018422	ENSBTAG00000001449	0.988949	7.51733e-14	TRUE	RIPK3	SRA1
ENSBTAG00000027213	ENSBTAG00000001449	0.980349	5.49774e-12	TRUE	ENSBTAG00000027213	SRA1
ENSBTAG00000031641	ENSBTAG00000001449	0.989961	3.66892e-14	TRUE	PSMD8	SRA1
ENSBTAG00000008737	ENSBTAG00000001460	0.986371	3.59602e-13	TRUE	DR1	LIN7C
ENSBTAG00000026650	ENSBTAG00000001460	-0.980858	4.52224e-12	TRUE	ENSBTAG00000026650	LIN7C
ENSBTAG00000054647	ENSBTAG00000001460	0.983639	1.40445e-12	TRUE	RPE	LIN7C
ENSBTAG00000007315	ENSBTAG00000001506	0.981846	3.04767e-12	TRUE	LARS2	HTT
ENSBTAG00000016079	ENSBTAG00000001538	0.98471	8.48094e-13	TRUE	COX4I1	ENSBTAG00000001538
ENSBTAG00000020674	ENSBTAG00000001538	0.980229	5.75305e-12	TRUE	LTB	ENSBTAG00000001538
ENSBTAG00000021093	ENSBTAG00000001538	0.988294	1.1556e-13	TRUE	RPS16	ENSBTAG00000001538
ENSBTAG00000020999	ENSBTAG00000001594	0.983388	1.57347e-12	TRUE	DDB2	ARL6IP4
ENSBTAG00000001977	ENSBTAG00000001617	0.981125	4.07325e-12	TRUE	YIPF6	G2E3
ENSBTAG00000046561	ENSBTAG00000001617	0.98256	2.2606e-12	TRUE	LCORL	G2E3
ENSBTAG00000003927	ENSBTAG00000001635	0.980861	4.51744e-12	TRUE	AAMP	CUTA
ENSBTAG00000038379	ENSBTAG00000001648	0.989629	4.67851e-14	TRUE	ENSBTAG00000038379	RPL21
ENSBTAG00000016190	ENSBTAG00000001659	0.980595	5.00511e-12	TRUE	ZNF394	VPS4A
ENSBTAG00000010729	ENSBTAG00000001665	0.982569	2.25216e-12	TRUE	KRI1	COG8
ENSBTAG00000002748	ENSBTAG00000001712	0.987872	1.50519e-13	TRUE	PIP4P1	CMTM7
ENSBTAG00000003927	ENSBTAG00000001712	0.98235	2.47132e-12	TRUE	AAMP	CMTM7
ENSBTAG00000016411	ENSBTAG00000001712	0.984164	1.10155e-12	TRUE	RNF122	CMTM7
ENSBTAG00000019446	ENSBTAG00000001712	0.983669	1.3854e-12	TRUE	ELP5	CMTM7
ENSBTAG00000034529	ENSBTAG00000001712	0.982991	1.87563e-12	TRUE	HMGA1	CMTM7
ENSBTAG00000007395	ENSBTAG00000001736	0.982411	2.40825e-12	TRUE	ALS2	UBN1
ENSBTAG00000010220	ENSBTAG00000001736	0.98859	9.54313e-14	TRUE	DCLRE1C	UBN1
ENSBTAG00000021927	ENSBTAG00000001744	0.983022	1.85101e-12	TRUE	AATF	BET1L
ENSBTAG00000010799	ENSBTAG00000001777	0.984758	8.28305e-13	TRUE	MYL6	RPLP2
ENSBTAG00000005793	ENSBTAG00000001782	0.982077	2.77026e-12	TRUE	PEA15	MRPS12
ENSBTAG00000055082	ENSBTAG00000001782	0.980423	5.34597e-12	TRUE	ENSBTAG00000055082	MRPS12
ENSBTAG00000007737	ENSBTAG00000001792	0.982313	2.51005e-12	TRUE	UBA52	C7H19orf70
ENSBTAG00000015989	ENSBTAG00000001792	0.985179	6.71983e-13	TRUE	RPS5	C7H19orf70
ENSBTAG00000016079	ENSBTAG00000001792	0.983184	1.72269e-12	TRUE	COX4I1	C7H19orf70
ENSBTAG00000019718	ENSBTAG00000001792	0.986155	4.04461e-13	TRUE	RPS15	C7H19orf70
ENSBTAG00000021093	ENSBTAG00000001792	0.98042	5.3511e-12	TRUE	RPS16	C7H19orf70
ENSBTAG00000023997	ENSBTAG00000001792	0.980467	5.25744e-12	TRUE	VAMP8	C7H19orf70
ENSBTAG00000047694	ENSBTAG00000001792	0.980126	5.98074e-12	TRUE	ENSBTAG00000047694	C7H19orf70
ENSBTAG00000004575	ENSBTAG00000001810	0.984261	1.05213e-12	TRUE	FAM126A	SCAF11
ENSBTAG00000009565	ENSBTAG00000001810	0.980012	6.23881e-12	TRUE	RASA1	SCAF11
ENSBTAG00000010760	ENSBTAG00000001810	0.982085	2.761e-12	TRUE	REV3L	SCAF11
ENSBTAG00000012592	ENSBTAG00000001832	0.986121	4.1196e-13	TRUE	ANKLE1	MRPL10
ENSBTAG00000018883	ENSBTAG00000001832	0.982873	1.97505e-12	TRUE	DCTN3	MRPL10
ENSBTAG00000002743	ENSBTAG00000001856	0.984698	8.52838e-13	TRUE	OSGEP	POLR2C
ENSBTAG00000013403	ENSBTAG00000001856	0.980248	5.71159e-12	TRUE	AGBL5	POLR2C
ENSBTAG00000017360	ENSBTAG00000001856	0.981452	3.57625e-12	TRUE	HDAC3	POLR2C
ENSBTAG00000018002	ENSBTAG00000001856	0.982409	2.41081e-12	TRUE	DTX3	POLR2C
ENSBTAG00000019446	ENSBTAG00000001856	0.984559	9.12369e-13	TRUE	ELP5	POLR2C
ENSBTAG00000030965	ENSBTAG00000001856	0.986447	3.45013e-13	TRUE	MCM7	POLR2C
ENSBTAG00000002743	ENSBTAG00000001882	0.986784	2.85824e-13	TRUE	OSGEP	CD79A
ENSBTAG00000006966	ENSBTAG00000001882	0.985615	5.38041e-13	TRUE	NRM	CD79A
ENSBTAG00000009661	ENSBTAG00000001882	0.983486	1.50569e-12	TRUE	RNASEH2A	CD79A
ENSBTAG00000012587	ENSBTAG00000001882	0.982423	2.39595e-12	TRUE	BABAM1	CD79A
ENSBTAG00000013782	ENSBTAG00000001882	0.980585	5.02539e-12	TRUE	DNAJB2	CD79A
ENSBTAG00000014468	ENSBTAG00000001882	0.990236	2.9816e-14	TRUE	AP1S1	CD79A
ENSBTAG00000015388	ENSBTAG00000001882	0.982257	2.56957e-12	TRUE	RPL18	CD79A
ENSBTAG00000018043	ENSBTAG00000001882	0.981388	3.66973e-12	TRUE	LCAT	CD79A
ENSBTAG00000018593	ENSBTAG00000001882	0.982386	2.43427e-12	TRUE	PSENEN	CD79A
ENSBTAG00000019446	ENSBTAG00000001882	0.981843	3.0518e-12	TRUE	ELP5	CD79A
ENSBTAG00000020294	ENSBTAG00000001882	0.992913	2.71565e-15	TRUE	PTPN6	CD79A
ENSBTAG00000020394	ENSBTAG00000001882	0.981743	3.17833e-12	TRUE	TNFAIP8L2	CD79A
ENSBTAG00000022314	ENSBTAG00000001882	0.981936	2.93657e-12	TRUE	EMD	CD79A
ENSBTAG00000032122	ENSBTAG00000001882	0.980027	6.2039e-12	TRUE	CD19	CD79A
ENSBTAG00000034529	ENSBTAG00000001882	0.983404	1.56226e-12	TRUE	HMGA1	CD79A
ENSBTAG00000046019	ENSBTAG00000001882	0.980432	5.32691e-12	TRUE	SDHA	CD79A
ENSBTAG00000051287	ENSBTAG00000001882	0.986635	3.10793e-13	TRUE	NDUFB11	CD79A
ENSBTAG00000053923	ENSBTAG00000001882	0.987599	1.77722e-13	TRUE	EXOSC6	CD79A
ENSBTAG00000014099	ENSBTAG00000001886	0.980848	4.53969e-12	TRUE	YTHDC2	FAM122B
ENSBTAG00000024542	ENSBTAG00000001948	0.982962	1.89987e-12	TRUE	PIGC	VTI1B
ENSBTAG00000019500	ENSBTAG00000001956	0.981023	4.23984e-12	TRUE	CNIH1	HINT3
ENSBTAG00000007080	ENSBTAG00000001988	0.981236	3.89802e-12	TRUE	PREB	EIF3D
ENSBTAG00000007961	ENSBTAG00000001988	0.980092	6.0565e-12	TRUE	TADA3	EIF3D
ENSBTAG00000010481	ENSBTAG00000001988	0.981117	4.08677e-12	TRUE	UBXN1	EIF3D
ENSBTAG00000011212	ENSBTAG00000001988	0.984688	8.57014e-13	TRUE	EIF3K	EIF3D
ENSBTAG00000011413	ENSBTAG00000001988	0.981391	3.66454e-12	TRUE	CCDC107	EIF3D
ENSBTAG00000012044	ENSBTAG00000001988	0.980808	4.61142e-12	TRUE	RPL13	EIF3D
ENSBTAG00000012620	ENSBTAG00000001988	0.986373	3.59177e-13	TRUE	RETREG2	EIF3D
ENSBTAG00000012936	ENSBTAG00000001988	0.987595	1.78148e-13	TRUE	THYN1	EIF3D
ENSBTAG00000013123	ENSBTAG00000001988	0.98611	4.14223e-13	TRUE	PHB2	EIF3D
ENSBTAG00000014553	ENSBTAG00000001988	0.981648	3.30374e-12	TRUE	ATP6V0D1	EIF3D
ENSBTAG00000015144	ENSBTAG00000001988	0.987564	1.81571e-13	TRUE	GMIP	EIF3D
ENSBTAG00000016427	ENSBTAG00000001988	0.981485	3.52892e-12	TRUE	COMMD7	EIF3D
ENSBTAG00000016526	ENSBTAG00000001988	0.990269	2.9071e-14	TRUE	PIH1D1	EIF3D
ENSBTAG00000018421	ENSBTAG00000001988	0.980577	5.04074e-12	TRUE	WWP2	EIF3D
ENSBTAG00000018784	ENSBTAG00000001988	0.988724	8.73929e-14	TRUE	CTSZ	EIF3D
ENSBTAG00000031688	ENSBTAG00000001988	0.993181	2.03555e-15	TRUE	RBM4	EIF3D
ENSBTAG00000031752	ENSBTAG00000001988	0.983444	1.5342e-12	TRUE	TMEM256	EIF3D
ENSBTAG00000034598	ENSBTAG00000001988	0.982774	2.0621e-12	TRUE	BOD1	EIF3D
ENSBTAG00000039719	ENSBTAG00000001988	0.982805	2.034e-12	TRUE	PHGDH	EIF3D
ENSBTAG00000011313	ENSBTAG00000002002	0.986558	3.2434e-13	TRUE	CASP8AP2	ATAD2
ENSBTAG00000017028	ENSBTAG00000002002	0.98116	4.01782e-12	TRUE	USO1	ATAD2
ENSBTAG00000017429	ENSBTAG00000002002	0.98073	4.75232e-12	TRUE	PREPL	ATAD2
ENSBTAG00000021357	ENSBTAG00000002002	0.987063	2.43838e-13	TRUE	ZNF518A	ATAD2
ENSBTAG00000002060	ENSBTAG00000002038	0.986043	4.29368e-13	TRUE	RPL19	RPL14
ENSBTAG00000003205	ENSBTAG00000002038	0.98134	3.74033e-12	TRUE	RPL35	RPL14
ENSBTAG00000005628	ENSBTAG00000002038	0.984731	8.39055e-13	TRUE	CD52	RPL14
ENSBTAG00000010832	ENSBTAG00000002038	0.98786	1.51616e-13	TRUE	JAGN1	RPL14
ENSBTAG00000014822	ENSBTAG00000002038	0.985025	7.2607e-13	TRUE	MRPL52	RPL14
ENSBTAG00000016093	ENSBTAG00000002038	0.98067	4.86337e-12	TRUE	PLP2	RPL14
ENSBTAG00000018883	ENSBTAG00000002038	0.980927	4.40204e-12	TRUE	DCTN3	RPL14
ENSBTAG00000045510	ENSBTAG00000002038	0.982874	1.97418e-12	TRUE	EMC10	RPL14
ENSBTAG00000045678	ENSBTAG00000002038	0.985755	5.00047e-13	TRUE	ENSBTAG00000045678	RPL14
ENSBTAG00000051063	ENSBTAG00000002038	0.985359	6.13531e-13	TRUE	ENSBTAG00000051063	RPL14
ENSBTAG00000053048	ENSBTAG00000002038	0.985201	6.64846e-13	TRUE	ENSBTAG00000053048	RPL14
ENSBTAG00000054438	ENSBTAG00000002038	0.980831	4.57046e-12	TRUE	GPSM3	RPL14
ENSBTAG00000011960	ENSBTAG00000002042	0.980915	4.42357e-12	TRUE	GOT1	RIC8A
ENSBTAG00000003205	ENSBTAG00000002060	0.983801	1.30437e-12	TRUE	RPL35	RPL19
ENSBTAG00000005349	ENSBTAG00000002060	0.98259	2.23201e-12	TRUE	RPL27A	RPL19
ENSBTAG00000008935	ENSBTAG00000002060	0.983791	1.30987e-12	TRUE	PFDN5	RPL19
ENSBTAG00000009287	ENSBTAG00000002060	0.992605	3.73321e-15	TRUE	EBP	RPL19
ENSBTAG00000009580	ENSBTAG00000002060	0.982946	1.91287e-12	TRUE	SH3BGRL3	RPL19
ENSBTAG00000010832	ENSBTAG00000002060	0.982573	2.24777e-12	TRUE	JAGN1	RPL19
ENSBTAG00000019494	ENSBTAG00000002060	0.983707	1.36184e-12	TRUE	RPL10A	RPL19
ENSBTAG00000023274	ENSBTAG00000002060	0.983576	1.44551e-12	TRUE	ENSBTAG00000023274	RPL19
ENSBTAG00000032209	ENSBTAG00000002060	0.980831	4.56981e-12	TRUE	CXHXorf65	RPL19
ENSBTAG00000045510	ENSBTAG00000002060	0.980449	5.29406e-12	TRUE	EMC10	RPL19
ENSBTAG00000049167	ENSBTAG00000002060	0.980386	5.42216e-12	TRUE	ENSBTAG00000049167	RPL19
ENSBTAG00000053048	ENSBTAG00000002060	0.980838	4.55813e-12	TRUE	ENSBTAG00000053048	RPL19
ENSBTAG00000012928	ENSBTAG00000002068	0.982045	2.80774e-12	TRUE	PPP4C	TAGLN2
ENSBTAG00000014366	ENSBTAG00000002068	0.980049	6.15516e-12	TRUE	PRPF19	TAGLN2
ENSBTAG00000018286	ENSBTAG00000002068	0.982833	2.00966e-12	TRUE	RNF181	TAGLN2
ENSBTAG00000006523	ENSBTAG00000002082	0.982265	2.56159e-12	TRUE	ENSBTAG00000006523	MARCKS
ENSBTAG00000018823	ENSBTAG00000002090	0.980879	4.48529e-12	TRUE	GRN	CPSF4
ENSBTAG00000019556	ENSBTAG00000002090	0.980599	4.99869e-12	TRUE	MIIP	CPSF4
ENSBTAG00000012587	ENSBTAG00000002094	0.983581	1.44187e-12	TRUE	BABAM1	ATP5MF
ENSBTAG00000014468	ENSBTAG00000002094	0.980928	4.40101e-12	TRUE	AP1S1	ATP5MF
ENSBTAG00000015858	ENSBTAG00000002094	0.985583	5.47032e-13	TRUE	TSR2	ATP5MF
ENSBTAG00000017441	ENSBTAG00000002094	0.988622	9.34627e-14	TRUE	RPL27	ATP5MF
ENSBTAG00000018483	ENSBTAG00000002094	0.985692	5.16939e-13	TRUE	NDUFS3	ATP5MF
ENSBTAG00000019443	ENSBTAG00000002094	0.984224	1.07067e-12	TRUE	CTDNEP1	ATP5MF
ENSBTAG00000022314	ENSBTAG00000002094	0.981279	3.83204e-12	TRUE	EMD	ATP5MF
ENSBTAG00000032122	ENSBTAG00000002094	0.982136	2.70343e-12	TRUE	CD19	ATP5MF
ENSBTAG00000038842	ENSBTAG00000002094	0.985248	6.49013e-13	TRUE	NEDD8	ATP5MF
ENSBTAG00000002378	ENSBTAG00000002191	0.980798	4.62876e-12	TRUE	NUCB1	RRP12
ENSBTAG00000019013	ENSBTAG00000002191	0.988612	9.40645e-14	TRUE	HECTD3	RRP12
ENSBTAG00000004861	ENSBTAG00000002203	0.981349	3.72665e-12	TRUE	EIF3F	NDUFS2
ENSBTAG00000006939	ENSBTAG00000002203	0.981766	3.14936e-12	TRUE	FGD3	NDUFS2
ENSBTAG00000013901	ENSBTAG00000002203	0.983432	1.54274e-12	TRUE	PTDSS1	NDUFS2
ENSBTAG00000019500	ENSBTAG00000002203	-0.987399	2.00332e-13	TRUE	CNIH1	NDUFS2
ENSBTAG00000020904	ENSBTAG00000002203	0.980351	5.49337e-12	TRUE	JAK3	NDUFS2
ENSBTAG00000003830	ENSBTAG00000002282	0.980707	4.79461e-12	TRUE	PSMB3	EIF1
ENSBTAG00000055198	ENSBTAG00000002282	0.982375	2.44564e-12	TRUE	ENSBTAG00000055198	EIF1
ENSBTAG00000011591	ENSBTAG00000002287	0.987176	2.2835e-13	TRUE	KRR1	CHD9
ENSBTAG00000008433	ENSBTAG00000002321	0.980225	5.7617e-12	TRUE	PGAP2	AMT
ENSBTAG00000014468	ENSBTAG00000002321	0.981351	3.7244e-12	TRUE	AP1S1	AMT
ENSBTAG00000009839	ENSBTAG00000002327	0.984077	1.14727e-12	TRUE	GSTK1	TMEM208
ENSBTAG00000015837	ENSBTAG00000002356	0.981743	3.1784e-12	TRUE	P2RY12	RBM47
ENSBTAG00000003225	ENSBTAG00000002378	0.987056	2.44827e-13	TRUE	IMP4	NUCB1
ENSBTAG00000004552	ENSBTAG00000002378	0.986225	3.89467e-13	TRUE	PBXIP1	NUCB1
ENSBTAG00000008631	ENSBTAG00000002378	0.986949	2.60311e-13	TRUE	CORO1A	NUCB1
ENSBTAG00000016933	ENSBTAG00000002378	0.980525	5.14126e-12	TRUE	IL27RA	NUCB1
ENSBTAG00000019167	ENSBTAG00000002378	0.98162	3.34137e-12	TRUE	INPPL1	NUCB1
ENSBTAG00000020904	ENSBTAG00000002378	0.982857	1.98927e-12	TRUE	JAK3	NUCB1
ENSBTAG00000023795	ENSBTAG00000002378	0.986073	4.22519e-13	TRUE	VAC14	NUCB1
ENSBTAG00000003927	ENSBTAG00000002404	0.987103	2.38254e-13	TRUE	AAMP	TMX2
ENSBTAG00000002743	ENSBTAG00000002434	0.982387	2.43307e-12	TRUE	OSGEP	WDR18
ENSBTAG00000006670	ENSBTAG00000002434	0.98189	2.99361e-12	TRUE	ERGIC3	WDR18
ENSBTAG00000013244	ENSBTAG00000002434	0.981816	3.08606e-12	TRUE	HDAC6	WDR18
ENSBTAG00000014450	ENSBTAG00000002434	0.981269	3.84811e-12	TRUE	NOSIP	WDR18
ENSBTAG00000016354	ENSBTAG00000002434	0.983046	1.83111e-12	TRUE	IER2	WDR18
ENSBTAG00000018625	ENSBTAG00000002434	0.980423	5.346e-12	TRUE	ZNF263	WDR18
ENSBTAG00000045510	ENSBTAG00000002434	0.982831	2.01126e-12	TRUE	EMC10	WDR18
ENSBTAG00000007395	ENSBTAG00000002444	0.982874	1.97442e-12	TRUE	ALS2	MKI67
ENSBTAG00000007334	ENSBTAG00000002501	0.984193	1.08664e-12	TRUE	NFKBID	CUEDC2
ENSBTAG00000007453	ENSBTAG00000002501	0.982086	2.75965e-12	TRUE	NELFE	CUEDC2
ENSBTAG00000011067	ENSBTAG00000002501	0.984269	1.04821e-12	TRUE	IL17RA	CUEDC2
ENSBTAG00000013606	ENSBTAG00000002501	0.98295	1.90969e-12	TRUE	FKBP2	CUEDC2
ENSBTAG00000016510	ENSBTAG00000002501	0.982237	2.59165e-12	TRUE	RRP7A	CUEDC2
ENSBTAG00000016763	ENSBTAG00000002501	0.986106	4.15131e-13	TRUE	MEPCE	CUEDC2
ENSBTAG00000004910	ENSBTAG00000002525	0.98501	7.31526e-13	TRUE	SLC25A11	C7H19orf53
ENSBTAG00000006244	ENSBTAG00000002525	0.985023	7.26663e-13	TRUE	WDR83OS	C7H19orf53
ENSBTAG00000018403	ENSBTAG00000002525	0.981075	4.154e-12	TRUE	ARHGAP9	C7H19orf53
ENSBTAG00000024450	ENSBTAG00000002525	0.984576	9.0484e-13	TRUE	MAP2K2	C7H19orf53
ENSBTAG00000037493	ENSBTAG00000002525	0.98368	1.37848e-12	TRUE	PUF60	C7H19orf53
ENSBTAG00000054195	ENSBTAG00000002525	0.981245	3.88426e-12	TRUE	GPX1	C7H19orf53
ENSBTAG00000025968	ENSBTAG00000002550	0.985404	5.99514e-13	TRUE	ENSBTAG00000025968	ENSBTAG00000002550
ENSBTAG00000004571	ENSBTAG00000002566	0.983701	1.36508e-12	TRUE	PRPF4	PGPEP1
ENSBTAG00000003225	ENSBTAG00000002579	0.980864	4.51223e-12	TRUE	IMP4	FBL
ENSBTAG00000014388	ENSBTAG00000002579	0.982551	2.26913e-12	TRUE	EIF3I	FBL
ENSBTAG00000016593	ENSBTAG00000002579	0.988203	1.22428e-13	TRUE	FMNL3	FBL
ENSBTAG00000021569	ENSBTAG00000002579	0.987631	1.74336e-13	TRUE	DDB1	FBL
ENSBTAG00000002778	ENSBTAG00000002628	0.988295	1.15477e-13	TRUE	SF3B2	SLC44A2
ENSBTAG00000003225	ENSBTAG00000002628	0.984042	1.16626e-12	TRUE	IMP4	SLC44A2
ENSBTAG00000008057	ENSBTAG00000002628	0.981496	3.51287e-12	TRUE	PARVG	SLC44A2
ENSBTAG00000012928	ENSBTAG00000002628	0.986121	4.11832e-13	TRUE	PPP4C	SLC44A2
ENSBTAG00000013096	ENSBTAG00000002628	0.989853	3.97534e-14	TRUE	UNC119	SLC44A2
ENSBTAG00000015228	ENSBTAG00000002628	0.987998	1.39213e-13	TRUE	CD74	SLC44A2
ENSBTAG00000016764	ENSBTAG00000002628	0.980895	4.45843e-12	TRUE	UBA1	SLC44A2
ENSBTAG00000019167	ENSBTAG00000002628	0.982004	2.85617e-12	TRUE	INPPL1	SLC44A2
ENSBTAG00000021569	ENSBTAG00000002628	0.986709	2.98198e-13	TRUE	DDB1	SLC44A2
ENSBTAG00000025313	ENSBTAG00000002628	0.982532	2.28771e-12	TRUE	DYNLL2	SLC44A2
ENSBTAG00000004915	ENSBTAG00000002648	0.982248	2.57991e-12	TRUE	PFN1	RPS18
ENSBTAG00000005620	ENSBTAG00000002648	0.98768	1.69234e-13	TRUE	RPS3	RPS18
ENSBTAG00000008570	ENSBTAG00000002648	0.985898	4.63916e-13	TRUE	RPS14	RPS18
ENSBTAG00000011963	ENSBTAG00000002648	0.98708	2.41352e-13	TRUE	RPS19	RPS18
ENSBTAG00000012401	ENSBTAG00000002648	0.980418	5.35653e-12	TRUE	ENSBTAG00000012401	RPS18
ENSBTAG00000015043	ENSBTAG00000002648	0.980373	5.44729e-12	TRUE	MFNG	RPS18
ENSBTAG00000015388	ENSBTAG00000002648	0.989837	4.02086e-14	TRUE	RPL18	RPS18
ENSBTAG00000015858	ENSBTAG00000002648	0.982497	2.32207e-12	TRUE	TSR2	RPS18
ENSBTAG00000021421	ENSBTAG00000002648	0.982785	2.05221e-12	TRUE	SSR4	RPS18
ENSBTAG00000021455	ENSBTAG00000002648	0.981489	3.52374e-12	TRUE	CFL1	RPS18
ENSBTAG00000049993	ENSBTAG00000002648	0.988394	1.08409e-13	TRUE	ENSBTAG00000049993	RPS18
ENSBTAG00000053606	ENSBTAG00000002648	0.980043	6.1674e-12	TRUE	ENSBTAG00000053606	RPS18
ENSBTAG00000007202	ENSBTAG00000002650	0.988279	1.16645e-13	TRUE	EI24	ZPR1
ENSBTAG00000017441	ENSBTAG00000002650	0.989703	4.43388e-14	TRUE	RPL27	ZPR1
ENSBTAG00000018483	ENSBTAG00000002650	0.988024	1.37022e-13	TRUE	NDUFS3	ZPR1
ENSBTAG00000018625	ENSBTAG00000002650	0.988936	7.58316e-14	TRUE	ZNF263	ZPR1
ENSBTAG00000005796	ENSBTAG00000002718	0.982431	2.38763e-12	TRUE	DCAF8	TINF2
ENSBTAG00000016830	ENSBTAG00000002718	0.982324	2.49828e-12	TRUE	DAXX	TINF2
ENSBTAG00000031641	ENSBTAG00000002718	0.981919	2.95735e-12	TRUE	PSMD8	TINF2
ENSBTAG00000009061	ENSBTAG00000002726	0.981811	3.09151e-12	TRUE	FAR1	CDC27
ENSBTAG00000006633	ENSBTAG00000002734	0.980241	5.72618e-12	TRUE	IRF3	EIF3G
ENSBTAG00000003039	ENSBTAG00000002743	0.986258	3.825e-13	TRUE	PSMB8	OSGEP
ENSBTAG00000003484	ENSBTAG00000002743	0.983111	1.77955e-12	TRUE	C3H1orf123	OSGEP
ENSBTAG00000005589	ENSBTAG00000002743	0.981714	3.21621e-12	TRUE	STK19	OSGEP
ENSBTAG00000006034	ENSBTAG00000002743	0.982313	2.51009e-12	TRUE	RNF113A	OSGEP
ENSBTAG00000006670	ENSBTAG00000002743	0.981943	2.9281e-12	TRUE	ERGIC3	OSGEP
ENSBTAG00000013244	ENSBTAG00000002743	0.986688	3.01756e-13	TRUE	HDAC6	OSGEP
ENSBTAG00000013782	ENSBTAG00000002743	0.980474	5.24335e-12	TRUE	DNAJB2	OSGEP
ENSBTAG00000013895	ENSBTAG00000002743	0.984394	9.87361e-13	TRUE	RELA	OSGEP
ENSBTAG00000014468	ENSBTAG00000002743	0.984723	8.42615e-13	TRUE	AP1S1	OSGEP
ENSBTAG00000015283	ENSBTAG00000002743	0.980257	5.69284e-12	TRUE	RPL32	OSGEP
ENSBTAG00000015858	ENSBTAG00000002743	0.981755	3.16347e-12	TRUE	TSR2	OSGEP
ENSBTAG00000016224	ENSBTAG00000002743	0.981249	3.8777e-12	TRUE	RPS7	OSGEP
ENSBTAG00000016354	ENSBTAG00000002743	0.984504	9.37079e-13	TRUE	IER2	OSGEP
ENSBTAG00000017360	ENSBTAG00000002743	0.984211	1.07727e-12	TRUE	HDAC3	OSGEP
ENSBTAG00000017547	ENSBTAG00000002743	0.982299	2.52536e-12	TRUE	DBNL	OSGEP
ENSBTAG00000018593	ENSBTAG00000002743	0.980918	4.41746e-12	TRUE	PSENEN	OSGEP
ENSBTAG00000019446	ENSBTAG00000002743	0.989279	5.99551e-14	TRUE	ELP5	OSGEP
ENSBTAG00000020927	ENSBTAG00000002743	0.986714	2.97369e-13	TRUE	HSD17B8	OSGEP
ENSBTAG00000021061	ENSBTAG00000002743	0.981123	4.07626e-12	TRUE	PSMC5	OSGEP
ENSBTAG00000021093	ENSBTAG00000002743	0.980887	4.47142e-12	TRUE	RPS16	OSGEP
ENSBTAG00000031041	ENSBTAG00000002743	0.98031	5.57863e-12	TRUE	NHEJ1	OSGEP
ENSBTAG00000032122	ENSBTAG00000002743	0.980492	5.20789e-12	TRUE	CD19	OSGEP
ENSBTAG00000032534	ENSBTAG00000002743	0.983857	1.27101e-12	TRUE	RHOF	OSGEP
ENSBTAG00000034529	ENSBTAG00000002743	0.986151	4.05154e-13	TRUE	HMGA1	OSGEP
ENSBTAG00000051254	ENSBTAG00000002743	0.984806	8.09007e-13	TRUE	RPL37A	OSGEP
ENSBTAG00000053923	ENSBTAG00000002743	0.980181	5.85849e-12	TRUE	EXOSC6	OSGEP
ENSBTAG00000003927	ENSBTAG00000002748	0.988126	1.28504e-13	TRUE	AAMP	PIP4P1
ENSBTAG00000008953	ENSBTAG00000002748	0.982523	2.29641e-12	TRUE	TAP1	PIP4P1
ENSBTAG00000009099	ENSBTAG00000002748	0.980608	4.9807e-12	TRUE	PRR14	PIP4P1
ENSBTAG00000017389	ENSBTAG00000002748	0.983433	1.54182e-12	TRUE	RPLP0	PIP4P1
ENSBTAG00000021897	ENSBTAG00000002748	0.980527	5.13793e-12	TRUE	B4GALT3	PIP4P1
ENSBTAG00000020975	ENSBTAG00000002763	0.986794	2.84277e-13	TRUE	SYNGAP1	KMT2B
ENSBTAG00000011732	ENSBTAG00000002768	0.985898	4.63834e-13	TRUE	PGAP3	SLC35A2
ENSBTAG00000005384	ENSBTAG00000002778	0.991071	1.52885e-14	TRUE	COPZ1	SF3B2
ENSBTAG00000005780	ENSBTAG00000002778	0.989343	5.7323e-14	TRUE	LDB1	SF3B2
ENSBTAG00000006633	ENSBTAG00000002778	0.9856	5.42098e-13	TRUE	IRF3	SF3B2
ENSBTAG00000011414	ENSBTAG00000002778	0.983383	1.57648e-12	TRUE	EIF2B5	SF3B2
ENSBTAG00000013096	ENSBTAG00000002778	0.982433	2.38644e-12	TRUE	UNC119	SF3B2
ENSBTAG00000013901	ENSBTAG00000002778	0.987462	1.92902e-13	TRUE	PTDSS1	SF3B2
ENSBTAG00000014388	ENSBTAG00000002778	0.987663	1.7107e-13	TRUE	EIF3I	SF3B2
ENSBTAG00000015228	ENSBTAG00000002778	0.989633	4.66662e-14	TRUE	CD74	SF3B2
ENSBTAG00000016764	ENSBTAG00000002778	0.987288	2.1384e-13	TRUE	UBA1	SF3B2
ENSBTAG00000018013	ENSBTAG00000002778	0.984702	8.51181e-13	TRUE	EMP3	SF3B2
ENSBTAG00000019510	ENSBTAG00000002778	0.984401	9.84108e-13	TRUE	EIF2B4	SF3B2
ENSBTAG00000019648	ENSBTAG00000002778	0.981226	3.91409e-12	TRUE	RACK1	SF3B2
ENSBTAG00000021062	ENSBTAG00000002778	0.980757	4.70249e-12	TRUE	SMARCD2	SF3B2
ENSBTAG00000021455	ENSBTAG00000002778	0.980848	4.54053e-12	TRUE	CFL1	SF3B2
ENSBTAG00000021569	ENSBTAG00000002778	0.984502	9.37816e-13	TRUE	DDB1	SF3B2
ENSBTAG00000031641	ENSBTAG00000002778	0.987468	1.92236e-13	TRUE	PSMD8	SF3B2
ENSBTAG00000039160	ENSBTAG00000002778	0.98014	5.94809e-12	TRUE	VAV1	SF3B2
ENSBTAG00000007626	ENSBTAG00000002791	0.980307	5.58587e-12	TRUE	IL2RG	SEC24C
ENSBTAG00000009961	ENSBTAG00000002809	0.98232	2.5022e-12	TRUE	E4F1	CAPN10
ENSBTAG00000012702	ENSBTAG00000002871	0.986045	4.28991e-13	TRUE	ZDHHC16	COPS6
ENSBTAG00000016684	ENSBTAG00000002871	0.980436	5.31849e-12	TRUE	ZNF202	COPS6
ENSBTAG00000025313	ENSBTAG00000002871	0.984697	8.5342e-13	TRUE	DYNLL2	COPS6
ENSBTAG00000015486	ENSBTAG00000002881	0.981208	3.94117e-12	TRUE	CD2BP2	AP4M1
ENSBTAG00000022847	ENSBTAG00000002902	0.983396	1.5674e-12	TRUE	HEATR5A	ANO6
ENSBTAG00000025029	ENSBTAG00000002902	0.983814	1.29618e-12	TRUE	MAN2A1	ANO6
ENSBTAG00000009207	ENSBTAG00000002948	0.983928	1.22989e-12	TRUE	KMT2E	SETD2
ENSBTAG00000014598	ENSBTAG00000002948	0.981921	2.95528e-12	TRUE	BPTF	SETD2
ENSBTAG00000016230	ENSBTAG00000002948	0.981225	3.91544e-12	TRUE	BRWD3	SETD2
ENSBTAG00000032477	ENSBTAG00000002948	0.988535	9.89711e-14	TRUE	HECTD1	SETD2
ENSBTAG00000012908	ENSBTAG00000002966	0.986345	3.64727e-13	TRUE	HSPA13	DNAJC13
ENSBTAG00000008954	ENSBTAG00000003014	0.980167	5.88793e-12	TRUE	PSMB9	TRPV2
ENSBTAG00000013018	ENSBTAG00000003014	0.980357	5.48179e-12	TRUE	AMPD2	TRPV2
ENSBTAG00000018730	ENSBTAG00000003014	0.985307	6.30179e-13	TRUE	ZBTB17	TRPV2
ENSBTAG00000005025	ENSBTAG00000003021	0.983736	1.34356e-12	TRUE	FAM91A1	SP1
ENSBTAG00000006034	ENSBTAG00000003039	0.982849	1.99573e-12	TRUE	RNF113A	PSMB8
ENSBTAG00000007202	ENSBTAG00000003039	0.987676	1.69661e-13	TRUE	EI24	PSMB8
ENSBTAG00000012401	ENSBTAG00000003039	0.987313	2.10767e-13	TRUE	ENSBTAG00000012401	PSMB8
ENSBTAG00000013411	ENSBTAG00000003039	0.98004	6.17605e-12	TRUE	ENO1	PSMB8
ENSBTAG00000013782	ENSBTAG00000003039	0.984807	8.08403e-13	TRUE	DNAJB2	PSMB8
ENSBTAG00000015043	ENSBTAG00000003039	0.986564	3.23338e-13	TRUE	MFNG	PSMB8
ENSBTAG00000015858	ENSBTAG00000003039	0.985012	7.30883e-13	TRUE	TSR2	PSMB8
ENSBTAG00000016354	ENSBTAG00000003039	0.982298	2.52595e-12	TRUE	IER2	PSMB8
ENSBTAG00000016593	ENSBTAG00000003039	0.981537	3.4565e-12	TRUE	FMNL3	PSMB8
ENSBTAG00000017856	ENSBTAG00000003039	0.984089	1.14096e-12	TRUE	TSTD1	PSMB8
ENSBTAG00000018483	ENSBTAG00000003039	0.980261	5.68348e-12	TRUE	NDUFS3	PSMB8
ENSBTAG00000018593	ENSBTAG00000003039	0.981848	3.04553e-12	TRUE	PSENEN	PSMB8
ENSBTAG00000021061	ENSBTAG00000003039	0.989558	4.92301e-14	TRUE	PSMC5	PSMB8
ENSBTAG00000021421	ENSBTAG00000003039	0.985227	6.56097e-13	TRUE	SSR4	PSMB8
ENSBTAG00000031875	ENSBTAG00000003039	0.989153	6.53928e-14	TRUE	BANF1	PSMB8
ENSBTAG00000032534	ENSBTAG00000003039	0.983909	1.24054e-12	TRUE	RHOF	PSMB8
ENSBTAG00000051254	ENSBTAG00000003039	0.982903	1.9495e-12	TRUE	RPL37A	PSMB8
ENSBTAG00000008112	ENSBTAG00000003040	0.984171	1.0976e-12	TRUE	SHPRH	RALGAPB
ENSBTAG00000012712	ENSBTAG00000003040	0.981229	3.90894e-12	TRUE	AQR	RALGAPB
ENSBTAG00000016990	ENSBTAG00000003040	0.991705	8.80997e-15	TRUE	USP24	RALGAPB
ENSBTAG00000020735	ENSBTAG00000003040	0.984521	9.29067e-13	TRUE	SMG1	RALGAPB
ENSBTAG00000006241	ENSBTAG00000003072	0.98161	3.35601e-12	TRUE	ENSBTAG00000006241	ACADVL
ENSBTAG00000020649	ENSBTAG00000003072	0.982231	2.59857e-12	TRUE	CIITA	ACADVL
ENSBTAG00000046765	ENSBTAG00000003072	0.983997	1.19093e-12	TRUE	POLR2A	ACADVL
ENSBTAG00000012788	ENSBTAG00000003083	0.981875	3.01162e-12	TRUE	COX6A1	SLC50A1
ENSBTAG00000017095	ENSBTAG00000003111	0.98491	7.68621e-13	TRUE	DENND4A	ATM
ENSBTAG00000020505	ENSBTAG00000003111	0.980499	5.19378e-12	TRUE	SBNO1	ATM
ENSBTAG00000011421	ENSBTAG00000003126	0.98241	2.40902e-12	TRUE	CD37	PEX16
ENSBTAG00000014079	ENSBTAG00000003148	0.982634	2.19016e-12	TRUE	GIGYF2	MCM3AP
ENSBTAG00000005628	ENSBTAG00000003205	0.988303	1.14908e-13	TRUE	CD52	RPL35
ENSBTAG00000008935	ENSBTAG00000003205	0.980176	5.86803e-12	TRUE	PFDN5	RPL35
ENSBTAG00000009287	ENSBTAG00000003205	0.98734	2.07417e-13	TRUE	EBP	RPL35
ENSBTAG00000009580	ENSBTAG00000003205	0.984536	9.22562e-13	TRUE	SH3BGRL3	RPL35
ENSBTAG00000011411	ENSBTAG00000003205	0.983649	1.39799e-12	TRUE	SIT1	RPL35
ENSBTAG00000015283	ENSBTAG00000003205	0.992767	3.16313e-15	TRUE	RPL32	RPL35
ENSBTAG00000015598	ENSBTAG00000003205	0.98408	1.14556e-12	TRUE	RPS10	RPL35
ENSBTAG00000017547	ENSBTAG00000003205	0.984487	9.44558e-13	TRUE	DBNL	RPL35
ENSBTAG00000018421	ENSBTAG00000003205	0.985648	5.28772e-13	TRUE	WWP2	RPL35
ENSBTAG00000019443	ENSBTAG00000003205	0.981465	3.55821e-12	TRUE	CTDNEP1	RPL35
ENSBTAG00000021093	ENSBTAG00000003205	0.986872	2.71872e-13	TRUE	RPS16	RPL35
ENSBTAG00000021421	ENSBTAG00000003205	0.980945	4.37096e-12	TRUE	SSR4	RPL35
ENSBTAG00000038842	ENSBTAG00000003205	0.984733	8.38592e-13	TRUE	NEDD8	RPL35
ENSBTAG00000047694	ENSBTAG00000003205	0.986124	4.11292e-13	TRUE	ENSBTAG00000047694	RPL35
ENSBTAG00000049167	ENSBTAG00000003205	0.983721	1.35273e-12	TRUE	ENSBTAG00000049167	RPL35
ENSBTAG00000052272	ENSBTAG00000003205	0.981145	4.04174e-12	TRUE	COX8A	RPL35
ENSBTAG00000004552	ENSBTAG00000003225	0.98113	4.06473e-12	TRUE	PBXIP1	IMP4
ENSBTAG00000008631	ENSBTAG00000003225	0.987508	1.87759e-13	TRUE	CORO1A	IMP4
ENSBTAG00000010545	ENSBTAG00000003225	0.986428	3.48603e-13	TRUE	KXD1	IMP4
ENSBTAG00000012928	ENSBTAG00000003225	0.986822	2.79774e-13	TRUE	PPP4C	IMP4
ENSBTAG00000015486	ENSBTAG00000003225	0.980511	5.16965e-12	TRUE	CD2BP2	IMP4
ENSBTAG00000018013	ENSBTAG00000003225	0.980111	6.01378e-12	TRUE	EMP3	IMP4
ENSBTAG00000020904	ENSBTAG00000003225	0.983861	1.26849e-12	TRUE	JAK3	IMP4
ENSBTAG00000020999	ENSBTAG00000003225	0.980526	5.14023e-12	TRUE	DDB2	IMP4
ENSBTAG00000052566	ENSBTAG00000003225	0.980521	5.14974e-12	TRUE	ENSBTAG00000052566	IMP4
ENSBTAG00000007454	ENSBTAG00000003228	0.989364	5.64904e-14	TRUE	RPL10	RPL3
ENSBTAG00000008642	ENSBTAG00000003228	0.984546	9.17875e-13	TRUE	POLR1D	RPL3
ENSBTAG00000009287	ENSBTAG00000003228	0.980784	4.65427e-12	TRUE	EBP	RPL3
ENSBTAG00000009580	ENSBTAG00000003228	0.982536	2.2837e-12	TRUE	SH3BGRL3	RPL3
ENSBTAG00000011411	ENSBTAG00000003228	0.988659	9.12224e-14	TRUE	SIT1	RPL3
ENSBTAG00000014421	ENSBTAG00000003228	0.986621	3.13212e-13	TRUE	PBX2	RPL3
ENSBTAG00000015283	ENSBTAG00000003228	0.980912	4.42858e-12	TRUE	RPL32	RPL3
ENSBTAG00000015598	ENSBTAG00000003228	0.983915	1.2372e-12	TRUE	RPS10	RPL3
ENSBTAG00000018421	ENSBTAG00000003228	0.982004	2.85626e-12	TRUE	WWP2	RPL3
ENSBTAG00000018928	ENSBTAG00000003228	0.980596	5.00364e-12	TRUE	QARS	RPL3
ENSBTAG00000019494	ENSBTAG00000003228	0.990453	2.52064e-14	TRUE	RPL10A	RPL3
ENSBTAG00000049167	ENSBTAG00000003228	0.987977	1.4107e-13	TRUE	ENSBTAG00000049167	RPL3
ENSBTAG00000020012	ENSBTAG00000003239	0.988475	1.02859e-13	TRUE	CDC5L	UTP20
ENSBTAG00000053755	ENSBTAG00000003294	0.982776	2.05992e-12	TRUE	TMA7	MRPL43
ENSBTAG00000008916	ENSBTAG00000003330	0.983173	1.73131e-12	TRUE	CYFIP2	ATL3
ENSBTAG00000006396	ENSBTAG00000003465	0.980873	4.49601e-12	TRUE	GPI	ZNF329
ENSBTAG00000020927	ENSBTAG00000003484	0.989581	4.84429e-14	TRUE	HSD17B8	C3H1orf123
ENSBTAG00000012762	ENSBTAG00000003546	0.980424	5.34308e-12	TRUE	C7H5orf24	TFAM
ENSBTAG00000033333	ENSBTAG00000003548	0.980199	5.81834e-12	TRUE	CDK10	GSTP1
ENSBTAG00000007961	ENSBTAG00000003578	0.984458	9.57684e-13	TRUE	TADA3	DPCD
ENSBTAG00000011413	ENSBTAG00000003578	0.980058	6.13286e-12	TRUE	CCDC107	DPCD
ENSBTAG00000013343	ENSBTAG00000003578	0.982931	1.92556e-12	TRUE	FTL	DPCD
ENSBTAG00000015283	ENSBTAG00000003578	0.984328	1.01905e-12	TRUE	RPL32	DPCD
ENSBTAG00000016977	ENSBTAG00000003578	0.982883	1.96665e-12	TRUE	FUNDC2	DPCD
ENSBTAG00000017298	ENSBTAG00000003578	0.985863	4.7252e-13	TRUE	AAMDC	DPCD
ENSBTAG00000043994	ENSBTAG00000003578	0.980908	4.43459e-12	TRUE	GRK6	DPCD
ENSBTAG00000013895	ENSBTAG00000003579	0.982172	2.66342e-12	TRUE	RELA	FBXW4
ENSBTAG00000020927	ENSBTAG00000003579	0.983149	1.74974e-12	TRUE	HSD17B8	FBXW4
ENSBTAG00000043951	ENSBTAG00000003579	0.987039	2.47104e-13	TRUE	IMPA2	FBXW4
ENSBTAG00000018405	ENSBTAG00000003604	0.981792	3.1163e-12	TRUE	MARS	ADAMTSL4
ENSBTAG00000005384	ENSBTAG00000003679	0.980745	4.72396e-12	TRUE	COPZ1	PAAF1
ENSBTAG00000007537	ENSBTAG00000003679	0.984827	8.00755e-13	TRUE	PEX19	PAAF1
ENSBTAG00000008057	ENSBTAG00000003679	0.984128	1.12026e-12	TRUE	PARVG	PAAF1
ENSBTAG00000021395	ENSBTAG00000003679	0.981406	3.64278e-12	TRUE	PSME1	PAAF1
ENSBTAG00000031837	ENSBTAG00000003679	0.989731	4.34637e-14	TRUE	IMPDH2	PAAF1
ENSBTAG00000038842	ENSBTAG00000003679	0.984416	9.77083e-13	TRUE	NEDD8	PAAF1
ENSBTAG00000006556	ENSBTAG00000003740	0.982584	2.23767e-12	TRUE	COPB1	KDM6A
ENSBTAG00000021145	ENSBTAG00000003799	0.981081	4.1438e-12	TRUE	MAP4K1	TARS2
ENSBTAG00000055198	ENSBTAG00000003830	0.985391	6.03613e-13	TRUE	ENSBTAG00000055198	PSMB3
ENSBTAG00000008953	ENSBTAG00000003927	0.987297	2.12717e-13	TRUE	TAP1	AAMP
ENSBTAG00000014093	ENSBTAG00000003927	0.981066	4.16822e-12	TRUE	IDH2	AAMP
ENSBTAG00000017389	ENSBTAG00000003927	0.985488	5.74297e-13	TRUE	RPLP0	AAMP
ENSBTAG00000021897	ENSBTAG00000003927	0.988997	7.27887e-14	TRUE	B4GALT3	AAMP
ENSBTAG00000012062	ENSBTAG00000003967	0.98339	1.57167e-12	TRUE	PRDX2	OTUB1
ENSBTAG00000023144	ENSBTAG00000003968	0.981736	3.18855e-12	TRUE	PTPRC	UBP1
ENSBTAG00000012170	ENSBTAG00000004051	0.985018	7.28691e-13	TRUE	UBL3	SBDS
ENSBTAG00000020739	ENSBTAG00000004051	0.981097	4.11852e-12	TRUE	NXT2	SBDS
ENSBTAG00000038107	ENSBTAG00000004196	0.987	2.52813e-13	TRUE	MAPKAPK2	FMNL1
ENSBTAG00000007453	ENSBTAG00000004211	0.981117	4.08627e-12	TRUE	NELFE	TNFRSF1A
ENSBTAG00000011784	ENSBTAG00000004211	0.982983	1.88292e-12	TRUE	FGR	TNFRSF1A
ENSBTAG00000052956	ENSBTAG00000004240	0.9803	5.60026e-12	TRUE	ENSBTAG00000052956	TMPO
ENSBTAG00000017496	ENSBTAG00000004258	0.984174	1.09635e-12	TRUE	ATP5ME	EEF2
ENSBTAG00000006543	ENSBTAG00000004271	0.980473	5.24532e-12	TRUE	EIF3CL	UBAP2L
ENSBTAG00000004913	ENSBTAG00000004284	0.980483	5.22568e-12	TRUE	RNF167	UFD1
ENSBTAG00000005296	ENSBTAG00000004284	0.986279	3.7806e-13	TRUE	RPL13A	UFD1
ENSBTAG00000007080	ENSBTAG00000004284	0.985788	4.91562e-13	TRUE	PREB	UFD1
ENSBTAG00000010509	ENSBTAG00000004284	0.98329	1.64351e-12	TRUE	CDK3	UFD1
ENSBTAG00000011689	ENSBTAG00000004284	0.98096	4.34571e-12	TRUE	LENG8	UFD1
ENSBTAG00000011825	ENSBTAG00000004284	0.985914	4.59906e-13	TRUE	TRIR	UFD1
ENSBTAG00000012620	ENSBTAG00000004284	0.981985	2.87842e-12	TRUE	RETREG2	UFD1
ENSBTAG00000013123	ENSBTAG00000004284	0.986787	2.85331e-13	TRUE	PHB2	UFD1
ENSBTAG00000014840	ENSBTAG00000004284	0.98205	2.80156e-12	TRUE	MTX1	UFD1
ENSBTAG00000015015	ENSBTAG00000004284	0.985008	7.32308e-13	TRUE	HINFP	UFD1
ENSBTAG00000015098	ENSBTAG00000004284	0.983802	1.30355e-12	TRUE	RABEPK	UFD1
ENSBTAG00000015820	ENSBTAG00000004284	0.984562	9.10831e-13	TRUE	UXT	UFD1
ENSBTAG00000019463	ENSBTAG00000004284	0.984042	1.16638e-12	TRUE	SLC25A39	UFD1
ENSBTAG00000019851	ENSBTAG00000004284	0.987783	1.58947e-13	TRUE	PPP2R1A	UFD1
ENSBTAG00000033453	ENSBTAG00000004284	0.980902	4.44613e-12	TRUE	MTCH1	UFD1
ENSBTAG00000047567	ENSBTAG00000004284	0.983708	1.36112e-12	TRUE	VEGFB	UFD1
ENSBTAG00000009131	ENSBTAG00000004316	0.981364	3.70496e-12	TRUE	TTC37	BOD1L1
ENSBTAG00000021720	ENSBTAG00000004348	0.983442	1.53544e-12	TRUE	MRPL27	MRPL21
ENSBTAG00000006670	ENSBTAG00000004374	0.989402	5.5013e-14	TRUE	ERGIC3	CNPY2
ENSBTAG00000019911	ENSBTAG00000004374	0.982035	2.81906e-12	TRUE	COA3	CNPY2
ENSBTAG00000031041	ENSBTAG00000004374	0.980091	6.05943e-12	TRUE	NHEJ1	CNPY2
ENSBTAG00000047834	ENSBTAG00000004374	-0.982571	2.25022e-12	TRUE	EFR3A	CNPY2
ENSBTAG00000007454	ENSBTAG00000004416	0.981008	4.26461e-12	TRUE	RPL10	NUDC
ENSBTAG00000009580	ENSBTAG00000004416	0.982362	2.45851e-12	TRUE	SH3BGRL3	NUDC
ENSBTAG00000018928	ENSBTAG00000004416	0.989116	6.70959e-14	TRUE	QARS	NUDC
ENSBTAG00000005039	ENSBTAG00000004436	0.980066	6.11628e-12	TRUE	ARAF	PPT2
ENSBTAG00000007084	ENSBTAG00000004436	0.982415	2.40414e-12	TRUE	MAP3K14	PPT2
ENSBTAG00000008165	ENSBTAG00000004436	0.98042	5.35156e-12	TRUE	ITGA2B	PPT2
ENSBTAG00000009024	ENSBTAG00000004436	0.980387	5.42001e-12	TRUE	KCND1	PPT2
ENSBTAG00000011067	ENSBTAG00000004436	0.985018	7.28695e-13	TRUE	IL17RA	PPT2
ENSBTAG00000011413	ENSBTAG00000004436	0.984899	7.72771e-13	TRUE	CCDC107	PPT2
ENSBTAG00000016763	ENSBTAG00000004436	0.980764	4.6899e-12	TRUE	MEPCE	PPT2
ENSBTAG00000018784	ENSBTAG00000004436	0.982528	2.29117e-12	TRUE	CTSZ	PPT2
ENSBTAG00000024450	ENSBTAG00000004436	0.987285	2.14232e-13	TRUE	MAP2K2	PPT2
ENSBTAG00000030503	ENSBTAG00000004436	0.98243	2.38861e-12	TRUE	H2AFJ	PPT2
ENSBTAG00000054195	ENSBTAG00000004436	0.986168	4.01517e-13	TRUE	GPX1	PPT2
ENSBTAG00000022598	ENSBTAG00000004442	0.982479	2.34007e-12	TRUE	NRADD	AGPAT1
ENSBTAG00000051831	ENSBTAG00000004540	0.982098	2.74596e-12	TRUE	CHD2	NUB1
ENSBTAG00000021430	ENSBTAG00000004544	-0.981307	3.78926e-12	TRUE	UPK3B	TXNDC9
ENSBTAG00000046580	ENSBTAG00000004551	0.980284	5.63435e-12	TRUE	DHX58	RHOT2
ENSBTAG00000014265	ENSBTAG00000004552	0.98038	5.43284e-12	TRUE	SREBF2	PBXIP1
ENSBTAG00000020904	ENSBTAG00000004552	0.982597	2.22462e-12	TRUE	JAK3	PBXIP1
ENSBTAG00000009778	ENSBTAG00000004564	0.983458	1.52434e-12	TRUE	KRAS	MBNL1
ENSBTAG00000009431	ENSBTAG00000004597	0.98084	4.55391e-12	TRUE	SLC25A44	PIM2
ENSBTAG00000012142	ENSBTAG00000004643	0.981683	3.25815e-12	TRUE	RAD18	WASL
ENSBTAG00000020173	ENSBTAG00000004695	0.981832	3.06556e-12	TRUE	INPP5D	CDK9
ENSBTAG00000011767	ENSBTAG00000004715	0.980852	4.53227e-12	TRUE	MPP5	AKIRIN1
ENSBTAG00000044078	ENSBTAG00000004786	0.980352	5.49264e-12	TRUE	TESC	TMEM134
ENSBTAG00000007620	ENSBTAG00000004826	0.983755	1.33195e-12	TRUE	INTS11	ACP5
ENSBTAG00000011212	ENSBTAG00000004826	0.981737	3.18674e-12	TRUE	EIF3K	ACP5
ENSBTAG00000011413	ENSBTAG00000004826	0.988208	1.22094e-13	TRUE	CCDC107	ACP5
ENSBTAG00000013606	ENSBTAG00000004826	0.982748	2.08493e-12	TRUE	FKBP2	ACP5
ENSBTAG00000016526	ENSBTAG00000004826	0.981371	3.69474e-12	TRUE	PIH1D1	ACP5
ENSBTAG00000016763	ENSBTAG00000004826	0.985838	4.78713e-13	TRUE	MEPCE	ACP5
ENSBTAG00000018040	ENSBTAG00000004826	0.986379	3.58018e-13	TRUE	PSMB10	ACP5
ENSBTAG00000018784	ENSBTAG00000004826	0.982226	2.60366e-12	TRUE	CTSZ	ACP5
ENSBTAG00000005384	ENSBTAG00000004861	0.981397	3.65532e-12	TRUE	COPZ1	EIF3F
ENSBTAG00000006633	ENSBTAG00000004861	0.988957	7.47559e-14	TRUE	IRF3	EIF3F
ENSBTAG00000013901	ENSBTAG00000004861	0.985423	5.93743e-13	TRUE	PTDSS1	EIF3F
ENSBTAG00000016764	ENSBTAG00000004861	0.980502	5.18627e-12	TRUE	UBA1	EIF3F
ENSBTAG00000017873	ENSBTAG00000004861	0.981627	3.33282e-12	TRUE	USF1	EIF3F
ENSBTAG00000019648	ENSBTAG00000004861	0.981044	4.20526e-12	TRUE	RACK1	EIF3F
ENSBTAG00000015013	ENSBTAG00000004874	0.980512	5.16773e-12	TRUE	C2CD2L	AURKAIP1
ENSBTAG00000015015	ENSBTAG00000004874	0.981455	3.57197e-12	TRUE	HINFP	AURKAIP1
ENSBTAG00000015116	ENSBTAG00000004874	0.989761	4.25181e-14	TRUE	RAD23A	AURKAIP1
ENSBTAG00000016558	ENSBTAG00000004874	0.982951	1.90878e-12	TRUE	SPSB3	AURKAIP1
ENSBTAG00000017002	ENSBTAG00000004874	0.980573	5.04783e-12	TRUE	RBCK1	AURKAIP1
ENSBTAG00000017689	ENSBTAG00000004874	0.981859	3.03217e-12	TRUE	BRMS1	AURKAIP1
ENSBTAG00000018060	ENSBTAG00000004874	0.986107	4.14848e-13	TRUE	WDR13	AURKAIP1
ENSBTAG00000005533	ENSBTAG00000004887	0.988369	1.10132e-13	TRUE	PPP2R5D	DCTN1
ENSBTAG00000013329	ENSBTAG00000004887	0.983654	1.39506e-12	TRUE	AP1M1	DCTN1
ENSBTAG00000014752	ENSBTAG00000004901	0.990086	3.34228e-14	TRUE	AKAP11	PIK3C2A
ENSBTAG00000017809	ENSBTAG00000004901	0.980063	6.12291e-12	TRUE	PDS5A	PIK3C2A
ENSBTAG00000020505	ENSBTAG00000004901	0.983591	1.43557e-12	TRUE	SBNO1	PIK3C2A
ENSBTAG00000007099	ENSBTAG00000004910	0.983576	1.44506e-12	TRUE	AP1G2	SLC25A11
ENSBTAG00000015920	ENSBTAG00000004910	0.986412	3.51586e-13	TRUE	TMEM147	SLC25A11
ENSBTAG00000017779	ENSBTAG00000004910	0.988286	1.1617e-13	TRUE	HSD17B10	SLC25A11
ENSBTAG00000018403	ENSBTAG00000004910	0.981589	3.38396e-12	TRUE	ARHGAP9	SLC25A11
ENSBTAG00000023795	ENSBTAG00000004910	0.985747	5.02287e-13	TRUE	VAC14	SLC25A11
ENSBTAG00000024450	ENSBTAG00000004910	0.982377	2.44284e-12	TRUE	MAP2K2	SLC25A11
ENSBTAG00000037493	ENSBTAG00000004910	0.982897	1.95436e-12	TRUE	PUF60	SLC25A11
ENSBTAG00000038154	ENSBTAG00000004910	0.986384	3.57158e-13	TRUE	HSH2D	SLC25A11
ENSBTAG00000051287	ENSBTAG00000004910	0.98253	2.28946e-12	TRUE	NDUFB11	SLC25A11
ENSBTAG00000007336	ENSBTAG00000004913	0.983953	1.2154e-12	TRUE	HCST	RNF167
ENSBTAG00000008744	ENSBTAG00000004913	0.980129	5.97203e-12	TRUE	PDK2	RNF167
ENSBTAG00000011825	ENSBTAG00000004913	0.985212	6.61127e-13	TRUE	TRIR	RNF167
ENSBTAG00000012620	ENSBTAG00000004913	0.981165	4.00886e-12	TRUE	RETREG2	RNF167
ENSBTAG00000013123	ENSBTAG00000004913	0.980188	5.84311e-12	TRUE	PHB2	RNF167
ENSBTAG00000015820	ENSBTAG00000004913	0.987139	2.33245e-13	TRUE	UXT	RNF167
ENSBTAG00000021301	ENSBTAG00000004913	0.980575	5.04448e-12	TRUE	ACSF2	RNF167
ENSBTAG00000021378	ENSBTAG00000004913	0.983582	1.44159e-12	TRUE	S100A13	RNF167
ENSBTAG00000021709	ENSBTAG00000004913	0.980885	4.47424e-12	TRUE	SPI1	RNF167
ENSBTAG00000005620	ENSBTAG00000004915	0.986501	3.34803e-13	TRUE	RPS3	PFN1
ENSBTAG00000008570	ENSBTAG00000004915	0.984897	7.73379e-13	TRUE	RPS14	PFN1
ENSBTAG00000011811	ENSBTAG00000004915	0.982649	2.17631e-12	TRUE	TNPO2	PFN1
ENSBTAG00000012401	ENSBTAG00000004915	0.982241	2.58703e-12	TRUE	ENSBTAG00000012401	PFN1
ENSBTAG00000012928	ENSBTAG00000004915	0.983593	1.43392e-12	TRUE	PPP4C	PFN1
ENSBTAG00000015228	ENSBTAG00000004915	0.983781	1.31605e-12	TRUE	CD74	PFN1
ENSBTAG00000019648	ENSBTAG00000004915	0.981153	4.02894e-12	TRUE	RACK1	PFN1
ENSBTAG00000021455	ENSBTAG00000004915	0.986581	3.20306e-13	TRUE	CFL1	PFN1
ENSBTAG00000049993	ENSBTAG00000004915	0.988185	1.23839e-13	TRUE	ENSBTAG00000049993	PFN1
ENSBTAG00000010619	ENSBTAG00000004929	0.981512	3.49118e-12	TRUE	PPP3R1	C5orf51
ENSBTAG00000021577	ENSBTAG00000004929	0.985814	4.84791e-13	TRUE	ZFYVE16	C5orf51
ENSBTAG00000014752	ENSBTAG00000004953	0.981357	3.71548e-12	TRUE	AKAP11	ELK4
ENSBTAG00000020505	ENSBTAG00000004953	0.982672	2.15489e-12	TRUE	SBNO1	ELK4
ENSBTAG00000005296	ENSBTAG00000005009	0.980405	5.38191e-12	TRUE	RPL13A	PRELID1
ENSBTAG00000033453	ENSBTAG00000005009	0.980488	5.21474e-12	TRUE	MTCH1	PRELID1
ENSBTAG00000043994	ENSBTAG00000005009	0.983425	1.54751e-12	TRUE	GRK6	PRELID1
ENSBTAG00000007084	ENSBTAG00000005039	0.982382	2.43776e-12	TRUE	MAP3K14	ARAF
ENSBTAG00000008835	ENSBTAG00000005039	0.987048	2.4594e-13	TRUE	GPANK1	ARAF
ENSBTAG00000009580	ENSBTAG00000005039	0.985694	5.16189e-13	TRUE	SH3BGRL3	ARAF
ENSBTAG00000016763	ENSBTAG00000005039	0.988447	1.04785e-13	TRUE	MEPCE	ARAF
ENSBTAG00000016827	ENSBTAG00000005039	0.98443	9.70632e-13	TRUE	RGL2	ARAF
ENSBTAG00000018928	ENSBTAG00000005039	0.983587	1.43806e-12	TRUE	QARS	ARAF
ENSBTAG00000023997	ENSBTAG00000005039	0.982084	2.76226e-12	TRUE	VAMP8	ARAF
ENSBTAG00000013264	ENSBTAG00000005142	0.988308	1.1452e-13	TRUE	RPS24	RPL37
ENSBTAG00000016391	ENSBTAG00000005142	0.994456	4.32384e-16	TRUE	ENSBTAG00000016391	RPL37
ENSBTAG00000031041	ENSBTAG00000005142	0.980408	5.3761e-12	TRUE	NHEJ1	RPL37
ENSBTAG00000049452	ENSBTAG00000005142	0.980097	6.04528e-12	TRUE	UBL5	RPL37
ENSBTAG00000012037	ENSBTAG00000005166	0.981154	4.02708e-12	TRUE	DGUOK	CHTOP
ENSBTAG00000013212	ENSBTAG00000005166	0.983033	1.84161e-12	TRUE	COPG1	CHTOP
ENSBTAG00000006199	ENSBTAG00000005170	0.980056	6.13797e-12	TRUE	DRAP1	ADGRG5
ENSBTAG00000011333	ENSBTAG00000005209	0.981669	3.27638e-12	TRUE	CLASP2	VPS8
ENSBTAG00000011727	ENSBTAG00000005257	0.981248	3.87918e-12	TRUE	ETAA1	PEX13
ENSBTAG00000055062	ENSBTAG00000005257	0.982192	2.64092e-12	TRUE	SMAD5	PEX13
ENSBTAG00000010799	ENSBTAG00000005296	0.980337	5.52354e-12	TRUE	MYL6	RPL13A
ENSBTAG00000011825	ENSBTAG00000005296	0.981778	3.13396e-12	TRUE	TRIR	RPL13A
ENSBTAG00000013123	ENSBTAG00000005296	0.980093	6.0544e-12	TRUE	PHB2	RPL13A
ENSBTAG00000015820	ENSBTAG00000005296	0.990289	2.86243e-14	TRUE	UXT	RPL13A
ENSBTAG00000019184	ENSBTAG00000005296	0.986248	3.84611e-13	TRUE	TRAPPC2L	RPL13A
ENSBTAG00000019463	ENSBTAG00000005296	0.984265	1.05019e-12	TRUE	SLC25A39	RPL13A
ENSBTAG00000019697	ENSBTAG00000005296	0.98518	6.7177e-13	TRUE	NPAS2	RPL13A
ENSBTAG00000024503	ENSBTAG00000005296	0.980879	4.48554e-12	TRUE	FCER1G	RPL13A
ENSBTAG00000033453	ENSBTAG00000005296	0.989285	5.96916e-14	TRUE	MTCH1	RPL13A
ENSBTAG00000039695	ENSBTAG00000005296	0.982595	2.2269e-12	TRUE	PPP1R18	RPL13A
ENSBTAG00000047567	ENSBTAG00000005296	0.986863	2.73326e-13	TRUE	VEGFB	RPL13A
ENSBTAG00000009783	ENSBTAG00000005315	0.983255	1.66945e-12	TRUE	ENSBTAG00000009783	ENSBTAG00000005315
ENSBTAG00000013387	ENSBTAG00000005315	0.980925	4.40562e-12	TRUE	CHMP4B	ENSBTAG00000005315
ENSBTAG00000013866	ENSBTAG00000005315	0.985427	5.92745e-13	TRUE	RPS27	ENSBTAG00000005315
ENSBTAG00000025385	ENSBTAG00000005315	0.985867	4.71413e-13	TRUE	RPL12	ENSBTAG00000005315
ENSBTAG00000027213	ENSBTAG00000005315	0.988282	1.16419e-13	TRUE	ENSBTAG00000027213	ENSBTAG00000005315
ENSBTAG00000030281	ENSBTAG00000005315	0.994657	3.28271e-16	TRUE	ENSBTAG00000030281	ENSBTAG00000005315
ENSBTAG00000045678	ENSBTAG00000005315	0.980383	5.42743e-12	TRUE	ENSBTAG00000045678	ENSBTAG00000005315
ENSBTAG00000050579	ENSBTAG00000005315	0.986098	4.17049e-13	TRUE	ENSBTAG00000050579	ENSBTAG00000005315
ENSBTAG00000053048	ENSBTAG00000005315	0.982982	1.88299e-12	TRUE	ENSBTAG00000053048	ENSBTAG00000005315
ENSBTAG00000054615	ENSBTAG00000005315	0.988898	7.78e-14	TRUE	RPS15A	ENSBTAG00000005315
ENSBTAG00000016883	ENSBTAG00000005340	0.981593	3.37848e-12	TRUE	SGF29	SERGEF
ENSBTAG00000005390	ENSBTAG00000005349	0.980342	5.51272e-12	TRUE	GMFG	RPL27A
ENSBTAG00000008935	ENSBTAG00000005349	0.981273	3.84196e-12	TRUE	PFDN5	RPL27A
ENSBTAG00000012276	ENSBTAG00000005349	0.986762	2.8944e-13	TRUE	ENSBTAG00000012276	RPL27A
ENSBTAG00000013264	ENSBTAG00000005349	0.983143	1.75445e-12	TRUE	RPS24	RPL27A
ENSBTAG00000023274	ENSBTAG00000005349	0.982691	2.13692e-12	TRUE	ENSBTAG00000023274	RPL27A
ENSBTAG00000011887	ENSBTAG00000005357	0.988366	1.10343e-13	TRUE	CD22	VPS11
ENSBTAG00000011951	ENSBTAG00000005357	0.982479	2.33977e-12	TRUE	MRTO4	VPS11
ENSBTAG00000005780	ENSBTAG00000005384	0.986538	3.28024e-13	TRUE	LDB1	COPZ1
ENSBTAG00000006633	ENSBTAG00000005384	0.98139	3.66572e-12	TRUE	IRF3	COPZ1
ENSBTAG00000011414	ENSBTAG00000005384	0.985719	5.0967e-13	TRUE	EIF2B5	COPZ1
ENSBTAG00000013901	ENSBTAG00000005384	0.984623	8.84735e-13	TRUE	PTDSS1	COPZ1
ENSBTAG00000013924	ENSBTAG00000005384	0.982927	1.92903e-12	TRUE	RPS11	COPZ1
ENSBTAG00000014388	ENSBTAG00000005384	0.983572	1.44776e-12	TRUE	EIF3I	COPZ1
ENSBTAG00000014944	ENSBTAG00000005384	0.982261	2.5661e-12	TRUE	TBXA2R	COPZ1
ENSBTAG00000015858	ENSBTAG00000005384	0.980614	4.96904e-12	TRUE	TSR2	COPZ1
ENSBTAG00000018013	ENSBTAG00000005384	0.980533	5.12547e-12	TRUE	EMP3	COPZ1
ENSBTAG00000019510	ENSBTAG00000005384	0.982469	2.34934e-12	TRUE	EIF2B4	COPZ1
ENSBTAG00000019648	ENSBTAG00000005384	0.985974	4.45599e-13	TRUE	RACK1	COPZ1
ENSBTAG00000020904	ENSBTAG00000005384	0.981543	3.4482e-12	TRUE	JAK3	COPZ1
ENSBTAG00000021455	ENSBTAG00000005384	0.983341	1.60668e-12	TRUE	CFL1	COPZ1
ENSBTAG00000031641	ENSBTAG00000005384	0.986728	2.94999e-13	TRUE	PSMD8	COPZ1
ENSBTAG00000005816	ENSBTAG00000005390	0.988952	7.5004e-14	TRUE	IRF9	GMFG
ENSBTAG00000008935	ENSBTAG00000005390	0.988899	7.77552e-14	TRUE	PFDN5	GMFG
ENSBTAG00000013123	ENSBTAG00000005390	0.98558	5.4787e-13	TRUE	PHB2	GMFG
ENSBTAG00000013264	ENSBTAG00000005390	0.984922	7.64104e-13	TRUE	RPS24	GMFG
ENSBTAG00000015820	ENSBTAG00000005390	0.980872	4.49726e-12	TRUE	UXT	GMFG
ENSBTAG00000019697	ENSBTAG00000005390	0.981749	3.17138e-12	TRUE	NPAS2	GMFG
ENSBTAG00000024503	ENSBTAG00000005390	0.987448	1.94545e-13	TRUE	FCER1G	GMFG
ENSBTAG00000012657	ENSBTAG00000005413	0.983646	1.39999e-12	TRUE	ZSWIM8	NLRC5
ENSBTAG00000025029	ENSBTAG00000005444	0.98359	1.43642e-12	TRUE	MAN2A1	UGGT1
ENSBTAG00000021219	ENSBTAG00000005462	0.981182	3.98282e-12	TRUE	2020-09-01	FXR2
ENSBTAG00000007117	ENSBTAG00000005533	0.981771	3.1424e-12	TRUE	CTC1	PPP2R5D
ENSBTAG00000010532	ENSBTAG00000005533	0.980556	5.08041e-12	TRUE	KCTD11	PPP2R5D
ENSBTAG00000018421	ENSBTAG00000005589	0.982843	2.00065e-12	TRUE	WWP2	STK19
ENSBTAG00000020394	ENSBTAG00000005589	0.980102	6.03299e-12	TRUE	TNFAIP8L2	STK19
ENSBTAG00000021093	ENSBTAG00000005589	0.983207	1.7057e-12	TRUE	RPS16	STK19
ENSBTAG00000049167	ENSBTAG00000005589	0.981053	4.19015e-12	TRUE	ENSBTAG00000049167	STK19
ENSBTAG00000008570	ENSBTAG00000005620	0.990134	3.22285e-14	TRUE	RPS14	RPS3
ENSBTAG00000012401	ENSBTAG00000005620	0.985373	6.09296e-13	TRUE	ENSBTAG00000012401	RPS3
ENSBTAG00000013924	ENSBTAG00000005620	0.984047	1.16356e-12	TRUE	RPS11	RPS3
ENSBTAG00000015043	ENSBTAG00000005620	0.982702	2.1273e-12	TRUE	MFNG	RPS3
ENSBTAG00000019648	ENSBTAG00000005620	0.983832	1.28566e-12	TRUE	RACK1	RPS3
ENSBTAG00000021421	ENSBTAG00000005620	0.980005	6.2549e-12	TRUE	SSR4	RPS3
ENSBTAG00000021455	ENSBTAG00000005620	0.98415	1.10868e-12	TRUE	CFL1	RPS3
ENSBTAG00000021569	ENSBTAG00000005620	0.981565	3.41677e-12	TRUE	DDB1	RPS3
ENSBTAG00000010617	ENSBTAG00000005628	0.987072	2.42492e-13	TRUE	KRTCAP2	CD52
ENSBTAG00000038842	ENSBTAG00000005628	0.988915	7.69219e-14	TRUE	NEDD8	CD52
ENSBTAG00000051063	ENSBTAG00000005628	0.981536	3.45795e-12	TRUE	ENSBTAG00000051063	CD52
ENSBTAG00000007300	ENSBTAG00000005647	0.980328	5.54079e-12	TRUE	FHL3	GPR132
ENSBTAG00000007572	ENSBTAG00000005654	0.980973	4.32333e-12	TRUE	ATP6V1F	TMSB10
ENSBTAG00000010481	ENSBTAG00000005654	0.987105	2.37886e-13	TRUE	UBXN1	TMSB10
ENSBTAG00000010799	ENSBTAG00000005654	0.986106	4.15289e-13	TRUE	MYL6	TMSB10
ENSBTAG00000011212	ENSBTAG00000005654	0.981244	3.88521e-12	TRUE	EIF3K	TMSB10
ENSBTAG00000011413	ENSBTAG00000005654	0.982103	2.74019e-12	TRUE	CCDC107	TMSB10
ENSBTAG00000014226	ENSBTAG00000005654	0.983293	1.64139e-12	TRUE	RPL34	TMSB10
ENSBTAG00000020795	ENSBTAG00000005654	0.988843	8.07383e-14	TRUE	RPS21	TMSB10
ENSBTAG00000031752	ENSBTAG00000005654	0.987213	2.23498e-13	TRUE	TMEM256	TMSB10
ENSBTAG00000031793	ENSBTAG00000005654	0.986774	2.87447e-13	TRUE	NUDT2	TMSB10
ENSBTAG00000016764	ENSBTAG00000005660	0.984058	1.15776e-12	TRUE	UBA1	PSMD2
ENSBTAG00000010484	ENSBTAG00000005674	0.981997	2.86415e-12	TRUE	LRRN4CL	NEU1
ENSBTAG00000019648	ENSBTAG00000005735	0.983258	1.66722e-12	TRUE	RACK1	ATP5MC2
ENSBTAG00000009535	ENSBTAG00000005780	0.980266	5.67283e-12	TRUE	RPS2	LDB1
ENSBTAG00000010624	ENSBTAG00000005780	0.98284	2.00353e-12	TRUE	DCTN2	LDB1
ENSBTAG00000014388	ENSBTAG00000005780	0.982501	2.31778e-12	TRUE	EIF3I	LDB1
ENSBTAG00000018026	ENSBTAG00000005780	0.981912	2.96602e-12	TRUE	LANCL2	LDB1
ENSBTAG00000020904	ENSBTAG00000005780	0.981922	2.95462e-12	TRUE	JAK3	LDB1
ENSBTAG00000025313	ENSBTAG00000005780	0.981974	2.89089e-12	TRUE	DYNLL2	LDB1
ENSBTAG00000010232	ENSBTAG00000005793	0.982919	1.93578e-12	TRUE	NDUFS5	PEA15
ENSBTAG00000017298	ENSBTAG00000005793	0.986177	3.99538e-13	TRUE	AAMDC	PEA15
ENSBTAG00000019446	ENSBTAG00000005793	0.986341	3.65663e-13	TRUE	ELP5	PEA15
ENSBTAG00000053923	ENSBTAG00000005793	0.980059	6.13206e-12	TRUE	EXOSC6	PEA15
ENSBTAG00000010624	ENSBTAG00000005796	0.98442	9.75336e-13	TRUE	DCTN2	DCAF8
ENSBTAG00000018483	ENSBTAG00000005814	0.982162	2.67421e-12	TRUE	NDUFS3	PSME2
ENSBTAG00000008935	ENSBTAG00000005816	0.980732	4.74795e-12	TRUE	PFDN5	IRF9
ENSBTAG00000013123	ENSBTAG00000005816	0.982095	2.75043e-12	TRUE	PHB2	IRF9
ENSBTAG00000017457	ENSBTAG00000005832	0.980354	5.48707e-12	TRUE	STK10	GRK2
ENSBTAG00000009757	ENSBTAG00000005846	0.982158	2.67817e-12	TRUE	RPSA	FAM219B
ENSBTAG00000019918	ENSBTAG00000005846	0.980161	5.90228e-12	TRUE	PSME3	FAM219B
ENSBTAG00000046623	ENSBTAG00000005846	0.981662	3.28508e-12	TRUE	ENSBTAG00000046623	FAM219B
ENSBTAG00000012156	ENSBTAG00000005862	-0.981697	3.23946e-12	TRUE	NAIF1	SMC4
ENSBTAG00000055051	ENSBTAG00000005862	0.988531	9.92315e-14	TRUE	RNF125	SMC4
ENSBTAG00000017462	ENSBTAG00000005928	-0.980364	5.46725e-12	TRUE	ATF4	MINPP1
ENSBTAG00000020518	ENSBTAG00000005940	0.980897	4.4541e-12	TRUE	PARK7	PRKAB1
ENSBTAG00000007080	ENSBTAG00000005958	0.981023	4.23978e-12	TRUE	PREB	PTK2B
ENSBTAG00000027337	ENSBTAG00000005958	0.985765	4.97603e-13	TRUE	CTSA	PTK2B
ENSBTAG00000006439	ENSBTAG00000005967	0.990174	3.12641e-14	TRUE	DOCK11	UBR2
ENSBTAG00000009256	ENSBTAG00000005967	0.980765	4.68888e-12	TRUE	ITGA4	UBR2
ENSBTAG00000010935	ENSBTAG00000005967	0.980259	5.68886e-12	TRUE	EML4	UBR2
ENSBTAG00000011597	ENSBTAG00000005967	0.981956	2.91344e-12	TRUE	PDS5B	UBR2
ENSBTAG00000014598	ENSBTAG00000005967	0.982003	2.85711e-12	TRUE	BPTF	UBR2
ENSBTAG00000014752	ENSBTAG00000005967	0.99211	6.06183e-15	TRUE	AKAP11	UBR2
ENSBTAG00000021087	ENSBTAG00000005967	0.980357	5.48141e-12	TRUE	UBR1	UBR2
ENSBTAG00000006439	ENSBTAG00000006027	0.98587	4.7087e-13	TRUE	DOCK11	USP34
ENSBTAG00000011597	ENSBTAG00000006027	0.981283	3.82664e-12	TRUE	PDS5B	USP34
ENSBTAG00000014598	ENSBTAG00000006027	0.986342	3.65281e-13	TRUE	BPTF	USP34
ENSBTAG00000014752	ENSBTAG00000006027	0.980708	4.79357e-12	TRUE	AKAP11	USP34
ENSBTAG00000016230	ENSBTAG00000006027	0.98124	3.8926e-12	TRUE	BRWD3	USP34
ENSBTAG00000017809	ENSBTAG00000006027	0.981726	3.20096e-12	TRUE	PDS5A	USP34
ENSBTAG00000020296	ENSBTAG00000006027	0.981733	3.19208e-12	TRUE	UBR3	USP34
ENSBTAG00000020505	ENSBTAG00000006027	0.990404	2.61926e-14	TRUE	SBNO1	USP34
ENSBTAG00000024822	ENSBTAG00000006027	0.98039	5.41285e-12	TRUE	SETX	USP34
ENSBTAG00000032674	ENSBTAG00000006027	0.980034	6.18793e-12	TRUE	SENP5	USP34
ENSBTAG00000013782	ENSBTAG00000006034	0.992642	3.59646e-15	TRUE	DNAJB2	RNF113A
ENSBTAG00000015858	ENSBTAG00000006034	0.980501	5.18867e-12	TRUE	TSR2	RNF113A
ENSBTAG00000016354	ENSBTAG00000006034	0.983428	1.54496e-12	TRUE	IER2	RNF113A
ENSBTAG00000017212	ENSBTAG00000006034	0.982454	2.36488e-12	TRUE	HYPK	RNF113A
ENSBTAG00000019446	ENSBTAG00000006034	0.981202	3.95144e-12	TRUE	ELP5	RNF113A
ENSBTAG00000021421	ENSBTAG00000006034	0.980042	6.17072e-12	TRUE	SSR4	RNF113A
ENSBTAG00000038842	ENSBTAG00000006034	0.98111	4.09667e-12	TRUE	NEDD8	RNF113A
ENSBTAG00000007334	ENSBTAG00000006039	0.989625	4.69303e-14	TRUE	NFKBID	ARHGDIB
ENSBTAG00000009534	ENSBTAG00000006039	0.981364	3.70474e-12	TRUE	NDUFB10	ARHGDIB
ENSBTAG00000011429	ENSBTAG00000006039	0.980409	5.37413e-12	TRUE	CREB3	ARHGDIB
ENSBTAG00000013123	ENSBTAG00000006039	0.981941	2.93135e-12	TRUE	PHB2	ARHGDIB
ENSBTAG00000014579	ENSBTAG00000006039	0.983267	1.66063e-12	TRUE	MRPL34	ARHGDIB
ENSBTAG00000015144	ENSBTAG00000006039	0.984249	1.05805e-12	TRUE	GMIP	ARHGDIB
ENSBTAG00000016427	ENSBTAG00000006039	0.985347	6.17324e-13	TRUE	COMMD7	ARHGDIB
ENSBTAG00000017298	ENSBTAG00000006039	0.985087	7.03773e-13	TRUE	AAMDC	ARHGDIB
ENSBTAG00000017547	ENSBTAG00000006039	0.987969	1.4181e-13	TRUE	DBNL	ARHGDIB
ENSBTAG00000018784	ENSBTAG00000006039	0.985047	7.18018e-13	TRUE	CTSZ	ARHGDIB
ENSBTAG00000020405	ENSBTAG00000006039	0.986694	3.00695e-13	TRUE	NDUFB9	ARHGDIB
ENSBTAG00000053374	ENSBTAG00000006049	0.980578	5.03848e-12	TRUE	NUS1	BZW1
ENSBTAG00000009488	ENSBTAG00000006051	0.985413	5.96842e-13	TRUE	NXF1	NMT1
ENSBTAG00000013315	ENSBTAG00000006051	0.982496	2.32296e-12	TRUE	ATP5F1B	NMT1
ENSBTAG00000016511	ENSBTAG00000006051	0.983541	1.46872e-12	TRUE	POLDIP3	NMT1
ENSBTAG00000008954	ENSBTAG00000006199	0.983927	1.23044e-12	TRUE	PSMB9	DRAP1
ENSBTAG00000012928	ENSBTAG00000006241	0.987722	1.65035e-13	TRUE	PPP4C	ENSBTAG00000006241
ENSBTAG00000013096	ENSBTAG00000006241	0.982644	2.18081e-12	TRUE	UNC119	ENSBTAG00000006241
ENSBTAG00000015486	ENSBTAG00000006241	0.98225	2.57762e-12	TRUE	CD2BP2	ENSBTAG00000006241
ENSBTAG00000018498	ENSBTAG00000006241	0.984514	9.32344e-13	TRUE	PQBP1	ENSBTAG00000006241
ENSBTAG00000007620	ENSBTAG00000006244	0.983073	1.80987e-12	TRUE	INTS11	WDR83OS
ENSBTAG00000007900	ENSBTAG00000006244	0.981487	3.52576e-12	TRUE	FIS1	WDR83OS
ENSBTAG00000017355	ENSBTAG00000006244	0.983977	1.20213e-12	TRUE	ERCC1	WDR83OS
ENSBTAG00000021461	ENSBTAG00000006335	0.981455	3.57202e-12	TRUE	PSMD3	STAT6
ENSBTAG00000046555	ENSBTAG00000006335	0.985234	6.53834e-13	TRUE	WAS	STAT6
ENSBTAG00000007626	ENSBTAG00000006370	0.980522	5.14764e-12	TRUE	IL2RG	CCT3
ENSBTAG00000009942	ENSBTAG00000006370	0.98152	3.47995e-12	TRUE	PLCL2	CCT3
ENSBTAG00000011074	ENSBTAG00000006370	0.981559	3.42555e-12	TRUE	BRD2	CCT3
ENSBTAG00000021067	ENSBTAG00000006370	0.983231	1.6872e-12	TRUE	ACTR1A	CCT3
ENSBTAG00000020758	ENSBTAG00000006371	0.982446	2.37285e-12	TRUE	MAP3K12	RMND5B
ENSBTAG00000020963	ENSBTAG00000006371	0.98409	1.1402e-12	TRUE	RASSF1	RMND5B
ENSBTAG00000039719	ENSBTAG00000006371	0.980368	5.45755e-12	TRUE	PHGDH	RMND5B
ENSBTAG00000009908	ENSBTAG00000006383	0.982059	2.79076e-12	TRUE	RPS3A	ENSBTAG00000006383
ENSBTAG00000010181	ENSBTAG00000006411	0.985085	7.04541e-13	TRUE	GRPEL1	THAP11
ENSBTAG00000012037	ENSBTAG00000006411	0.9815	3.50834e-12	TRUE	DGUOK	THAP11
ENSBTAG00000020720	ENSBTAG00000006411	0.983906	1.24263e-12	TRUE	C7H1orf35	THAP11
ENSBTAG00000011190	ENSBTAG00000006422	0.980819	4.59196e-12	TRUE	FLNA	TRIM28
ENSBTAG00000011597	ENSBTAG00000006439	0.981845	3.0492e-12	TRUE	PDS5B	DOCK11
ENSBTAG00000014752	ENSBTAG00000006439	0.981183	3.98022e-12	TRUE	AKAP11	DOCK11
ENSBTAG00000016230	ENSBTAG00000006439	0.98172	3.20843e-12	TRUE	BRWD3	DOCK11
ENSBTAG00000020296	ENSBTAG00000006439	0.993211	1.96891e-15	TRUE	UBR3	DOCK11
ENSBTAG00000021087	ENSBTAG00000006439	0.980129	5.97258e-12	TRUE	UBR1	DOCK11
ENSBTAG00000049864	ENSBTAG00000006463	0.981898	2.9837e-12	TRUE	PPP1R9B	DLST
ENSBTAG00000007074	ENSBTAG00000006470	0.982046	2.80673e-12	TRUE	ZKSCAN8	TTBK2
ENSBTAG00000020421	ENSBTAG00000006501	0.982396	2.4233e-12	TRUE	SUPT16H	DCAF1
ENSBTAG00000043987	ENSBTAG00000006501	0.989087	6.84688e-14	TRUE	KDM4C	DCAF1
ENSBTAG00000052260	ENSBTAG00000006506	0.980641	4.91875e-12	TRUE	ENSBTAG00000052260	GIT2
ENSBTAG00000016510	ENSBTAG00000006517	0.981929	2.94509e-12	TRUE	RRP7A	DRG2
ENSBTAG00000008287	ENSBTAG00000006586	0.988978	7.37269e-14	TRUE	YLPM1	KPNB1
ENSBTAG00000020309	ENSBTAG00000006586	0.984868	7.84858e-13	TRUE	G3BP1	KPNB1
ENSBTAG00000015267	ENSBTAG00000006619	0.980353	5.48922e-12	TRUE	SGSH	MATK
ENSBTAG00000013901	ENSBTAG00000006633	0.990518	2.39466e-14	TRUE	PTDSS1	IRF3
ENSBTAG00000014872	ENSBTAG00000006633	0.980393	5.40734e-12	TRUE	CAPNS1	IRF3
ENSBTAG00000016764	ENSBTAG00000006633	0.982551	2.26882e-12	TRUE	UBA1	IRF3
ENSBTAG00000017873	ENSBTAG00000006633	0.982592	2.22927e-12	TRUE	USF1	IRF3
ENSBTAG00000019648	ENSBTAG00000006633	0.981769	3.14492e-12	TRUE	RACK1	IRF3
ENSBTAG00000023976	ENSBTAG00000006633	0.982313	2.51029e-12	TRUE	ARHGAP25	IRF3
ENSBTAG00000018994	ENSBTAG00000006640	0.983315	1.62549e-12	TRUE	TNFSF10	RB1
ENSBTAG00000006960	ENSBTAG00000006670	0.981077	4.15162e-12	TRUE	DHX16	ERGIC3
ENSBTAG00000008733	ENSBTAG00000006670	0.984568	9.08308e-13	TRUE	MAGED1	ERGIC3
ENSBTAG00000010232	ENSBTAG00000006670	0.981348	3.72895e-12	TRUE	NDUFS5	ERGIC3
ENSBTAG00000012365	ENSBTAG00000006670	0.985647	5.28982e-13	TRUE	ANP32A	ERGIC3
ENSBTAG00000013244	ENSBTAG00000006670	0.983193	1.71602e-12	TRUE	HDAC6	ERGIC3
ENSBTAG00000014450	ENSBTAG00000006670	0.980983	4.30758e-12	TRUE	NOSIP	ERGIC3
ENSBTAG00000016224	ENSBTAG00000006670	0.980413	5.36638e-12	TRUE	RPS7	ERGIC3
ENSBTAG00000016354	ENSBTAG00000006670	0.984191	1.08745e-12	TRUE	IER2	ERGIC3
ENSBTAG00000019911	ENSBTAG00000006670	0.985517	5.65814e-13	TRUE	COA3	ERGIC3
ENSBTAG00000011317	ENSBTAG00000006671	0.981842	3.053e-12	TRUE	GOLGA2	DDX27
ENSBTAG00000008862	ENSBTAG00000006672	0.982962	1.90031e-12	TRUE	GOLGB1	SYNCRIP
ENSBTAG00000008896	ENSBTAG00000006672	0.98221	2.62145e-12	TRUE	DHX15	SYNCRIP
ENSBTAG00000054322	ENSBTAG00000006690	0.982879	1.97006e-12	TRUE	ENSBTAG00000054322	ARCN1
ENSBTAG00000020505	ENSBTAG00000006748	0.9824	2.41921e-12	TRUE	SBNO1	DMXL1
ENSBTAG00000039172	ENSBTAG00000006768	0.982167	2.66827e-12	TRUE	RABGAP1	ENTPD4
ENSBTAG00000047679	ENSBTAG00000006824	0.984644	8.75763e-13	TRUE	DNTTIP2	APPL1
ENSBTAG00000014237	ENSBTAG00000006846	0.980179	5.8618e-12	TRUE	CYTH4	LGALS9
ENSBTAG00000019472	ENSBTAG00000006851	0.980279	5.64608e-12	TRUE	NR3C1	ENSBTAG00000006851
ENSBTAG00000012615	ENSBTAG00000006878	0.983894	1.24954e-12	TRUE	ZEB2	ENSBTAG00000006878
ENSBTAG00000044100	ENSBTAG00000006878	0.981065	4.16992e-12	TRUE	HEATR1	ENSBTAG00000006878
ENSBTAG00000021087	ENSBTAG00000006893	0.989498	5.13981e-14	TRUE	UBR1	BBX
ENSBTAG00000021087	ENSBTAG00000006918	0.982007	2.85272e-12	TRUE	UBR1	TLK1
ENSBTAG00000017064	ENSBTAG00000006939	0.982429	2.38969e-12	TRUE	ING4	FGD3
ENSBTAG00000017873	ENSBTAG00000006939	0.981102	4.11027e-12	TRUE	USF1	FGD3
ENSBTAG00000008953	ENSBTAG00000006960	0.984049	1.16218e-12	TRUE	TAP1	DHX16
ENSBTAG00000014450	ENSBTAG00000006960	0.985391	6.03538e-13	TRUE	NOSIP	DHX16
ENSBTAG00000019446	ENSBTAG00000006960	0.984955	7.51669e-13	TRUE	ELP5	DHX16
ENSBTAG00000020758	ENSBTAG00000006960	0.990515	2.4008e-14	TRUE	MAP3K12	DHX16
ENSBTAG00000021715	ENSBTAG00000006960	0.981044	4.20519e-12	TRUE	ADPRHL2	DHX16
ENSBTAG00000034529	ENSBTAG00000006960	0.980444	5.30295e-12	TRUE	HMGA1	DHX16
ENSBTAG00000034598	ENSBTAG00000006960	0.980798	4.62813e-12	TRUE	BOD1	DHX16
ENSBTAG00000009099	ENSBTAG00000006966	0.986875	2.71464e-13	TRUE	PRR14	NRM
ENSBTAG00000018043	ENSBTAG00000006966	0.982168	2.66737e-12	TRUE	LCAT	NRM
ENSBTAG00000030301	ENSBTAG00000006966	0.987327	2.09003e-13	TRUE	MAP7D1	NRM
ENSBTAG00000046019	ENSBTAG00000006966	0.982653	2.17212e-12	TRUE	SDHA	NRM
ENSBTAG00000017689	ENSBTAG00000006998	0.981598	3.37186e-12	TRUE	BRMS1	RASGRP4
ENSBTAG00000011212	ENSBTAG00000007080	0.984183	1.09154e-12	TRUE	EIF3K	PREB
ENSBTAG00000011429	ENSBTAG00000007080	0.985633	5.32964e-13	TRUE	CREB3	PREB
ENSBTAG00000012044	ENSBTAG00000007080	0.980103	6.03164e-12	TRUE	RPL13	PREB
ENSBTAG00000012620	ENSBTAG00000007080	0.985269	6.42144e-13	TRUE	RETREG2	PREB
ENSBTAG00000013123	ENSBTAG00000007080	0.990824	1.87371e-14	TRUE	PHB2	PREB
ENSBTAG00000014450	ENSBTAG00000007080	0.986214	3.917e-13	TRUE	NOSIP	PREB
ENSBTAG00000015098	ENSBTAG00000007080	0.985272	6.41391e-13	TRUE	RABEPK	PREB
ENSBTAG00000015144	ENSBTAG00000007080	0.989273	6.0186e-14	TRUE	GMIP	PREB
ENSBTAG00000016427	ENSBTAG00000007080	0.980872	4.49842e-12	TRUE	COMMD7	PREB
ENSBTAG00000018784	ENSBTAG00000007080	0.991058	1.54564e-14	TRUE	CTSZ	PREB
ENSBTAG00000027337	ENSBTAG00000007080	0.98528	6.38769e-13	TRUE	CTSA	PREB
ENSBTAG00000043994	ENSBTAG00000007080	0.981321	3.76885e-12	TRUE	GRK6	PREB
ENSBTAG00000045510	ENSBTAG00000007080	0.98135	3.72519e-12	TRUE	EMC10	PREB
ENSBTAG00000011413	ENSBTAG00000007084	0.985937	4.54404e-13	TRUE	CCDC107	MAP3K14
ENSBTAG00000011567	ENSBTAG00000007084	0.98469	8.56217e-13	TRUE	VPS18	MAP3K14
ENSBTAG00000016763	ENSBTAG00000007084	0.982597	2.22468e-12	TRUE	MEPCE	MAP3K14
ENSBTAG00000017298	ENSBTAG00000007084	0.980837	4.5588e-12	TRUE	AAMDC	MAP3K14
ENSBTAG00000018784	ENSBTAG00000007084	0.981032	4.22488e-12	TRUE	CTSZ	MAP3K14
ENSBTAG00000024450	ENSBTAG00000007084	0.983481	1.50847e-12	TRUE	MAP2K2	MAP3K14
ENSBTAG00000023795	ENSBTAG00000007099	0.983046	1.83126e-12	TRUE	VAC14	AP1G2
ENSBTAG00000024450	ENSBTAG00000007099	0.981386	3.67217e-12	TRUE	MAP2K2	AP1G2
ENSBTAG00000030503	ENSBTAG00000007099	0.985666	5.23927e-13	TRUE	H2AFJ	AP1G2
ENSBTAG00000010532	ENSBTAG00000007117	0.986776	2.8706e-13	TRUE	KCTD11	CTC1
ENSBTAG00000015858	ENSBTAG00000007202	0.982803	2.03645e-12	TRUE	TSR2	EI24
ENSBTAG00000017441	ENSBTAG00000007202	0.983088	1.79762e-12	TRUE	RPL27	EI24
ENSBTAG00000018625	ENSBTAG00000007202	0.985087	7.03895e-13	TRUE	ZNF263	EI24
ENSBTAG00000032122	ENSBTAG00000007202	0.980279	5.64518e-12	TRUE	CD19	EI24
ENSBTAG00000010598	ENSBTAG00000007203	0.983328	1.61592e-12	TRUE	EIF4E2	STT3A
ENSBTAG00000021777	ENSBTAG00000007233	0.981867	3.02142e-12	TRUE	DOC2G	WDR25
ENSBTAG00000014208	ENSBTAG00000007332	0.982564	2.25662e-12	TRUE	RPL35A	ATP5MG
ENSBTAG00000040308	ENSBTAG00000007332	0.985191	6.68115e-13	TRUE	RPS13	ATP5MG
ENSBTAG00000049817	ENSBTAG00000007332	0.987992	1.3976e-13	TRUE	ENSBTAG00000049817	ATP5MG
ENSBTAG00000008835	ENSBTAG00000007334	0.984421	9.75096e-13	TRUE	GPANK1	NFKBID
ENSBTAG00000011413	ENSBTAG00000007334	0.980457	5.27732e-12	TRUE	CCDC107	NFKBID
ENSBTAG00000013123	ENSBTAG00000007334	0.98052	5.15225e-12	TRUE	PHB2	NFKBID
ENSBTAG00000015144	ENSBTAG00000007334	0.981174	3.99583e-12	TRUE	GMIP	NFKBID
ENSBTAG00000016427	ENSBTAG00000007334	0.980297	5.60683e-12	TRUE	COMMD7	NFKBID
ENSBTAG00000017298	ENSBTAG00000007334	0.98323	1.6879e-12	TRUE	AAMDC	NFKBID
ENSBTAG00000017547	ENSBTAG00000007334	0.981929	2.94528e-12	TRUE	DBNL	NFKBID
ENSBTAG00000018784	ENSBTAG00000007334	0.983814	1.29641e-12	TRUE	CTSZ	NFKBID
ENSBTAG00000020186	ENSBTAG00000007334	0.981732	3.19307e-12	TRUE	EIF1AD	NFKBID
ENSBTAG00000020405	ENSBTAG00000007334	0.985215	6.60151e-13	TRUE	NDUFB9	NFKBID
ENSBTAG00000010481	ENSBTAG00000007336	0.984467	9.53635e-13	TRUE	UBXN1	HCST
ENSBTAG00000011413	ENSBTAG00000007336	0.982267	2.55941e-12	TRUE	CCDC107	HCST
ENSBTAG00000012044	ENSBTAG00000007336	0.980121	5.99161e-12	TRUE	RPL13	HCST
ENSBTAG00000025471	ENSBTAG00000007336	0.980471	5.24874e-12	TRUE	TNF	HCST
ENSBTAG00000020773	ENSBTAG00000007389	0.983156	1.74428e-12	TRUE	CTSW	IFI35
ENSBTAG00000023792	ENSBTAG00000007389	0.981417	3.62715e-12	TRUE	ENSBTAG00000023792	IFI35
ENSBTAG00000023795	ENSBTAG00000007389	0.982076	2.77197e-12	TRUE	VAC14	IFI35
ENSBTAG00000026327	ENSBTAG00000007389	0.989246	6.13591e-14	TRUE	RPL8	IFI35
ENSBTAG00000017426	ENSBTAG00000007441	0.980025	6.20847e-12	TRUE	PDCD6IP	SEC23IP
ENSBTAG00000020878	ENSBTAG00000007441	0.98002	6.2209e-12	TRUE	DMTF1	SEC23IP
ENSBTAG00000011784	ENSBTAG00000007453	0.981457	3.56846e-12	TRUE	FGR	NELFE
ENSBTAG00000015828	ENSBTAG00000007453	0.980914	4.42459e-12	TRUE	FKBP11	NELFE
ENSBTAG00000031852	ENSBTAG00000007453	0.984062	1.15561e-12	TRUE	TBC1D10B	NELFE
ENSBTAG00000046607	ENSBTAG00000007453	0.98026	5.6858e-12	TRUE	JMJD7	NELFE
ENSBTAG00000009287	ENSBTAG00000007454	0.984588	8.99784e-13	TRUE	EBP	RPL10
ENSBTAG00000009580	ENSBTAG00000007454	0.985266	6.43393e-13	TRUE	SH3BGRL3	RPL10
ENSBTAG00000011411	ENSBTAG00000007454	0.99026	2.92788e-14	TRUE	SIT1	RPL10
ENSBTAG00000015089	ENSBTAG00000007454	0.981396	3.65771e-12	TRUE	LGALS1	RPL10
ENSBTAG00000015283	ENSBTAG00000007454	0.981552	3.43498e-12	TRUE	RPL32	RPL10
ENSBTAG00000015598	ENSBTAG00000007454	0.992281	5.14635e-15	TRUE	RPS10	RPL10
ENSBTAG00000018421	ENSBTAG00000007454	0.982591	2.23022e-12	TRUE	WWP2	RPL10
ENSBTAG00000018928	ENSBTAG00000007454	0.982344	2.47713e-12	TRUE	QARS	RPL10
ENSBTAG00000019494	ENSBTAG00000007454	0.991652	9.24206e-15	TRUE	RPL10A	RPL10
ENSBTAG00000022275	ENSBTAG00000007454	0.985257	6.46247e-13	TRUE	RPL10	RPL10
ENSBTAG00000049167	ENSBTAG00000007454	0.98471	8.47703e-13	TRUE	ENSBTAG00000049167	RPL10
ENSBTAG00000009483	ENSBTAG00000007537	0.981856	3.03535e-12	TRUE	POLR2G	PEX19
ENSBTAG00000018013	ENSBTAG00000007537	0.981466	3.55642e-12	TRUE	EMP3	PEX19
ENSBTAG00000046239	ENSBTAG00000007577	0.980596	5.0031e-12	TRUE	ENSBTAG00000046239	UBXN7
ENSBTAG00000015428	ENSBTAG00000007595	0.982766	2.06855e-12	TRUE	TMEM170A	BROX
ENSBTAG00000013212	ENSBTAG00000007599	0.982672	2.15462e-12	TRUE	COPG1	IKBKB
ENSBTAG00000013606	ENSBTAG00000007620	0.98755	1.83044e-13	TRUE	FKBP2	INTS11
ENSBTAG00000016510	ENSBTAG00000007620	0.982417	2.40211e-12	TRUE	RRP7A	INTS11
ENSBTAG00000024450	ENSBTAG00000007620	0.980758	4.70192e-12	TRUE	MAP2K2	INTS11
ENSBTAG00000013895	ENSBTAG00000007623	0.985765	4.97462e-13	TRUE	RELA	CPTP
ENSBTAG00000016378	ENSBTAG00000007623	0.980822	4.5854e-12	TRUE	LRP10	CPTP
ENSBTAG00000011074	ENSBTAG00000007626	0.985556	5.54529e-13	TRUE	BRD2	IL2RG
ENSBTAG00000016883	ENSBTAG00000007681	-0.980772	4.67643e-12	TRUE	SGF29	DHFR
ENSBTAG00000016073	ENSBTAG00000007696	0.984154	1.10661e-12	TRUE	UGCG	TRAPPC8
ENSBTAG00000019718	ENSBTAG00000007737	0.983615	1.42022e-12	TRUE	RPS15	UBA52
ENSBTAG00000026327	ENSBTAG00000007737	0.980161	5.90141e-12	TRUE	RPL8	UBA52
ENSBTAG00000018579	ENSBTAG00000007777	0.980025	6.20958e-12	TRUE	DOK1	OGG1
ENSBTAG00000023832	ENSBTAG00000007783	0.981416	3.62765e-12	TRUE	ADAM8	MYBL2
ENSBTAG00000013042	ENSBTAG00000007784	0.984248	1.05848e-12	TRUE	EXOC5	NAA50
ENSBTAG00000017271	ENSBTAG00000007860	0.980489	5.21218e-12	TRUE	MASTL	ASPM
ENSBTAG00000034918	ENSBTAG00000007881	0.98016	5.90333e-12	TRUE	IFIT2	IFIT1
ENSBTAG00000011212	ENSBTAG00000007961	0.985976	4.44965e-13	TRUE	EIF3K	TADA3
ENSBTAG00000011411	ENSBTAG00000007961	0.980635	4.92884e-12	TRUE	SIT1	TADA3
ENSBTAG00000011413	ENSBTAG00000007961	0.984238	1.06365e-12	TRUE	CCDC107	TADA3
ENSBTAG00000012044	ENSBTAG00000007961	0.980058	6.13254e-12	TRUE	RPL13	TADA3
ENSBTAG00000012620	ENSBTAG00000007961	0.983374	1.58299e-12	TRUE	RETREG2	TADA3
ENSBTAG00000013123	ENSBTAG00000007961	0.985264	6.44025e-13	TRUE	PHB2	TADA3
ENSBTAG00000016526	ENSBTAG00000007961	0.982493	2.32603e-12	TRUE	PIH1D1	TADA3
ENSBTAG00000018784	ENSBTAG00000007961	0.985692	5.16804e-13	TRUE	CTSZ	TADA3
ENSBTAG00000023997	ENSBTAG00000007961	0.981193	3.96585e-12	TRUE	VAMP8	TADA3
ENSBTAG00000027337	ENSBTAG00000007961	0.983795	1.3078e-12	TRUE	CTSA	TADA3
ENSBTAG00000039719	ENSBTAG00000007961	0.989048	7.02904e-14	TRUE	PHGDH	TADA3
ENSBTAG00000043994	ENSBTAG00000007961	0.990193	3.08062e-14	TRUE	GRK6	TADA3
ENSBTAG00000010715	ENSBTAG00000008057	0.984406	9.81867e-13	TRUE	MRPL37	PARVG
ENSBTAG00000015858	ENSBTAG00000008057	0.983216	1.69898e-12	TRUE	TSR2	PARVG
ENSBTAG00000020735	ENSBTAG00000008112	0.980167	5.88757e-12	TRUE	SMG1	SHPRH
ENSBTAG00000027932	ENSBTAG00000008112	0.986665	3.05659e-13	TRUE	BIRC6	SHPRH
ENSBTAG00000032477	ENSBTAG00000008112	0.985135	6.87193e-13	TRUE	HECTD1	SHPRH
ENSBTAG00000020756	ENSBTAG00000008116	0.987566	1.81347e-13	TRUE	GSK3A	POLDIP2
ENSBTAG00000011067	ENSBTAG00000008165	0.983797	1.30651e-12	TRUE	IL17RA	ITGA2B
ENSBTAG00000011754	ENSBTAG00000008165	0.982298	2.52642e-12	TRUE	LAMTOR2	ITGA2B
ENSBTAG00000013606	ENSBTAG00000008165	0.983803	1.3026e-12	TRUE	FKBP2	ITGA2B
ENSBTAG00000013988	ENSBTAG00000008165	0.980855	4.52745e-12	TRUE	BID	ITGA2B
ENSBTAG00000014390	ENSBTAG00000008165	0.981347	3.73028e-12	TRUE	MTMR9	ITGA2B
ENSBTAG00000017996	ENSBTAG00000008165	0.983017	1.85506e-12	TRUE	EGLN2	ITGA2B
ENSBTAG00000031852	ENSBTAG00000008165	0.986807	2.8213e-13	TRUE	TBC1D10B	ITGA2B
ENSBTAG00000009154	ENSBTAG00000008167	0.982336	2.48557e-12	TRUE	U2SURP	TTC3
ENSBTAG00000024822	ENSBTAG00000008167	0.98397	1.20589e-12	TRUE	SETX	TTC3
ENSBTAG00000015771	ENSBTAG00000008287	0.984955	7.51573e-13	TRUE	YTHDF2	YLPM1
ENSBTAG00000011197	ENSBTAG00000008329	0.988803	8.29381e-14	TRUE	IPMK	CYTIP
ENSBTAG00000026650	ENSBTAG00000008340	0.981771	3.14331e-12	TRUE	ENSBTAG00000026650	ATOX1
ENSBTAG00000019771	ENSBTAG00000008355	0.981611	3.35384e-12	TRUE	PALM	CPSF1
ENSBTAG00000030648	ENSBTAG00000008355	0.984444	9.6418e-13	TRUE	MPST	CPSF1
ENSBTAG00000012177	ENSBTAG00000008396	0.98383	1.28658e-12	TRUE	SNRPD2	MRPL54
ENSBTAG00000009661	ENSBTAG00000008433	0.980881	4.48244e-12	TRUE	RNASEH2A	PGAP2
ENSBTAG00000014468	ENSBTAG00000008433	0.983114	1.77758e-12	TRUE	AP1S1	PGAP2
ENSBTAG00000010196	ENSBTAG00000008439	-0.980598	4.99983e-12	TRUE	NUP43	AP5S1
ENSBTAG00000011429	ENSBTAG00000008439	0.984875	7.81952e-13	TRUE	CREB3	AP5S1
ENSBTAG00000014426	ENSBTAG00000008492	0.98456	9.12005e-13	TRUE	PRKAG1	ZMYM3
ENSBTAG00000021430	ENSBTAG00000008552	0.980594	5.00739e-12	TRUE	UPK3B	PLXNA3
ENSBTAG00000020482	ENSBTAG00000008562	0.985702	5.14095e-13	TRUE	ASCC3	POGLUT1
ENSBTAG00000021455	ENSBTAG00000008570	0.98201	2.84803e-12	TRUE	CFL1	RPS14
ENSBTAG00000052511	ENSBTAG00000008607	-0.980266	5.67413e-12	TRUE	ENSBTAG00000052511	ARID3A
ENSBTAG00000012146	ENSBTAG00000008631	0.981648	3.30456e-12	TRUE	PPP1CA	CORO1A
ENSBTAG00000012177	ENSBTAG00000008631	0.985599	5.42449e-13	TRUE	SNRPD2	CORO1A
ENSBTAG00000012928	ENSBTAG00000008631	0.988886	7.84544e-14	TRUE	PPP4C	CORO1A
ENSBTAG00000014731	ENSBTAG00000008631	0.983225	1.6916e-12	TRUE	GAPDH	CORO1A
ENSBTAG00000015486	ENSBTAG00000008631	0.980269	5.66748e-12	TRUE	CD2BP2	CORO1A
ENSBTAG00000018498	ENSBTAG00000008631	0.986959	2.58779e-13	TRUE	PQBP1	CORO1A
ENSBTAG00000019167	ENSBTAG00000008631	0.983345	1.60349e-12	TRUE	INPPL1	CORO1A
ENSBTAG00000020764	ENSBTAG00000008631	0.982129	2.71099e-12	TRUE	CNN2	CORO1A
ENSBTAG00000026327	ENSBTAG00000008631	0.984425	9.73186e-13	TRUE	RPL8	CORO1A
ENSBTAG00000009287	ENSBTAG00000008642	0.980922	4.41092e-12	TRUE	EBP	POLR1D
ENSBTAG00000011411	ENSBTAG00000008642	0.982811	2.02883e-12	TRUE	SIT1	POLR1D
ENSBTAG00000014421	ENSBTAG00000008642	0.980889	4.46824e-12	TRUE	PBX2	POLR1D
ENSBTAG00000019494	ENSBTAG00000008642	0.980541	5.11025e-12	TRUE	RPL10A	POLR1D
ENSBTAG00000052272	ENSBTAG00000008642	0.984152	1.10782e-12	TRUE	COX8A	POLR1D
ENSBTAG00000009636	ENSBTAG00000008733	0.985864	4.7235e-13	TRUE	SLC7A6OS	MAGED1
ENSBTAG00000017375	ENSBTAG00000008737	0.980685	4.83509e-12	TRUE	FAM241A	DR1
ENSBTAG00000012620	ENSBTAG00000008744	0.980566	5.06202e-12	TRUE	RETREG2	PDK2
ENSBTAG00000055051	ENSBTAG00000008755	0.980337	5.52229e-12	TRUE	RNF125	2020-03-07
ENSBTAG00000014697	ENSBTAG00000008761	0.982195	2.63769e-12	TRUE	SMARCC2	TRAFD1
ENSBTAG00000009636	ENSBTAG00000008794	0.980012	6.23933e-12	TRUE	SLC7A6OS	ATF6B
ENSBTAG00000012365	ENSBTAG00000008794	0.980589	5.01798e-12	TRUE	ANP32A	ATF6B
ENSBTAG00000012451	ENSBTAG00000008794	0.982356	2.46503e-12	TRUE	BOLA-DMB	ATF6B
ENSBTAG00000015005	ENSBTAG00000008794	0.9807	4.80732e-12	TRUE	FANCG	ATF6B
ENSBTAG00000018074	ENSBTAG00000008794	0.983143	1.75444e-12	TRUE	VPS72	ATF6B
ENSBTAG00000019184	ENSBTAG00000008794	0.980021	6.21946e-12	TRUE	TRAPPC2L	ATF6B
ENSBTAG00000025593	ENSBTAG00000008794	0.980407	5.37745e-12	TRUE	CCDC32	ATF6B
ENSBTAG00000016827	ENSBTAG00000008835	0.986956	2.59162e-13	TRUE	RGL2	GPANK1
ENSBTAG00000017547	ENSBTAG00000008835	0.985416	5.96077e-13	TRUE	DBNL	GPANK1
ENSBTAG00000018421	ENSBTAG00000008835	0.987451	1.94201e-13	TRUE	WWP2	GPANK1
ENSBTAG00000023997	ENSBTAG00000008835	0.984271	1.04689e-12	TRUE	VAMP8	GPANK1
ENSBTAG00000014616	ENSBTAG00000008883	0.982053	2.79778e-12	TRUE	SEPSECS	ZNF207
ENSBTAG00000021756	ENSBTAG00000008883	0.981222	3.91927e-12	TRUE	ZDHHC17	ZNF207
ENSBTAG00000010832	ENSBTAG00000008935	0.982775	2.06067e-12	TRUE	JAGN1	PFDN5
ENSBTAG00000011411	ENSBTAG00000008935	0.980751	4.71363e-12	TRUE	SIT1	PFDN5
ENSBTAG00000013123	ENSBTAG00000008935	0.986561	3.23836e-13	TRUE	PHB2	PFDN5
ENSBTAG00000013264	ENSBTAG00000008935	0.987506	1.87948e-13	TRUE	RPS24	PFDN5
ENSBTAG00000015144	ENSBTAG00000008935	0.983894	1.24946e-12	TRUE	GMIP	PFDN5
ENSBTAG00000016427	ENSBTAG00000008935	0.984826	8.01032e-13	TRUE	COMMD7	PFDN5
ENSBTAG00000045510	ENSBTAG00000008935	0.984926	7.62463e-13	TRUE	EMC10	PFDN5
ENSBTAG00000010467	ENSBTAG00000008953	0.990523	2.38499e-14	TRUE	SUPT5H	TAP1
ENSBTAG00000013411	ENSBTAG00000008953	0.984943	7.5613e-13	TRUE	ENO1	TAP1
ENSBTAG00000014450	ENSBTAG00000008953	0.991645	9.30177e-15	TRUE	NOSIP	TAP1
ENSBTAG00000015005	ENSBTAG00000008953	0.989254	6.09862e-14	TRUE	FANCG	TAP1
ENSBTAG00000017360	ENSBTAG00000008953	0.992492	4.18466e-15	TRUE	HDAC3	TAP1
ENSBTAG00000017389	ENSBTAG00000008953	0.985978	4.44597e-13	TRUE	RPLP0	TAP1
ENSBTAG00000017462	ENSBTAG00000008953	0.98038	5.4338e-12	TRUE	ATF4	TAP1
ENSBTAG00000018074	ENSBTAG00000008953	0.982514	2.30558e-12	TRUE	VPS72	TAP1
ENSBTAG00000020758	ENSBTAG00000008953	0.981216	3.92865e-12	TRUE	MAP3K12	TAP1
ENSBTAG00000034598	ENSBTAG00000008953	0.981695	3.24192e-12	TRUE	BOD1	TAP1
ENSBTAG00000039719	ENSBTAG00000008953	0.987192	2.26262e-13	TRUE	PHGDH	TAP1
ENSBTAG00000024450	ENSBTAG00000009078	0.980925	4.40616e-12	TRUE	MAP2K2	MIA
ENSBTAG00000054195	ENSBTAG00000009078	0.984448	9.62331e-13	TRUE	GPX1	MIA
ENSBTAG00000019446	ENSBTAG00000009099	0.983011	1.8592e-12	TRUE	ELP5	PRR14
ENSBTAG00000046019	ENSBTAG00000009099	0.980084	6.07368e-12	TRUE	SDHA	PRR14
ENSBTAG00000012712	ENSBTAG00000009131	0.982093	2.75242e-12	TRUE	AQR	TTC37
ENSBTAG00000010593	ENSBTAG00000009154	0.983633	1.40832e-12	TRUE	SRP72	U2SURP
ENSBTAG00000012712	ENSBTAG00000009154	0.981275	3.83883e-12	TRUE	AQR	U2SURP
ENSBTAG00000024822	ENSBTAG00000009154	0.980841	4.55258e-12	TRUE	SETX	U2SURP
ENSBTAG00000021810	ENSBTAG00000009228	0.981398	3.65495e-12	TRUE	DDX23	SRP68
ENSBTAG00000009580	ENSBTAG00000009287	0.988365	1.10421e-13	TRUE	SH3BGRL3	EBP
ENSBTAG00000015089	ENSBTAG00000009287	0.980584	5.02784e-12	TRUE	LGALS1	EBP
ENSBTAG00000018928	ENSBTAG00000009287	0.983364	1.5901e-12	TRUE	QARS	EBP
ENSBTAG00000019494	ENSBTAG00000009287	0.985537	5.60016e-13	TRUE	RPL10A	EBP
ENSBTAG00000032209	ENSBTAG00000009287	0.983467	1.51814e-12	TRUE	CXHXorf65	EBP
ENSBTAG00000049167	ENSBTAG00000009287	0.988999	7.26841e-14	TRUE	ENSBTAG00000049167	EBP
ENSBTAG00000031723	ENSBTAG00000009359	0.981437	3.59756e-12	TRUE	RPL6	ENSBTAG00000009359
ENSBTAG00000014388	ENSBTAG00000009414	0.980975	4.3203e-12	TRUE	EIF3I	PSMC4
ENSBTAG00000015858	ENSBTAG00000009414	0.98289	1.96074e-12	TRUE	TSR2	PSMC4
ENSBTAG00000016830	ENSBTAG00000009414	0.983854	1.27247e-12	TRUE	DAXX	PSMC4
ENSBTAG00000017441	ENSBTAG00000009414	0.983938	1.22387e-12	TRUE	RPL27	PSMC4
ENSBTAG00000021455	ENSBTAG00000009414	0.98372	1.3534e-12	TRUE	CFL1	PSMC4
ENSBTAG00000055198	ENSBTAG00000009414	0.980118	5.99748e-12	TRUE	ENSBTAG00000055198	PSMC4
ENSBTAG00000014426	ENSBTAG00000009483	0.989476	5.21941e-14	TRUE	PRKAG1	POLR2G
ENSBTAG00000016511	ENSBTAG00000009488	0.981403	3.64781e-12	TRUE	POLDIP3	NXF1
ENSBTAG00000017395	ENSBTAG00000009488	0.980002	6.26303e-12	TRUE	CERS5	NXF1
ENSBTAG00000011212	ENSBTAG00000009504	0.983369	1.58701e-12	TRUE	EIF3K	REEP4
ENSBTAG00000011413	ENSBTAG00000009504	0.985392	6.03262e-13	TRUE	CCDC107	REEP4
ENSBTAG00000015390	ENSBTAG00000009504	0.986602	3.16613e-13	TRUE	FN3KRP	REEP4
ENSBTAG00000018784	ENSBTAG00000009504	0.984158	1.10473e-12	TRUE	CTSZ	REEP4
ENSBTAG00000012432	ENSBTAG00000009516	0.983023	1.84982e-12	TRUE	FDFT1	RNF20
ENSBTAG00000020904	ENSBTAG00000009535	0.981164	4.0106e-12	TRUE	JAK3	RPS2
ENSBTAG00000011184	ENSBTAG00000009542	0.988343	1.1199e-13	TRUE	FTH1	ZC3H10
ENSBTAG00000013866	ENSBTAG00000009542	0.982713	2.1166e-12	TRUE	RPS27	ZC3H10
ENSBTAG00000022275	ENSBTAG00000009542	0.986639	3.1009e-13	TRUE	RPL10	ZC3H10
ENSBTAG00000027213	ENSBTAG00000009542	0.983279	1.65154e-12	TRUE	ENSBTAG00000027213	ZC3H10
ENSBTAG00000049543	ENSBTAG00000009542	0.981662	3.28538e-12	TRUE	ENSBTAG00000049543	ZC3H10
ENSBTAG00000012070	ENSBTAG00000009552	0.984178	1.09425e-12	TRUE	INTS2	ATP2B1
ENSBTAG00000010760	ENSBTAG00000009565	0.984542	9.1998e-13	TRUE	REV3L	RASA1
ENSBTAG00000012077	ENSBTAG00000009565	0.981497	3.51187e-12	TRUE	SLF2	RASA1
ENSBTAG00000018994	ENSBTAG00000009565	0.981426	3.61328e-12	TRUE	TNFSF10	RASA1
ENSBTAG00000011411	ENSBTAG00000009580	0.983575	1.44616e-12	TRUE	SIT1	SH3BGRL3
ENSBTAG00000014821	ENSBTAG00000009580	0.980922	4.41148e-12	TRUE	SLC7A7	SH3BGRL3
ENSBTAG00000015089	ENSBTAG00000009580	0.982199	2.63347e-12	TRUE	LGALS1	SH3BGRL3
ENSBTAG00000015283	ENSBTAG00000009580	0.98173	3.19569e-12	TRUE	RPL32	SH3BGRL3
ENSBTAG00000016079	ENSBTAG00000009580	0.983176	1.7295e-12	TRUE	COX4I1	SH3BGRL3
ENSBTAG00000017547	ENSBTAG00000009580	0.983508	1.49046e-12	TRUE	DBNL	SH3BGRL3
ENSBTAG00000018928	ENSBTAG00000009580	0.993739	1.0744e-15	TRUE	QARS	SH3BGRL3
ENSBTAG00000019494	ENSBTAG00000009580	0.984127	1.12049e-12	TRUE	RPL10A	SH3BGRL3
ENSBTAG00000011238	ENSBTAG00000009636	0.98624	3.86163e-13	TRUE	CD48	SLC7A6OS
ENSBTAG00000011960	ENSBTAG00000009636	0.980663	4.8776e-12	TRUE	GOT1	SLC7A6OS
ENSBTAG00000012037	ENSBTAG00000009636	0.984182	1.09211e-12	TRUE	DGUOK	SLC7A6OS
ENSBTAG00000012365	ENSBTAG00000009636	0.984775	8.2145e-13	TRUE	ANP32A	SLC7A6OS
ENSBTAG00000014694	ENSBTAG00000009636	0.980333	5.53124e-12	TRUE	JTB	SLC7A6OS
ENSBTAG00000018043	ENSBTAG00000009661	0.982694	2.1345e-12	TRUE	LCAT	RNASEH2A
ENSBTAG00000020294	ENSBTAG00000009661	0.98334	1.60735e-12	TRUE	PTPN6	RNASEH2A
ENSBTAG00000021087	ENSBTAG00000009665	0.984209	1.07828e-12	TRUE	UBR1	UTRN
ENSBTAG00000023976	ENSBTAG00000009757	0.982199	2.63262e-12	TRUE	ARHGAP25	RPSA
ENSBTAG00000018146	ENSBTAG00000009768	0.983394	1.56917e-12	TRUE	VAT1L	IFIT3
ENSBTAG00000030281	ENSBTAG00000009783	0.983276	1.65371e-12	TRUE	ENSBTAG00000030281	ENSBTAG00000009783
ENSBTAG00000034433	ENSBTAG00000009783	0.980006	6.25402e-12	TRUE	ENSBTAG00000034433	ENSBTAG00000009783
ENSBTAG00000053048	ENSBTAG00000009783	0.987285	2.14279e-13	TRUE	ENSBTAG00000053048	ENSBTAG00000009783
ENSBTAG00000054438	ENSBTAG00000009783	0.980719	4.77325e-12	TRUE	GPSM3	ENSBTAG00000009783
ENSBTAG00000010510	ENSBTAG00000009939	0.983672	1.38345e-12	TRUE	DHX29	CAND1
ENSBTAG00000017401	ENSBTAG00000010132	0.980632	4.93612e-12	TRUE	TBK1	NAE1
ENSBTAG00000012077	ENSBTAG00000010227	0.986866	2.72847e-13	TRUE	SLF2	CPSF2
ENSBTAG00000046612	ENSBTAG00000010227	0.981686	3.25358e-12	TRUE	ZNF292	CPSF2
ENSBTAG00000017298	ENSBTAG00000010232	0.990505	2.41905e-14	TRUE	AAMDC	NDUFS5
ENSBTAG00000051254	ENSBTAG00000010232	0.981054	4.1879e-12	TRUE	RPL37A	NDUFS5
ENSBTAG00000016772	ENSBTAG00000010234	0.980345	5.50599e-12	TRUE	USP11	DHRS1
ENSBTAG00000011313	ENSBTAG00000010286	0.984554	9.14713e-13	TRUE	CASP8AP2	NPAT
ENSBTAG00000053679	ENSBTAG00000010388	0.98452	9.29668e-13	TRUE	ZFP14	MGAT4A
ENSBTAG00000014450	ENSBTAG00000010467	0.981247	3.88069e-12	TRUE	NOSIP	SUPT5H
ENSBTAG00000015005	ENSBTAG00000010467	0.987488	1.90038e-13	TRUE	FANCG	SUPT5H
ENSBTAG00000017360	ENSBTAG00000010467	0.984154	1.1067e-12	TRUE	HDAC3	SUPT5H
ENSBTAG00000018074	ENSBTAG00000010467	0.98047	5.25046e-12	TRUE	VPS72	SUPT5H
ENSBTAG00000020758	ENSBTAG00000010467	0.983878	1.25851e-12	TRUE	MAP3K12	SUPT5H
ENSBTAG00000039719	ENSBTAG00000010467	0.990249	2.95115e-14	TRUE	PHGDH	SUPT5H
ENSBTAG00000043994	ENSBTAG00000010467	0.98203	2.82506e-12	TRUE	GRK6	SUPT5H
ENSBTAG00000010799	ENSBTAG00000010481	0.982559	2.26141e-12	TRUE	MYL6	UBXN1
ENSBTAG00000011212	ENSBTAG00000010481	0.986258	3.82512e-13	TRUE	EIF3K	UBXN1
ENSBTAG00000011413	ENSBTAG00000010481	0.985009	7.31893e-13	TRUE	CCDC107	UBXN1
ENSBTAG00000012620	ENSBTAG00000010481	0.983977	1.20237e-12	TRUE	RETREG2	UBXN1
ENSBTAG00000013123	ENSBTAG00000010481	0.983241	1.68028e-12	TRUE	PHB2	UBXN1
ENSBTAG00000014553	ENSBTAG00000010481	0.985424	5.93562e-13	TRUE	ATP6V0D1	UBXN1
ENSBTAG00000015144	ENSBTAG00000010481	0.980845	4.54592e-12	TRUE	GMIP	UBXN1
ENSBTAG00000016526	ENSBTAG00000010481	0.980251	5.70475e-12	TRUE	PIH1D1	UBXN1
ENSBTAG00000031688	ENSBTAG00000010481	0.983091	1.79569e-12	TRUE	RBM4	UBXN1
ENSBTAG00000031752	ENSBTAG00000010481	0.986005	4.3819e-13	TRUE	TMEM256	UBXN1
ENSBTAG00000047567	ENSBTAG00000010481	0.983844	1.27857e-12	TRUE	VEGFB	UBXN1
ENSBTAG00000011149	ENSBTAG00000010493	0.982014	2.84332e-12	TRUE	SIGIRR	SERTAD1
ENSBTAG00000011754	ENSBTAG00000010493	0.990901	1.75947e-14	TRUE	LAMTOR2	SERTAD1
ENSBTAG00000017002	ENSBTAG00000010493	0.990504	2.42062e-14	TRUE	RBCK1	SERTAD1
ENSBTAG00000018060	ENSBTAG00000010493	0.987436	1.95954e-13	TRUE	WDR13	SERTAD1
ENSBTAG00000019913	ENSBTAG00000010493	0.985379	6.07303e-13	TRUE	DNPH1	SERTAD1
ENSBTAG00000016336	ENSBTAG00000010506	0.982309	2.51422e-12	TRUE	OGA	MEAF6
ENSBTAG00000022160	ENSBTAG00000010506	0.98255	2.26975e-12	TRUE	NAP1L4	MEAF6
ENSBTAG00000010799	ENSBTAG00000010509	0.98512	6.92245e-13	TRUE	MYL6	CDK3
ENSBTAG00000014840	ENSBTAG00000010509	0.98231	2.51303e-12	TRUE	MTX1	CDK3
ENSBTAG00000019463	ENSBTAG00000010509	0.981882	3.0035e-12	TRUE	SLC25A39	CDK3
ENSBTAG00000019851	ENSBTAG00000010509	0.987175	2.28469e-13	TRUE	PPP2R1A	CDK3
ENSBTAG00000025452	ENSBTAG00000010509	0.982761	2.07316e-12	TRUE	SF3A2	CDK3
ENSBTAG00000030930	ENSBTAG00000010509	0.982769	2.06634e-12	TRUE	HMCES	CDK3
ENSBTAG00000033453	ENSBTAG00000010509	0.980175	5.8697e-12	TRUE	MTCH1	CDK3
ENSBTAG00000047567	ENSBTAG00000010509	0.981826	3.07346e-12	TRUE	VEGFB	CDK3
ENSBTAG00000020517	ENSBTAG00000010532	0.984937	7.58289e-13	TRUE	MED9	KCTD11
ENSBTAG00000013403	ENSBTAG00000010545	0.981716	3.21391e-12	TRUE	AGBL5	KXD1
ENSBTAG00000017779	ENSBTAG00000010545	0.98454	9.20562e-13	TRUE	HSD17B10	KXD1
ENSBTAG00000018329	ENSBTAG00000010545	0.980698	4.81057e-12	TRUE	EXOSC7	KXD1
ENSBTAG00000023792	ENSBTAG00000010545	0.985015	7.29554e-13	TRUE	ENSBTAG00000023792	KXD1
ENSBTAG00000023795	ENSBTAG00000010545	0.984963	7.48702e-13	TRUE	VAC14	KXD1
ENSBTAG00000031041	ENSBTAG00000010617	0.982893	1.95759e-12	TRUE	NHEJ1	KRTCAP2
ENSBTAG00000051063	ENSBTAG00000010617	0.982521	2.29877e-12	TRUE	ENSBTAG00000051063	KRTCAP2
ENSBTAG00000012698	ENSBTAG00000010624	0.983784	1.3144e-12	TRUE	HDAC1	DCTN2
ENSBTAG00000014820	ENSBTAG00000010624	0.980329	5.53903e-12	TRUE	OXA1L	DCTN2
ENSBTAG00000013884	ENSBTAG00000010626	0.981003	4.27391e-12	TRUE	SIPA1	SH3GLB2
ENSBTAG00000011784	ENSBTAG00000010666	0.989654	4.59552e-14	TRUE	FGR	KHNYN
ENSBTAG00000018928	ENSBTAG00000010666	0.983164	1.73863e-12	TRUE	QARS	KHNYN
ENSBTAG00000018625	ENSBTAG00000010668	0.981599	3.37116e-12	TRUE	ZNF263	GEMIN7
ENSBTAG00000018987	ENSBTAG00000010701	0.984696	8.53596e-13	TRUE	ENSBTAG00000018987	NACA
ENSBTAG00000012077	ENSBTAG00000010760	0.986016	4.35579e-13	TRUE	SLF2	REV3L
ENSBTAG00000014862	ENSBTAG00000010790	0.983872	1.26211e-12	TRUE	ENSBTAG00000014862	EIF3L
ENSBTAG00000014226	ENSBTAG00000010799	0.980864	4.5116e-12	TRUE	RPL34	MYL6
ENSBTAG00000019463	ENSBTAG00000010799	0.985254	6.47183e-13	TRUE	SLC25A39	MYL6
ENSBTAG00000019851	ENSBTAG00000010799	0.981121	4.07897e-12	TRUE	PPP2R1A	MYL6
ENSBTAG00000047567	ENSBTAG00000010799	0.983537	1.47104e-12	TRUE	VEGFB	MYL6
ENSBTAG00000013412	ENSBTAG00000010803	0.980294	5.61285e-12	TRUE	NFAT5	CHML
ENSBTAG00000045510	ENSBTAG00000010832	0.984363	1.00229e-12	TRUE	EMC10	JAGN1
ENSBTAG00000033891	ENSBTAG00000010871	0.986047	4.28613e-13	TRUE	MGAT2	ENSBTAG00000010871
ENSBTAG00000011784	ENSBTAG00000010888	0.981068	4.16575e-12	TRUE	FGR	VSIR
ENSBTAG00000012954	ENSBTAG00000010904	0.98491	7.68612e-13	TRUE	ERAS	PAGR1
ENSBTAG00000014553	ENSBTAG00000010904	0.980517	5.15698e-12	TRUE	ATP6V0D1	PAGR1
ENSBTAG00000039601	ENSBTAG00000010904	0.995326	1.205e-16	TRUE	SAP25	PAGR1
ENSBTAG00000013613	ENSBTAG00000010910	0.981973	2.89286e-12	TRUE	SMIM7	COPS9
ENSBTAG00000014208	ENSBTAG00000010959	0.983093	1.79356e-12	TRUE	RPL35A	HINT1
ENSBTAG00000040308	ENSBTAG00000010959	0.986701	2.99531e-13	TRUE	RPS13	HINT1
ENSBTAG00000049817	ENSBTAG00000010959	0.980767	4.68563e-12	TRUE	ENSBTAG00000049817	HINT1
ENSBTAG00000015329	ENSBTAG00000010994	0.99377	1.03591e-15	TRUE	MINDY1	CTSF
ENSBTAG00000013606	ENSBTAG00000011067	0.984686	8.57922e-13	TRUE	FKBP2	IL17RA
ENSBTAG00000016763	ENSBTAG00000011067	0.981301	3.79853e-12	TRUE	MEPCE	IL17RA
ENSBTAG00000031852	ENSBTAG00000011067	0.984955	7.51653e-13	TRUE	TBC1D10B	IL17RA
ENSBTAG00000015114	ENSBTAG00000011074	0.980299	5.60226e-12	TRUE	CALR	BRD2
ENSBTAG00000015677	ENSBTAG00000011074	0.982191	2.64229e-12	TRUE	KARS	BRD2
ENSBTAG00000022160	ENSBTAG00000011074	0.986254	3.83309e-13	TRUE	NAP1L4	BRD2
ENSBTAG00000021020	ENSBTAG00000011081	0.988687	8.95381e-14	TRUE	RIF1	KBTBD8
ENSBTAG00000013591	ENSBTAG00000011147	0.980494	5.20243e-12	TRUE	CYB5R4	RNF13
ENSBTAG00000019913	ENSBTAG00000011149	0.980815	4.59827e-12	TRUE	DNPH1	SIGIRR
ENSBTAG00000023452	ENSBTAG00000011149	0.986864	2.73119e-13	TRUE	B9D2	SIGIRR
ENSBTAG00000019349	ENSBTAG00000011182	0.984794	8.13934e-13	TRUE	SLC6A4	PDLIM1
ENSBTAG00000015831	ENSBTAG00000011184	0.981454	3.57304e-12	TRUE	RPL18A	FTH1
ENSBTAG00000022275	ENSBTAG00000011184	0.988258	1.18269e-13	TRUE	RPL10	FTH1
ENSBTAG00000030965	ENSBTAG00000011189	0.980659	4.88502e-12	TRUE	MCM7	TJAP1
ENSBTAG00000011727	ENSBTAG00000011200	0.981776	3.13594e-12	TRUE	ETAA1	ZNF644
ENSBTAG00000019748	ENSBTAG00000011200	0.980318	5.56217e-12	TRUE	FAM208A	ZNF644
ENSBTAG00000011413	ENSBTAG00000011212	0.992945	2.62531e-15	TRUE	CCDC107	EIF3K
ENSBTAG00000011429	ENSBTAG00000011212	0.984764	8.25668e-13	TRUE	CREB3	EIF3K
ENSBTAG00000012044	ENSBTAG00000011212	0.991338	1.21803e-14	TRUE	RPL13	EIF3K
ENSBTAG00000012620	ENSBTAG00000011212	0.989695	4.45935e-14	TRUE	RETREG2	EIF3K
ENSBTAG00000013123	ENSBTAG00000011212	0.988784	8.39925e-14	TRUE	PHB2	EIF3K
ENSBTAG00000014450	ENSBTAG00000011212	0.98032	5.55886e-12	TRUE	NOSIP	EIF3K
ENSBTAG00000015144	ENSBTAG00000011212	0.985358	6.1404e-13	TRUE	GMIP	EIF3K
ENSBTAG00000016526	ENSBTAG00000011212	0.981018	4.24911e-12	TRUE	PIH1D1	EIF3K
ENSBTAG00000017298	ENSBTAG00000011212	0.980726	4.7594e-12	TRUE	AAMDC	EIF3K
ENSBTAG00000018784	ENSBTAG00000011212	0.991292	1.26723e-14	TRUE	CTSZ	EIF3K
ENSBTAG00000020807	ENSBTAG00000011212	0.989705	4.42981e-14	TRUE	FAU	EIF3K
ENSBTAG00000027337	ENSBTAG00000011212	0.985477	5.77577e-13	TRUE	CTSA	EIF3K
ENSBTAG00000031752	ENSBTAG00000011212	0.983231	1.68737e-12	TRUE	TMEM256	EIF3K
ENSBTAG00000039719	ENSBTAG00000011212	0.983885	1.25478e-12	TRUE	PHGDH	EIF3K
ENSBTAG00000043994	ENSBTAG00000011212	0.988926	7.63679e-14	TRUE	GRK6	EIF3K
ENSBTAG00000017429	ENSBTAG00000011313	0.982883	1.96655e-12	TRUE	PREPL	CASP8AP2
ENSBTAG00000017734	ENSBTAG00000011313	0.980617	4.96358e-12	TRUE	ENSBTAG00000017734	CASP8AP2
ENSBTAG00000021357	ENSBTAG00000011313	0.980028	6.20207e-12	TRUE	ZNF518A	CASP8AP2
ENSBTAG00000013460	ENSBTAG00000011333	0.984593	8.97455e-13	TRUE	ZBTB11	CLASP2
ENSBTAG00000027932	ENSBTAG00000011333	0.981491	3.52018e-12	TRUE	BIRC6	CLASP2
ENSBTAG00000016937	ENSBTAG00000011351	0.98206	2.79061e-12	TRUE	C7H19orf67	TMEM259
ENSBTAG00000015283	ENSBTAG00000011411	0.98575	5.01357e-13	TRUE	RPL32	SIT1
ENSBTAG00000015598	ENSBTAG00000011411	0.992528	4.03379e-15	TRUE	RPS10	SIT1
ENSBTAG00000016827	ENSBTAG00000011411	0.985005	7.33246e-13	TRUE	RGL2	SIT1
ENSBTAG00000017856	ENSBTAG00000011411	0.987819	1.55531e-13	TRUE	TSTD1	SIT1
ENSBTAG00000018421	ENSBTAG00000011411	0.99055	2.33571e-14	TRUE	WWP2	SIT1
ENSBTAG00000018883	ENSBTAG00000011411	0.990198	3.06799e-14	TRUE	DCTN3	SIT1
ENSBTAG00000019494	ENSBTAG00000011411	0.987466	1.92503e-13	TRUE	RPL10A	SIT1
ENSBTAG00000021421	ENSBTAG00000011411	0.980798	4.62897e-12	TRUE	SSR4	SIT1
ENSBTAG00000026489	ENSBTAG00000011411	0.981033	4.22326e-12	TRUE	TNFRSF13C	SIT1
ENSBTAG00000045510	ENSBTAG00000011411	0.98188	3.00507e-12	TRUE	EMC10	SIT1
ENSBTAG00000049167	ENSBTAG00000011411	0.980364	5.46771e-12	TRUE	ENSBTAG00000049167	SIT1
ENSBTAG00000051254	ENSBTAG00000011411	0.981464	3.55964e-12	TRUE	RPL37A	SIT1
ENSBTAG00000052272	ENSBTAG00000011411	0.980201	5.81407e-12	TRUE	COX8A	SIT1
ENSBTAG00000011429	ENSBTAG00000011413	0.984457	9.58083e-13	TRUE	CREB3	CCDC107
ENSBTAG00000012044	ENSBTAG00000011413	0.982718	2.11259e-12	TRUE	RPL13	CCDC107
ENSBTAG00000012620	ENSBTAG00000011413	0.983934	1.22653e-12	TRUE	RETREG2	CCDC107
ENSBTAG00000013123	ENSBTAG00000011413	0.986077	4.21741e-13	TRUE	PHB2	CCDC107
ENSBTAG00000014553	ENSBTAG00000011413	0.981163	4.01283e-12	TRUE	ATP6V0D1	CCDC107
ENSBTAG00000015144	ENSBTAG00000011413	0.982809	2.0309e-12	TRUE	GMIP	CCDC107
ENSBTAG00000016526	ENSBTAG00000011413	0.983314	1.6262e-12	TRUE	PIH1D1	CCDC107
ENSBTAG00000016763	ENSBTAG00000011413	0.985061	7.13192e-13	TRUE	MEPCE	CCDC107
ENSBTAG00000017298	ENSBTAG00000011413	0.982528	2.29115e-12	TRUE	AAMDC	CCDC107
ENSBTAG00000018784	ENSBTAG00000011413	0.990006	3.54735e-14	TRUE	CTSZ	CCDC107
ENSBTAG00000020807	ENSBTAG00000011413	0.982815	2.02558e-12	TRUE	FAU	CCDC107
ENSBTAG00000024450	ENSBTAG00000011413	0.983903	1.24411e-12	TRUE	MAP2K2	CCDC107
ENSBTAG00000031752	ENSBTAG00000011413	0.980859	4.5206e-12	TRUE	TMEM256	CCDC107
ENSBTAG00000043994	ENSBTAG00000011413	0.980119	5.99524e-12	TRUE	GRK6	CCDC107
ENSBTAG00000013901	ENSBTAG00000011414	0.981906	2.97392e-12	TRUE	PTDSS1	EIF2B5
ENSBTAG00000014944	ENSBTAG00000011414	0.987212	2.23587e-13	TRUE	TBXA2R	EIF2B5
ENSBTAG00000019510	ENSBTAG00000011414	0.980165	5.89302e-12	TRUE	EIF2B4	EIF2B5
ENSBTAG00000019906	ENSBTAG00000011414	0.984897	7.73651e-13	TRUE	VPS25	EIF2B5
ENSBTAG00000031641	ENSBTAG00000011414	0.984038	1.16828e-12	TRUE	PSMD8	EIF2B5
ENSBTAG00000053873	ENSBTAG00000011414	0.983072	1.81027e-12	TRUE	RRP36	EIF2B5
ENSBTAG00000016990	ENSBTAG00000011417	0.983897	1.24768e-12	TRUE	USP24	CNTRL
ENSBTAG00000017450	ENSBTAG00000011417	0.980455	5.28084e-12	TRUE	KLHL24	CNTRL
ENSBTAG00000020505	ENSBTAG00000011417	0.980202	5.81075e-12	TRUE	SBNO1	CNTRL
ENSBTAG00000050482	ENSBTAG00000011417	0.98755	1.83015e-13	TRUE	ZNF148	CNTRL
ENSBTAG00000014420	ENSBTAG00000011420	0.981402	3.64929e-12	TRUE	AGER	CA9
ENSBTAG00000015228	ENSBTAG00000011421	0.981466	3.55648e-12	TRUE	CD74	CD37
ENSBTAG00000019167	ENSBTAG00000011421	0.982097	2.74798e-12	TRUE	INPPL1	CD37
ENSBTAG00000013123	ENSBTAG00000011429	0.981176	3.99171e-12	TRUE	PHB2	CREB3
ENSBTAG00000013895	ENSBTAG00000011429	0.981274	3.83941e-12	TRUE	RELA	CREB3
ENSBTAG00000017547	ENSBTAG00000011429	0.980744	4.72581e-12	TRUE	DBNL	CREB3
ENSBTAG00000018594	ENSBTAG00000011429	0.980397	5.39833e-12	TRUE	LIN37	CREB3
ENSBTAG00000018784	ENSBTAG00000011429	0.992332	4.89597e-15	TRUE	CTSZ	CREB3
ENSBTAG00000020405	ENSBTAG00000011429	0.98306	1.82004e-12	TRUE	NDUFB9	CREB3
ENSBTAG00000014553	ENSBTAG00000011444	0.980355	5.48599e-12	TRUE	ATP6V0D1	HINT2
ENSBTAG00000016526	ENSBTAG00000011444	0.981035	4.22081e-12	TRUE	PIH1D1	HINT2
ENSBTAG00000017002	ENSBTAG00000011444	0.98292	1.93545e-12	TRUE	RBCK1	HINT2
ENSBTAG00000018060	ENSBTAG00000011444	0.981857	3.03469e-12	TRUE	WDR13	HINT2
ENSBTAG00000024450	ENSBTAG00000011444	0.98305	1.82819e-12	TRUE	MAP2K2	HINT2
ENSBTAG00000054195	ENSBTAG00000011444	0.983203	1.70842e-12	TRUE	GPX1	HINT2
ENSBTAG00000017255	ENSBTAG00000011541	0.986141	4.07403e-13	TRUE	ATAD2B	RBL1
ENSBTAG00000018910	ENSBTAG00000011556	0.986413	3.5138e-13	TRUE	WDR6	MED22
ENSBTAG00000012146	ENSBTAG00000011559	0.980936	4.38657e-12	TRUE	PPP1CA	RPL7A
ENSBTAG00000018498	ENSBTAG00000011559	0.983423	1.54878e-12	TRUE	PQBP1	RPL7A
ENSBTAG00000013602	ENSBTAG00000011589	0.982025	2.83054e-12	TRUE	BRWD1	CDC14B
ENSBTAG00000014786	ENSBTAG00000011591	0.986687	3.01844e-13	TRUE	PBRM1	KRR1
ENSBTAG00000013060	ENSBTAG00000011593	0.984026	1.17515e-12	TRUE	IQGAP1	QKI
ENSBTAG00000014598	ENSBTAG00000011597	0.981294	3.80995e-12	TRUE	BPTF	PDS5B
ENSBTAG00000014752	ENSBTAG00000011597	0.986739	2.93238e-13	TRUE	AKAP11	PDS5B
ENSBTAG00000017809	ENSBTAG00000011597	0.983318	1.62354e-12	TRUE	PDS5A	PDS5B
ENSBTAG00000020296	ENSBTAG00000011597	0.982257	2.56954e-12	TRUE	UBR3	PDS5B
ENSBTAG00000021087	ENSBTAG00000011597	0.98737	2.03732e-13	TRUE	UBR1	PDS5B
ENSBTAG00000021378	ENSBTAG00000011689	0.985215	6.601e-13	TRUE	S100A13	LENG8
ENSBTAG00000013606	ENSBTAG00000011754	0.980329	5.54015e-12	TRUE	FKBP2	LAMTOR2
ENSBTAG00000014863	ENSBTAG00000011754	0.980267	5.67157e-12	TRUE	GYPC	LAMTOR2
ENSBTAG00000017002	ENSBTAG00000011754	0.983887	1.25356e-12	TRUE	RBCK1	LAMTOR2
ENSBTAG00000017996	ENSBTAG00000011754	0.980078	6.0869e-12	TRUE	EGLN2	LAMTOR2
ENSBTAG00000018040	ENSBTAG00000011754	0.982287	2.53772e-12	TRUE	PSMB10	LAMTOR2
ENSBTAG00000018060	ENSBTAG00000011754	0.987187	2.2682e-13	TRUE	WDR13	LAMTOR2
ENSBTAG00000025778	ENSBTAG00000011754	0.981252	3.87421e-12	TRUE	EMC9	LAMTOR2
ENSBTAG00000046580	ENSBTAG00000011754	0.980211	5.79297e-12	TRUE	DHX58	LAMTOR2
ENSBTAG00000054195	ENSBTAG00000011754	0.98584	4.78205e-13	TRUE	GPX1	LAMTOR2
ENSBTAG00000014388	ENSBTAG00000011811	0.980822	4.58625e-12	TRUE	EIF3I	TNPO2
ENSBTAG00000015228	ENSBTAG00000011811	0.987168	2.29421e-13	TRUE	CD74	TNPO2
ENSBTAG00000021569	ENSBTAG00000011811	0.983289	1.64446e-12	TRUE	DDB1	TNPO2
ENSBTAG00000015820	ENSBTAG00000011825	0.991468	1.08797e-14	TRUE	UXT	TRIR
ENSBTAG00000021301	ENSBTAG00000011825	0.988853	8.02084e-14	TRUE	ACSF2	TRIR
ENSBTAG00000021378	ENSBTAG00000011825	0.989191	6.37333e-14	TRUE	S100A13	TRIR
ENSBTAG00000021720	ENSBTAG00000011825	0.985035	7.22311e-13	TRUE	MRPL27	TRIR
ENSBTAG00000024503	ENSBTAG00000011825	0.985601	5.41936e-13	TRUE	FCER1G	TRIR
ENSBTAG00000020764	ENSBTAG00000011843	0.982154	2.68271e-12	TRUE	CNN2	EEF1G
ENSBTAG00000022275	ENSBTAG00000011843	0.98149	3.52265e-12	TRUE	RPL10	EEF1G
ENSBTAG00000038428	ENSBTAG00000011854	0.980998	4.28229e-12	TRUE	RELB	SLC38A5
ENSBTAG00000015720	ENSBTAG00000011895	0.986577	3.20954e-13	TRUE	WWP1	PANK3
ENSBTAG00000016883	ENSBTAG00000011905	-0.981325	3.76261e-12	TRUE	SGF29	RRAS2
ENSBTAG00000012401	ENSBTAG00000011963	0.98476	8.27482e-13	TRUE	ENSBTAG00000012401	RPS19
ENSBTAG00000015043	ENSBTAG00000011963	0.984234	1.06564e-12	TRUE	MFNG	RPS19
ENSBTAG00000015388	ENSBTAG00000011963	0.986327	3.68344e-13	TRUE	RPL18	RPS19
ENSBTAG00000018889	ENSBTAG00000011963	0.98354	1.46893e-12	TRUE	ATP6V0B	RPS19
ENSBTAG00000020394	ENSBTAG00000011963	0.985268	6.42657e-13	TRUE	TNFAIP8L2	RPS19
ENSBTAG00000021421	ENSBTAG00000011963	0.986681	3.02829e-13	TRUE	SSR4	RPS19
ENSBTAG00000049993	ENSBTAG00000011963	0.982806	2.03369e-12	TRUE	ENSBTAG00000049993	RPS19
ENSBTAG00000052791	ENSBTAG00000011969	0.981258	3.86379e-12	TRUE	JUND	HSPB1
ENSBTAG00000045729	ENSBTAG00000012003	0.98535	6.16313e-13	TRUE	ENSBTAG00000045729	PPIA
ENSBTAG00000012365	ENSBTAG00000012037	0.985731	5.06452e-13	TRUE	ANP32A	DGUOK
ENSBTAG00000048228	ENSBTAG00000012037	0.980656	4.88982e-12	TRUE	ENSBTAG00000048228	DGUOK
ENSBTAG00000012620	ENSBTAG00000012044	0.98844	1.05259e-13	TRUE	RETREG2	RPL13
ENSBTAG00000013123	ENSBTAG00000012044	0.987086	2.40516e-13	TRUE	PHB2	RPL13
ENSBTAG00000013343	ENSBTAG00000012044	0.980131	5.96904e-12	TRUE	FTL	RPL13
ENSBTAG00000015144	ENSBTAG00000012044	0.984268	1.04884e-12	TRUE	GMIP	RPL13
ENSBTAG00000018784	ENSBTAG00000012044	0.985698	5.15134e-13	TRUE	CTSZ	RPL13
ENSBTAG00000020807	ENSBTAG00000012044	0.990277	2.88908e-14	TRUE	FAU	RPL13
ENSBTAG00000026489	ENSBTAG00000012044	0.982196	2.63668e-12	TRUE	TNFRSF13C	RPL13
ENSBTAG00000027337	ENSBTAG00000012044	0.984133	1.1175e-12	TRUE	CTSA	RPL13
ENSBTAG00000012177	ENSBTAG00000012062	0.985157	6.79703e-13	TRUE	SNRPD2	PRDX2
ENSBTAG00000017779	ENSBTAG00000012062	0.980367	5.46009e-12	TRUE	HSD17B10	PRDX2
ENSBTAG00000020294	ENSBTAG00000012062	0.987874	1.50348e-13	TRUE	PTPN6	PRDX2
ENSBTAG00000021820	ENSBTAG00000012062	0.981744	3.17708e-12	TRUE	DDX39A	PRDX2
ENSBTAG00000013460	ENSBTAG00000012070	0.982263	2.56292e-12	TRUE	ZBTB11	INTS2
ENSBTAG00000016104	ENSBTAG00000012070	0.981081	4.14386e-12	TRUE	BTAF1	INTS2
ENSBTAG00000017639	ENSBTAG00000012077	0.983372	1.5848e-12	TRUE	RPS6KA3	SLF2
ENSBTAG00000021756	ENSBTAG00000012077	0.98069	4.82626e-12	TRUE	ZDHHC17	SLF2
ENSBTAG00000046612	ENSBTAG00000012077	0.980669	4.86493e-12	TRUE	ZNF292	SLF2
ENSBTAG00000047341	ENSBTAG00000012077	0.984061	1.15572e-12	TRUE	ENSBTAG00000047341	SLF2
ENSBTAG00000050549	ENSBTAG00000012077	0.984484	9.45983e-13	TRUE	KLHL11	SLF2
ENSBTAG00000051824	ENSBTAG00000012094	0.983256	1.66867e-12	TRUE	ENSBTAG00000051824	SCAMP3
ENSBTAG00000012928	ENSBTAG00000012146	0.98511	6.9577e-13	TRUE	PPP4C	PPP1CA
ENSBTAG00000018498	ENSBTAG00000012146	0.981003	4.27321e-12	TRUE	PQBP1	PPP1CA
ENSBTAG00000019750	ENSBTAG00000012156	-0.980671	4.86236e-12	TRUE	TMEM106B	NAIF1
ENSBTAG00000013096	ENSBTAG00000012177	0.981552	3.43466e-12	TRUE	UNC119	SNRPD2
ENSBTAG00000014202	ENSBTAG00000012177	0.985285	6.36991e-13	TRUE	CDK5RAP3	SNRPD2
ENSBTAG00000018329	ENSBTAG00000012177	0.980039	6.17729e-12	TRUE	EXOSC7	SNRPD2
ENSBTAG00000026327	ENSBTAG00000012177	0.981058	4.18217e-12	TRUE	RPL8	SNRPD2
ENSBTAG00000021709	ENSBTAG00000012228	0.980106	6.02358e-12	TRUE	SPI1	SEMA4A
ENSBTAG00000034609	ENSBTAG00000012228	0.980064	6.12086e-12	TRUE	ENSBTAG00000034609	SEMA4A
ENSBTAG00000018498	ENSBTAG00000012242	0.981539	3.45358e-12	TRUE	PQBP1	MAF1
ENSBTAG00000016937	ENSBTAG00000012274	0.982153	2.68376e-12	TRUE	C7H19orf67	CIZ1
ENSBTAG00000014377	ENSBTAG00000012288	0.983445	1.53323e-12	TRUE	CHD3	TFIP11
ENSBTAG00000019883	ENSBTAG00000012317	0.986678	3.03466e-13	TRUE	IST1	PNP
ENSBTAG00000022278	ENSBTAG00000012344	0.986211	3.92365e-13	TRUE	ENSBTAG00000022278	RPL26
ENSBTAG00000054615	ENSBTAG00000012344	0.986214	3.91687e-13	TRUE	RPS15A	RPL26
ENSBTAG00000016230	ENSBTAG00000012357	0.983416	1.55339e-12	TRUE	BRWD3	VPS13B
ENSBTAG00000024688	ENSBTAG00000012357	0.981206	3.94435e-12	TRUE	PHIP	VPS13B
ENSBTAG00000032477	ENSBTAG00000012357	0.985206	6.62936e-13	TRUE	HECTD1	VPS13B
ENSBTAG00000013461	ENSBTAG00000012365	0.982716	2.11395e-12	TRUE	RPL24	ANP32A
ENSBTAG00000014450	ENSBTAG00000012365	0.982158	2.67826e-12	TRUE	NOSIP	ANP32A
ENSBTAG00000016427	ENSBTAG00000012365	0.985371	6.09811e-13	TRUE	COMMD7	ANP32A
ENSBTAG00000017462	ENSBTAG00000012365	0.986348	3.64204e-13	TRUE	ATF4	ANP32A
ENSBTAG00000031688	ENSBTAG00000012365	0.981169	4.00348e-12	TRUE	RBM4	ANP32A
ENSBTAG00000034598	ENSBTAG00000012365	0.98771	1.66197e-13	TRUE	BOD1	ANP32A
ENSBTAG00000020106	ENSBTAG00000012380	0.982533	2.28655e-12	TRUE	AP2M1	HK1
ENSBTAG00000012755	ENSBTAG00000012384	0.981814	3.08849e-12	TRUE	KLC4	TFEB
ENSBTAG00000015043	ENSBTAG00000012401	0.992828	2.96923e-15	TRUE	MFNG	ENSBTAG00000012401
ENSBTAG00000021421	ENSBTAG00000012401	0.982463	2.35595e-12	TRUE	SSR4	ENSBTAG00000012401
ENSBTAG00000021455	ENSBTAG00000012401	0.983415	1.55456e-12	TRUE	CFL1	ENSBTAG00000012401
ENSBTAG00000031875	ENSBTAG00000012401	0.985285	6.37139e-13	TRUE	BANF1	ENSBTAG00000012401
ENSBTAG00000049993	ENSBTAG00000012401	0.980164	5.89503e-12	TRUE	ENSBTAG00000049993	ENSBTAG00000012401
ENSBTAG00000025564	ENSBTAG00000012426	0.981181	3.98401e-12	TRUE	ENSBTAG00000025564	INO80C
ENSBTAG00000016298	ENSBTAG00000012447	0.9826	2.22221e-12	TRUE	TM9SF3	PPP1CB
ENSBTAG00000025593	ENSBTAG00000012451	0.983779	1.31764e-12	TRUE	CCDC32	BOLA-DMB
ENSBTAG00000013461	ENSBTAG00000012470	0.98178	3.13077e-12	TRUE	RPL24	SNAPIN
ENSBTAG00000021705	ENSBTAG00000012470	0.980254	5.69799e-12	TRUE	UFC1	SNAPIN
ENSBTAG00000021918	ENSBTAG00000012537	-0.985476	5.77934e-13	TRUE	EZH1	CASP6
ENSBTAG00000016635	ENSBTAG00000012550	0.981084	4.13904e-12	TRUE	COG6	TAOK3
ENSBTAG00000013602	ENSBTAG00000012585	0.980319	5.56019e-12	TRUE	BRWD1	RAB3GAP2
ENSBTAG00000014468	ENSBTAG00000012587	0.983194	1.71574e-12	TRUE	AP1S1	BABAM1
ENSBTAG00000046019	ENSBTAG00000012587	0.985357	6.14236e-13	TRUE	SDHA	BABAM1
ENSBTAG00000038842	ENSBTAG00000012592	0.982331	2.49124e-12	TRUE	NEDD8	ANKLE1
ENSBTAG00000021896	ENSBTAG00000012619	0.980158	5.90758e-12	TRUE	NUP214	CNPPD1
ENSBTAG00000013123	ENSBTAG00000012620	0.992667	3.50564e-15	TRUE	PHB2	RETREG2
ENSBTAG00000015144	ENSBTAG00000012620	0.987757	1.61528e-13	TRUE	GMIP	RETREG2
ENSBTAG00000018784	ENSBTAG00000012620	0.983607	1.42484e-12	TRUE	CTSZ	RETREG2
ENSBTAG00000027337	ENSBTAG00000012620	0.987818	1.55628e-13	TRUE	CTSA	RETREG2
ENSBTAG00000031688	ENSBTAG00000012620	0.982122	2.71918e-12	TRUE	RBM4	RETREG2
ENSBTAG00000043994	ENSBTAG00000012620	0.986234	3.87432e-13	TRUE	GRK6	RETREG2
ENSBTAG00000016950	ENSBTAG00000012632	0.983954	1.21477e-12	TRUE	B3GAT3	TECR
ENSBTAG00000013606	ENSBTAG00000012644	0.981291	3.81375e-12	TRUE	FKBP2	UROD
ENSBTAG00000016253	ENSBTAG00000012644	0.984559	9.12336e-13	TRUE	G6PC3	UROD
ENSBTAG00000045510	ENSBTAG00000012695	0.980064	6.11944e-12	TRUE	EMC10	LCK
ENSBTAG00000017873	ENSBTAG00000012702	0.987561	1.81856e-13	TRUE	USF1	ZDHHC16
ENSBTAG00000016990	ENSBTAG00000012712	0.980593	5.01042e-12	TRUE	USP24	AQR
ENSBTAG00000021288	ENSBTAG00000012762	-0.982118	2.72358e-12	TRUE	PSMB4	C7H5orf24
ENSBTAG00000017441	ENSBTAG00000012788	0.981364	3.70458e-12	TRUE	RPL27	COX6A1
ENSBTAG00000018483	ENSBTAG00000012788	0.980308	5.58384e-12	TRUE	NDUFS3	COX6A1
ENSBTAG00000020421	ENSBTAG00000012878	0.981953	2.91637e-12	TRUE	SUPT16H	BMS1
ENSBTAG00000039374	ENSBTAG00000012878	0.985074	7.08422e-13	TRUE	IPO5	BMS1
ENSBTAG00000019214	ENSBTAG00000012908	0.987783	1.58977e-13	TRUE	USP14	HSPA13
ENSBTAG00000013096	ENSBTAG00000012928	0.990859	1.8215e-14	TRUE	UNC119	PPP4C
ENSBTAG00000015228	ENSBTAG00000012928	0.982254	2.57315e-12	TRUE	CD74	PPP4C
ENSBTAG00000015486	ENSBTAG00000012928	0.980764	4.69086e-12	TRUE	CD2BP2	PPP4C
ENSBTAG00000017037	ENSBTAG00000012928	0.981142	4.0454e-12	TRUE	PKN1	PPP4C
ENSBTAG00000018498	ENSBTAG00000012928	0.985596	5.43236e-13	TRUE	PQBP1	PPP4C
ENSBTAG00000014553	ENSBTAG00000012936	0.980466	5.25801e-12	TRUE	ATP6V0D1	THYN1
ENSBTAG00000016448	ENSBTAG00000012938	0.981721	3.20761e-12	TRUE	ZBTB40	JARID2
ENSBTAG00000039601	ENSBTAG00000012954	0.985132	6.88326e-13	TRUE	SAP25	ERAS
ENSBTAG00000015228	ENSBTAG00000013096	0.987565	1.81468e-13	TRUE	CD74	UNC119
ENSBTAG00000021569	ENSBTAG00000013096	0.982877	1.97163e-12	TRUE	DDB1	UNC119
ENSBTAG00000013264	ENSBTAG00000013123	0.980344	5.50858e-12	TRUE	RPS24	PHB2
ENSBTAG00000014450	ENSBTAG00000013123	0.983468	1.51759e-12	TRUE	NOSIP	PHB2
ENSBTAG00000015098	ENSBTAG00000013123	0.985866	4.7179e-13	TRUE	RABEPK	PHB2
ENSBTAG00000015144	ENSBTAG00000013123	0.993901	8.83494e-16	TRUE	GMIP	PHB2
ENSBTAG00000016427	ENSBTAG00000013123	0.987094	2.39401e-13	TRUE	COMMD7	PHB2
ENSBTAG00000018784	ENSBTAG00000013123	0.988361	1.10725e-13	TRUE	CTSZ	PHB2
ENSBTAG00000020807	ENSBTAG00000013123	0.982308	2.51528e-12	TRUE	FAU	PHB2
ENSBTAG00000027337	ENSBTAG00000013123	0.985867	4.71603e-13	TRUE	CTSA	PHB2
ENSBTAG00000031688	ENSBTAG00000013123	0.984209	1.07806e-12	TRUE	RBM4	PHB2
ENSBTAG00000043994	ENSBTAG00000013123	0.988364	1.10493e-13	TRUE	GRK6	PHB2
ENSBTAG00000045510	ENSBTAG00000013123	0.983222	1.69393e-12	TRUE	EMC10	PHB2
ENSBTAG00000047567	ENSBTAG00000013123	0.98675	2.91389e-13	TRUE	VEGFB	PHB2
ENSBTAG00000020720	ENSBTAG00000013212	0.980156	5.91384e-12	TRUE	C7H1orf35	COPG1
ENSBTAG00000033032	ENSBTAG00000013212	0.98299	1.87707e-12	TRUE	FAM50A	COPG1
ENSBTAG00000016354	ENSBTAG00000013244	0.985382	6.06312e-13	TRUE	IER2	HDAC6
ENSBTAG00000017547	ENSBTAG00000013244	0.981221	3.92143e-12	TRUE	DBNL	HDAC6
ENSBTAG00000018883	ENSBTAG00000013244	0.981811	3.09192e-12	TRUE	DCTN3	HDAC6
ENSBTAG00000045510	ENSBTAG00000013244	0.983096	1.7914e-12	TRUE	EMC10	HDAC6
ENSBTAG00000014208	ENSBTAG00000013264	0.98861	9.42394e-14	TRUE	RPL35A	RPS24
ENSBTAG00000016391	ENSBTAG00000013264	0.984376	9.96019e-13	TRUE	ENSBTAG00000016391	RPS24
ENSBTAG00000019147	ENSBTAG00000013264	0.984232	1.06662e-12	TRUE	RPS20	RPS24
ENSBTAG00000019697	ENSBTAG00000013264	0.992335	4.88231e-15	TRUE	NPAS2	RPS24
ENSBTAG00000049817	ENSBTAG00000013264	0.981907	2.9729e-12	TRUE	ENSBTAG00000049817	RPS24
ENSBTAG00000017547	ENSBTAG00000013303	0.981976	2.88906e-12	TRUE	DBNL	ACSS2
ENSBTAG00000018928	ENSBTAG00000013303	0.983008	1.86222e-12	TRUE	QARS	ACSS2
ENSBTAG00000021061	ENSBTAG00000013303	0.980821	4.58788e-12	TRUE	PSMC5	ACSS2
ENSBTAG00000022991	ENSBTAG00000013308	0.981948	2.92313e-12	TRUE	NBEA	RBMX
ENSBTAG00000013946	ENSBTAG00000013315	0.980381	5.43128e-12	TRUE	PRPF3	ATP5F1B
ENSBTAG00000020327	ENSBTAG00000013315	0.985761	4.98633e-13	TRUE	ZNF410	ATP5F1B
ENSBTAG00000015283	ENSBTAG00000013343	0.980137	5.95461e-12	TRUE	RPL32	FTL
ENSBTAG00000018889	ENSBTAG00000013343	0.98026	5.68624e-12	TRUE	ATP6V0B	FTL
ENSBTAG00000020807	ENSBTAG00000013343	0.982136	2.70386e-12	TRUE	FAU	FTL
ENSBTAG00000023997	ENSBTAG00000013343	0.982195	2.63725e-12	TRUE	VAMP8	FTL
ENSBTAG00000017779	ENSBTAG00000013403	0.981789	3.11961e-12	TRUE	HSD17B10	AGBL5
ENSBTAG00000016354	ENSBTAG00000013411	0.983647	1.39913e-12	TRUE	IER2	ENO1
ENSBTAG00000017360	ENSBTAG00000013411	0.984787	8.16412e-13	TRUE	HDAC3	ENO1
ENSBTAG00000039719	ENSBTAG00000013411	0.980793	4.63783e-12	TRUE	PHGDH	ENO1
ENSBTAG00000040215	ENSBTAG00000013460	0.984387	9.90741e-13	TRUE	EIF4G3	ZBTB11
ENSBTAG00000018800	ENSBTAG00000013461	0.984433	9.69235e-13	TRUE	RPS4X	RPL24
ENSBTAG00000024492	ENSBTAG00000013485	0.982315	2.50751e-12	TRUE	ENSBTAG00000024492	ZFYVE19
ENSBTAG00000018785	ENSBTAG00000013525	0.986756	2.90373e-13	TRUE	TUBB1	MPIG6B
ENSBTAG00000016253	ENSBTAG00000013606	0.989456	5.29194e-14	TRUE	G6PC3	FKBP2
ENSBTAG00000016510	ENSBTAG00000013606	0.987728	1.64366e-13	TRUE	RRP7A	FKBP2
ENSBTAG00000016763	ENSBTAG00000013606	0.98081	4.60812e-12	TRUE	MEPCE	FKBP2
ENSBTAG00000024450	ENSBTAG00000013606	0.9879	1.47982e-13	TRUE	MAP2K2	FKBP2
ENSBTAG00000030503	ENSBTAG00000013606	0.985578	5.48414e-13	TRUE	H2AFJ	FKBP2
ENSBTAG00000037493	ENSBTAG00000013606	0.985303	6.3143e-13	TRUE	PUF60	FKBP2
ENSBTAG00000054195	ENSBTAG00000013606	0.981369	3.69767e-12	TRUE	GPX1	FKBP2
ENSBTAG00000014074	ENSBTAG00000013616	0.980808	4.61096e-12	TRUE	SNX13	AP4E1
ENSBTAG00000019918	ENSBTAG00000013671	0.981924	2.95147e-12	TRUE	PSME3	UTP14A
ENSBTAG00000019136	ENSBTAG00000013697	0.980144	5.93842e-12	TRUE	STUB1	CLASRP
ENSBTAG00000047702	ENSBTAG00000013753	0.981313	3.78104e-12	TRUE	NAA10	DDRGK1
ENSBTAG00000015043	ENSBTAG00000013782	0.980806	4.6152e-12	TRUE	MFNG	DNAJB2
ENSBTAG00000015858	ENSBTAG00000013782	0.980694	4.8188e-12	TRUE	TSR2	DNAJB2
ENSBTAG00000013924	ENSBTAG00000013866	0.98225	2.57771e-12	TRUE	RPS11	RPS27
ENSBTAG00000015831	ENSBTAG00000013866	0.981895	2.98661e-12	TRUE	RPL18A	RPS27
ENSBTAG00000021979	ENSBTAG00000013866	0.983882	1.25635e-12	TRUE	EEF1B2	RPS27
ENSBTAG00000025385	ENSBTAG00000013866	0.98653	3.29551e-13	TRUE	RPL12	RPS27
ENSBTAG00000027213	ENSBTAG00000013866	0.992642	3.59588e-15	TRUE	ENSBTAG00000027213	RPS27
ENSBTAG00000030281	ENSBTAG00000013866	0.980617	4.96343e-12	TRUE	ENSBTAG00000030281	RPS27
ENSBTAG00000049543	ENSBTAG00000013866	0.98427	1.04753e-12	TRUE	ENSBTAG00000049543	RPS27
ENSBTAG00000054615	ENSBTAG00000013866	0.986256	3.82878e-13	TRUE	RPS15A	RPS27
ENSBTAG00000017298	ENSBTAG00000013895	0.984394	9.87711e-13	TRUE	AAMDC	RELA
ENSBTAG00000017547	ENSBTAG00000013895	0.982319	2.50384e-12	TRUE	DBNL	RELA
ENSBTAG00000018784	ENSBTAG00000013895	0.982326	2.49641e-12	TRUE	CTSZ	RELA
ENSBTAG00000019446	ENSBTAG00000013895	0.985537	5.60002e-13	TRUE	ELP5	RELA
ENSBTAG00000020927	ENSBTAG00000013895	0.98884	8.08886e-14	TRUE	HSD17B8	RELA
ENSBTAG00000015228	ENSBTAG00000013901	0.981899	2.98183e-12	TRUE	CD74	PTDSS1
ENSBTAG00000021275	ENSBTAG00000013901	0.981065	4.17026e-12	TRUE	CIB1	PTDSS1
ENSBTAG00000031641	ENSBTAG00000013901	0.982007	2.85224e-12	TRUE	PSMD8	PTDSS1
ENSBTAG00000039160	ENSBTAG00000013901	0.981498	3.51021e-12	TRUE	VAV1	PTDSS1
ENSBTAG00000016598	ENSBTAG00000013917	0.982891	1.95935e-12	TRUE	DYNC1H1	ENSBTAG00000013917
ENSBTAG00000018628	ENSBTAG00000013924	0.987146	2.32393e-13	TRUE	RPL29	RPS11
ENSBTAG00000016253	ENSBTAG00000014101	0.981371	3.69384e-12	TRUE	G6PC3	TSR3
ENSBTAG00000017996	ENSBTAG00000014101	0.989163	6.4961e-14	TRUE	EGLN2	TSR3
ENSBTAG00000025778	ENSBTAG00000014101	0.981888	2.99604e-12	TRUE	EMC9	TSR3
ENSBTAG00000021694	ENSBTAG00000014156	0.983049	1.82902e-12	TRUE	SPAST	AMN1
ENSBTAG00000019697	ENSBTAG00000014208	0.982966	1.89677e-12	TRUE	NPAS2	RPL35A
ENSBTAG00000040308	ENSBTAG00000014208	0.987024	2.49244e-13	TRUE	RPS13	RPL35A
ENSBTAG00000049817	ENSBTAG00000014208	0.984973	7.44921e-13	TRUE	ENSBTAG00000049817	RPL35A
ENSBTAG00000017462	ENSBTAG00000014226	0.982617	2.20635e-12	TRUE	ATF4	RPL34
ENSBTAG00000020795	ENSBTAG00000014226	0.984194	1.08604e-12	TRUE	RPS21	RPL34
ENSBTAG00000047567	ENSBTAG00000014226	0.982001	2.85898e-12	TRUE	VEGFB	RPL34
ENSBTAG00000019167	ENSBTAG00000014265	0.981556	3.42992e-12	TRUE	INPPL1	SREBF2
ENSBTAG00000021115	ENSBTAG00000014297	0.980367	5.46073e-12	TRUE	ZNF692	MOV10
ENSBTAG00000018286	ENSBTAG00000014366	0.981042	4.20855e-12	TRUE	RNF181	PRPF19
ENSBTAG00000015228	ENSBTAG00000014388	0.98711	2.37239e-13	TRUE	CD74	EIF3I
ENSBTAG00000015580	ENSBTAG00000014388	0.980904	4.44157e-12	TRUE	TLE3	EIF3I
ENSBTAG00000015858	ENSBTAG00000014388	0.988014	1.37882e-13	TRUE	TSR2	EIF3I
ENSBTAG00000017441	ENSBTAG00000014388	0.981622	3.33961e-12	TRUE	RPL27	EIF3I
ENSBTAG00000021062	ENSBTAG00000014388	0.988059	1.34057e-13	TRUE	SMARCD2	EIF3I
ENSBTAG00000021455	ENSBTAG00000014388	0.988289	1.15974e-13	TRUE	CFL1	EIF3I
ENSBTAG00000021569	ENSBTAG00000014388	0.990854	1.82848e-14	TRUE	DDB1	EIF3I
ENSBTAG00000031641	ENSBTAG00000014388	0.986029	4.32584e-13	TRUE	PSMD8	EIF3I
ENSBTAG00000032122	ENSBTAG00000014388	0.982017	2.8398e-12	TRUE	CD19	EIF3I
ENSBTAG00000039160	ENSBTAG00000014388	0.980042	6.17075e-12	TRUE	VAV1	EIF3I
ENSBTAG00000014711	ENSBTAG00000014390	-0.981412	3.6336e-12	TRUE	DBF4	MTMR9
ENSBTAG00000051942	ENSBTAG00000014393	0.981408	3.64028e-12	TRUE	ENSBTAG00000051942	CLK2
ENSBTAG00000032209	ENSBTAG00000014421	0.980727	4.75787e-12	TRUE	CXHXorf65	PBX2
ENSBTAG00000019147	ENSBTAG00000014449	0.981562	3.42118e-12	TRUE	RPS20	ENSBTAG00000014449
ENSBTAG00000024542	ENSBTAG00000014449	0.984896	7.73911e-13	TRUE	PIGC	ENSBTAG00000014449
ENSBTAG00000015005	ENSBTAG00000014450	0.987704	1.66786e-13	TRUE	FANCG	NOSIP
ENSBTAG00000015098	ENSBTAG00000014450	0.987687	1.68585e-13	TRUE	RABEPK	NOSIP
ENSBTAG00000015144	ENSBTAG00000014450	0.986682	3.02767e-13	TRUE	GMIP	NOSIP
ENSBTAG00000016427	ENSBTAG00000014450	0.982565	2.25546e-12	TRUE	COMMD7	NOSIP
ENSBTAG00000017360	ENSBTAG00000014450	0.983985	1.19789e-12	TRUE	HDAC3	NOSIP
ENSBTAG00000017462	ENSBTAG00000014450	0.983841	1.28017e-12	TRUE	ATF4	NOSIP
ENSBTAG00000018784	ENSBTAG00000014450	0.982526	2.29378e-12	TRUE	CTSZ	NOSIP
ENSBTAG00000020758	ENSBTAG00000014450	0.985931	4.55781e-13	TRUE	MAP3K12	NOSIP
ENSBTAG00000031688	ENSBTAG00000014450	0.98387	1.26326e-12	TRUE	RBM4	NOSIP
ENSBTAG00000034598	ENSBTAG00000014450	0.98683	2.78508e-13	TRUE	BOD1	NOSIP
ENSBTAG00000039719	ENSBTAG00000014450	0.983899	1.24658e-12	TRUE	PHGDH	NOSIP
ENSBTAG00000039793	ENSBTAG00000014450	0.980549	5.09414e-12	TRUE	HDGF	NOSIP
ENSBTAG00000043994	ENSBTAG00000014450	0.983175	1.72976e-12	TRUE	GRK6	NOSIP
ENSBTAG00000045510	ENSBTAG00000014450	0.98263	2.19368e-12	TRUE	EMC10	NOSIP
ENSBTAG00000015858	ENSBTAG00000014468	0.983405	1.56125e-12	TRUE	TSR2	AP1S1
ENSBTAG00000017441	ENSBTAG00000014468	0.984837	7.96634e-13	TRUE	RPL27	AP1S1
ENSBTAG00000018483	ENSBTAG00000014468	0.98267	2.15608e-12	TRUE	NDUFS3	AP1S1
ENSBTAG00000018593	ENSBTAG00000014468	0.987448	1.94574e-13	TRUE	PSENEN	AP1S1
ENSBTAG00000020736	ENSBTAG00000014468	0.980042	6.16979e-12	TRUE	CD40	AP1S1
ENSBTAG00000022314	ENSBTAG00000014468	0.983706	1.36189e-12	TRUE	EMD	AP1S1
ENSBTAG00000032122	ENSBTAG00000014468	0.986939	2.61792e-13	TRUE	CD19	AP1S1
ENSBTAG00000034529	ENSBTAG00000014468	0.981415	3.6293e-12	TRUE	HMGA1	AP1S1
ENSBTAG00000046019	ENSBTAG00000014468	0.984581	9.0278e-13	TRUE	SDHA	AP1S1
ENSBTAG00000053923	ENSBTAG00000014468	0.980234	5.742e-12	TRUE	EXOSC6	AP1S1
ENSBTAG00000014752	ENSBTAG00000014515	0.988767	8.4943e-14	TRUE	AKAP11	RFC1
ENSBTAG00000014863	ENSBTAG00000014553	0.983427	1.54594e-12	TRUE	GYPC	ATP6V0D1
ENSBTAG00000016122	ENSBTAG00000014553	0.982255	2.57177e-12	TRUE	PIGT	ATP6V0D1
ENSBTAG00000016526	ENSBTAG00000014553	0.988692	8.92344e-14	TRUE	PIH1D1	ATP6V0D1
ENSBTAG00000018060	ENSBTAG00000014553	0.98112	4.08134e-12	TRUE	WDR13	ATP6V0D1
ENSBTAG00000031752	ENSBTAG00000014553	0.982447	2.37215e-12	TRUE	TMEM256	ATP6V0D1
ENSBTAG00000034609	ENSBTAG00000014553	0.981063	4.17402e-12	TRUE	ENSBTAG00000034609	ATP6V0D1
ENSBTAG00000039601	ENSBTAG00000014553	0.987275	2.15438e-13	TRUE	SAP25	ATP6V0D1
ENSBTAG00000016427	ENSBTAG00000014579	0.982398	2.42185e-12	TRUE	COMMD7	MRPL34
ENSBTAG00000014775	ENSBTAG00000014583	0.980342	5.51337e-12	TRUE	GUK1	CALM3
ENSBTAG00000014752	ENSBTAG00000014598	0.980065	6.11845e-12	TRUE	AKAP11	BPTF
ENSBTAG00000016230	ENSBTAG00000014598	0.983632	1.409e-12	TRUE	BRWD3	BPTF
ENSBTAG00000020505	ENSBTAG00000014598	0.984289	1.03804e-12	TRUE	SBNO1	BPTF
ENSBTAG00000021087	ENSBTAG00000014598	0.983139	1.75797e-12	TRUE	UBR1	BPTF
ENSBTAG00000019167	ENSBTAG00000014731	0.984301	1.0325e-12	TRUE	INPPL1	GAPDH
ENSBTAG00000020764	ENSBTAG00000014731	0.985061	7.12941e-13	TRUE	CNN2	GAPDH
ENSBTAG00000017809	ENSBTAG00000014752	0.98364	1.40364e-12	TRUE	PDS5A	AKAP11
ENSBTAG00000020505	ENSBTAG00000014752	0.987519	1.86523e-13	TRUE	SBNO1	AKAP11
ENSBTAG00000021087	ENSBTAG00000014752	0.984509	9.34729e-13	TRUE	UBR1	AKAP11
ENSBTAG00000024822	ENSBTAG00000014752	0.985816	4.84348e-13	TRUE	SETX	AKAP11
ENSBTAG00000020773	ENSBTAG00000014775	0.981081	4.14501e-12	TRUE	CTSW	GUK1
ENSBTAG00000023795	ENSBTAG00000014806	0.984703	8.50818e-13	TRUE	VAC14	ATP2A3
ENSBTAG00000016818	ENSBTAG00000014820	0.98159	3.38279e-12	TRUE	ZCCHC17	OXA1L
ENSBTAG00000018478	ENSBTAG00000014820	0.982507	2.31248e-12	TRUE	RPL7L1	OXA1L
ENSBTAG00000020154	ENSBTAG00000014820	0.985455	5.84121e-13	TRUE	DEDD	OXA1L
ENSBTAG00000035587	ENSBTAG00000014821	0.981997	2.8634e-12	TRUE	ARRB2	SLC7A7
ENSBTAG00000051063	ENSBTAG00000014822	0.987684	1.68831e-13	TRUE	ENSBTAG00000051063	MRPL52
ENSBTAG00000053048	ENSBTAG00000014822	0.984843	7.94341e-13	TRUE	ENSBTAG00000053048	MRPL52
ENSBTAG00000015098	ENSBTAG00000014840	0.983727	1.34904e-12	TRUE	RABEPK	MTX1
ENSBTAG00000019851	ENSBTAG00000014840	0.983937	1.22438e-12	TRUE	PPP2R1A	MTX1
ENSBTAG00000018060	ENSBTAG00000014863	0.982852	1.99296e-12	TRUE	WDR13	GYPC
ENSBTAG00000021275	ENSBTAG00000014872	0.98201	2.84869e-12	TRUE	CIB1	CAPNS1
ENSBTAG00000021392	ENSBTAG00000014872	0.982036	2.81783e-12	TRUE	DCAF11	CAPNS1
ENSBTAG00000023976	ENSBTAG00000014872	0.98076	4.69703e-12	TRUE	ARHGAP25	CAPNS1
ENSBTAG00000015285	ENSBTAG00000014881	0.982328	2.49422e-12	TRUE	RPS8	PHF23
ENSBTAG00000053873	ENSBTAG00000014944	0.982779	2.05699e-12	TRUE	RRP36	TBXA2R
ENSBTAG00000021820	ENSBTAG00000015002	0.980027	6.2043e-12	TRUE	DDX39A	POLR2I
ENSBTAG00000017462	ENSBTAG00000015005	0.983226	1.69157e-12	TRUE	ATF4	FANCG
ENSBTAG00000018074	ENSBTAG00000015005	0.988212	1.21752e-13	TRUE	VPS72	FANCG
ENSBTAG00000019069	ENSBTAG00000015005	0.981823	3.07709e-12	TRUE	SYNGR2	FANCG
ENSBTAG00000019184	ENSBTAG00000015005	0.986417	3.5065e-13	TRUE	TRAPPC2L	FANCG
ENSBTAG00000039793	ENSBTAG00000015005	0.99075	1.98966e-14	TRUE	HDGF	FANCG
ENSBTAG00000043994	ENSBTAG00000015005	0.982809	2.03092e-12	TRUE	GRK6	FANCG
ENSBTAG00000017689	ENSBTAG00000015013	0.981102	4.11016e-12	TRUE	BRMS1	C2CD2L
ENSBTAG00000019463	ENSBTAG00000015015	0.980271	5.66146e-12	TRUE	SLC25A39	HINFP
ENSBTAG00000015858	ENSBTAG00000015043	0.981701	3.23372e-12	TRUE	TSR2	MFNG
ENSBTAG00000016593	ENSBTAG00000015043	0.981276	3.83672e-12	TRUE	FMNL3	MFNG
ENSBTAG00000021421	ENSBTAG00000015043	0.982759	2.0756e-12	TRUE	SSR4	MFNG
ENSBTAG00000031875	ENSBTAG00000015043	0.982689	2.13877e-12	TRUE	BANF1	MFNG
ENSBTAG00000032534	ENSBTAG00000015043	0.980499	5.19266e-12	TRUE	RHOF	MFNG
ENSBTAG00000051254	ENSBTAG00000015043	0.981186	3.97574e-12	TRUE	RPL37A	MFNG
ENSBTAG00000022632	ENSBTAG00000015069	-0.984287	1.03909e-12	TRUE	TCTA	PCNP
ENSBTAG00000030435	ENSBTAG00000015069	0.983722	1.35242e-12	TRUE	PNRC2	PCNP
ENSBTAG00000015144	ENSBTAG00000015098	0.988355	1.11167e-13	TRUE	GMIP	RABEPK
ENSBTAG00000017462	ENSBTAG00000015098	0.985572	5.50107e-13	TRUE	ATF4	RABEPK
ENSBTAG00000019184	ENSBTAG00000015098	0.981064	4.17276e-12	TRUE	TRAPPC2L	RABEPK
ENSBTAG00000034598	ENSBTAG00000015098	0.981945	2.92564e-12	TRUE	BOD1	RABEPK
ENSBTAG00000021067	ENSBTAG00000015114	0.980419	5.35379e-12	TRUE	ACTR1A	CALR
ENSBTAG00000016558	ENSBTAG00000015116	0.982513	2.30618e-12	TRUE	SPSB3	RAD23A
ENSBTAG00000016427	ENSBTAG00000015144	0.989538	4.99258e-14	TRUE	COMMD7	GMIP
ENSBTAG00000017298	ENSBTAG00000015144	0.986177	3.99685e-13	TRUE	AAMDC	GMIP
ENSBTAG00000018784	ENSBTAG00000015144	0.987184	2.27205e-13	TRUE	CTSZ	GMIP
ENSBTAG00000031688	ENSBTAG00000015144	0.985467	5.80525e-13	TRUE	RBM4	GMIP
ENSBTAG00000034598	ENSBTAG00000015144	0.98455	9.16376e-13	TRUE	BOD1	GMIP
ENSBTAG00000043994	ENSBTAG00000015144	0.981763	3.15261e-12	TRUE	GRK6	GMIP
ENSBTAG00000045510	ENSBTAG00000015144	0.980778	4.66448e-12	TRUE	EMC10	GMIP
ENSBTAG00000047567	ENSBTAG00000015144	0.981343	3.73536e-12	TRUE	VEGFB	GMIP
ENSBTAG00000019167	ENSBTAG00000015228	0.98012	5.99413e-12	TRUE	INPPL1	CD74
ENSBTAG00000019648	ENSBTAG00000015228	0.986311	3.71687e-13	TRUE	RACK1	CD74
ENSBTAG00000021569	ENSBTAG00000015228	0.992996	2.48836e-15	TRUE	DDB1	CD74
ENSBTAG00000039160	ENSBTAG00000015228	0.98391	1.24023e-12	TRUE	VAV1	CD74
ENSBTAG00000015598	ENSBTAG00000015283	0.989014	7.19158e-14	TRUE	RPS10	RPL32
ENSBTAG00000017547	ENSBTAG00000015283	0.983204	1.70763e-12	TRUE	DBNL	RPL32
ENSBTAG00000017856	ENSBTAG00000015283	0.982185	2.64879e-12	TRUE	TSTD1	RPL32
ENSBTAG00000018421	ENSBTAG00000015283	0.983075	1.8081e-12	TRUE	WWP2	RPL32
ENSBTAG00000020394	ENSBTAG00000015283	0.980263	5.67947e-12	TRUE	TNFAIP8L2	RPL32
ENSBTAG00000021061	ENSBTAG00000015283	0.983508	1.49053e-12	TRUE	PSMC5	RPL32
ENSBTAG00000021093	ENSBTAG00000015283	0.985404	5.99664e-13	TRUE	RPS16	RPL32
ENSBTAG00000021421	ENSBTAG00000015283	0.988528	9.9391e-14	TRUE	SSR4	RPL32
ENSBTAG00000023997	ENSBTAG00000015283	0.986455	3.43414e-13	TRUE	VAMP8	RPL32
ENSBTAG00000047694	ENSBTAG00000015283	0.98348	1.50979e-12	TRUE	ENSBTAG00000047694	RPL32
ENSBTAG00000051254	ENSBTAG00000015283	0.986197	3.95242e-13	TRUE	RPL37A	RPL32
ENSBTAG00000055082	ENSBTAG00000015283	0.986164	4.02411e-13	TRUE	ENSBTAG00000055082	RPL32
ENSBTAG00000021491	ENSBTAG00000015285	0.981944	2.92793e-12	TRUE	NDUFV3	RPS8
ENSBTAG00000031752	ENSBTAG00000015285	0.980463	5.2646e-12	TRUE	TMEM256	RPS8
ENSBTAG00000020394	ENSBTAG00000015388	0.984752	8.30649e-13	TRUE	TNFAIP8L2	RPL18
ENSBTAG00000021421	ENSBTAG00000015388	0.981519	3.48084e-12	TRUE	SSR4	RPL18
ENSBTAG00000055082	ENSBTAG00000015388	0.986533	3.28883e-13	TRUE	ENSBTAG00000055082	RPL18
ENSBTAG00000017856	ENSBTAG00000015598	0.983887	1.25355e-12	TRUE	TSTD1	RPS10
ENSBTAG00000018421	ENSBTAG00000015598	0.992751	3.21658e-15	TRUE	WWP2	RPS10
ENSBTAG00000018883	ENSBTAG00000015598	0.981934	2.93983e-12	TRUE	DCTN3	RPS10
ENSBTAG00000019494	ENSBTAG00000015598	0.982947	1.91283e-12	TRUE	RPL10A	RPS10
ENSBTAG00000020294	ENSBTAG00000015598	0.981197	3.95866e-12	TRUE	PTPN6	RPS10
ENSBTAG00000021061	ENSBTAG00000015598	0.988764	8.50892e-14	TRUE	PSMC5	RPS10
ENSBTAG00000021421	ENSBTAG00000015598	0.982962	1.89997e-12	TRUE	SSR4	RPS10
ENSBTAG00000023997	ENSBTAG00000015598	0.984428	9.71802e-13	TRUE	VAMP8	RPS10
ENSBTAG00000016282	ENSBTAG00000015720	0.982124	2.71669e-12	TRUE	EIF5	WWP1
ENSBTAG00000018043	ENSBTAG00000015758	0.98157	3.41007e-12	TRUE	LCAT	USB1
ENSBTAG00000016038	ENSBTAG00000015778	0.980871	4.49927e-12	TRUE	GCC2	SASS6
ENSBTAG00000021756	ENSBTAG00000015778	0.986936	2.62239e-13	TRUE	ZDHHC17	SASS6
ENSBTAG00000019697	ENSBTAG00000015820	0.981975	2.89036e-12	TRUE	NPAS2	UXT
ENSBTAG00000024503	ENSBTAG00000015820	0.985031	7.23738e-13	TRUE	FCER1G	UXT
ENSBTAG00000047567	ENSBTAG00000015820	0.986529	3.29657e-13	TRUE	VEGFB	UXT
ENSBTAG00000049543	ENSBTAG00000015831	0.980565	5.06337e-12	TRUE	ENSBTAG00000049543	RPL18A
ENSBTAG00000021452	ENSBTAG00000015839	0.980083	6.07547e-12	TRUE	TRANK1	ENSBTAG00000015839
ENSBTAG00000017441	ENSBTAG00000015858	0.989996	3.57409e-14	TRUE	RPL27	TSR2
ENSBTAG00000018483	ENSBTAG00000015858	0.984911	7.68155e-13	TRUE	NDUFS3	TSR2
ENSBTAG00000021455	ENSBTAG00000015858	0.982569	2.25209e-12	TRUE	CFL1	TSR2
ENSBTAG00000031641	ENSBTAG00000015858	0.988803	8.28949e-14	TRUE	PSMD8	TSR2
ENSBTAG00000032122	ENSBTAG00000015858	0.985266	6.43098e-13	TRUE	CD19	TSR2
ENSBTAG00000038842	ENSBTAG00000015858	0.985522	5.64317e-13	TRUE	NEDD8	TSR2
ENSBTAG00000051287	ENSBTAG00000015920	0.982876	1.97235e-12	TRUE	NDUFB11	TMEM147
ENSBTAG00000020764	ENSBTAG00000015989	0.981578	3.39895e-12	TRUE	CNN2	RPS5
ENSBTAG00000021931	ENSBTAG00000015989	0.980313	5.5743e-12	TRUE	C19H17orf49	RPS5
ENSBTAG00000016827	ENSBTAG00000016079	0.982633	2.19056e-12	TRUE	RGL2	COX4I1
ENSBTAG00000018928	ENSBTAG00000016079	0.983695	1.36905e-12	TRUE	QARS	COX4I1
ENSBTAG00000019718	ENSBTAG00000016079	0.982503	2.31636e-12	TRUE	RPS15	COX4I1
ENSBTAG00000020394	ENSBTAG00000016079	0.98794	1.44327e-13	TRUE	TNFAIP8L2	COX4I1
ENSBTAG00000021093	ENSBTAG00000016079	0.983271	1.65778e-12	TRUE	RPS16	COX4I1
ENSBTAG00000021931	ENSBTAG00000016079	0.981023	4.24085e-12	TRUE	C19H17orf49	COX4I1
ENSBTAG00000023997	ENSBTAG00000016079	0.9847	8.52084e-13	TRUE	VAMP8	COX4I1
ENSBTAG00000051287	ENSBTAG00000016079	0.983237	1.68299e-12	TRUE	NDUFB11	COX4I1
ENSBTAG00000016224	ENSBTAG00000016093	0.985065	7.11494e-13	TRUE	RPS7	PLP2
ENSBTAG00000017441	ENSBTAG00000016093	0.982648	2.17649e-12	TRUE	RPL27	PLP2
ENSBTAG00000018483	ENSBTAG00000016093	0.984833	7.98273e-13	TRUE	NDUFS3	PLP2
ENSBTAG00000018625	ENSBTAG00000016093	0.985102	6.98687e-13	TRUE	ZNF263	PLP2
ENSBTAG00000017776	ENSBTAG00000016198	0.987268	2.16333e-13	TRUE	CHD2	EP300
ENSBTAG00000016977	ENSBTAG00000016224	0.980213	5.78732e-12	TRUE	FUNDC2	RPS7
ENSBTAG00000018593	ENSBTAG00000016224	0.980685	4.83567e-12	TRUE	PSENEN	RPS7
ENSBTAG00000018883	ENSBTAG00000016224	0.980216	5.78115e-12	TRUE	DCTN3	RPS7
ENSBTAG00000021421	ENSBTAG00000016224	0.98214	2.69851e-12	TRUE	SSR4	RPS7
ENSBTAG00000031875	ENSBTAG00000016224	0.982726	2.10513e-12	TRUE	BANF1	RPS7
ENSBTAG00000051254	ENSBTAG00000016224	0.992265	5.22531e-15	TRUE	RPL37A	RPS7
ENSBTAG00000020296	ENSBTAG00000016230	0.983492	1.50145e-12	TRUE	UBR3	BRWD3
ENSBTAG00000032477	ENSBTAG00000016230	0.98434	1.01341e-12	TRUE	HECTD1	BRWD3
ENSBTAG00000050482	ENSBTAG00000016230	0.981476	3.54122e-12	TRUE	ZNF148	BRWD3
ENSBTAG00000025778	ENSBTAG00000016253	0.980155	5.91579e-12	TRUE	EMC9	G6PC3
ENSBTAG00000030503	ENSBTAG00000016253	0.981896	2.98552e-12	TRUE	H2AFJ	G6PC3
ENSBTAG00000037493	ENSBTAG00000016253	0.98114	4.04956e-12	TRUE	PUF60	G6PC3
ENSBTAG00000054195	ENSBTAG00000016253	0.981473	3.5461e-12	TRUE	GPX1	G6PC3
ENSBTAG00000024199	ENSBTAG00000016316	0.985393	6.03022e-13	TRUE	KMT2C	ZZEF1
ENSBTAG00000019446	ENSBTAG00000016354	0.987666	1.70731e-13	TRUE	ELP5	IER2
ENSBTAG00000021061	ENSBTAG00000016354	0.984018	1.17918e-12	TRUE	PSMC5	IER2
ENSBTAG00000030965	ENSBTAG00000016354	0.980556	5.08185e-12	TRUE	MCM7	IER2
ENSBTAG00000031041	ENSBTAG00000016391	0.981041	4.20958e-12	TRUE	NHEJ1	ENSBTAG00000016391
ENSBTAG00000017462	ENSBTAG00000016427	0.981149	4.03407e-12	TRUE	ATF4	COMMD7
ENSBTAG00000034598	ENSBTAG00000016427	0.987831	1.54418e-13	TRUE	BOD1	COMMD7
ENSBTAG00000045510	ENSBTAG00000016427	0.985015	7.29476e-13	TRUE	EMC10	COMMD7
ENSBTAG00000016763	ENSBTAG00000016510	0.983068	1.81387e-12	TRUE	MEPCE	RRP7A
ENSBTAG00000018784	ENSBTAG00000016510	0.981417	3.62646e-12	TRUE	CTSZ	RRP7A
ENSBTAG00000018784	ENSBTAG00000016526	0.980088	6.06476e-12	TRUE	CTSZ	PIH1D1
ENSBTAG00000031752	ENSBTAG00000016526	0.986255	3.83066e-13	TRUE	TMEM256	PIH1D1
ENSBTAG00000034598	ENSBTAG00000016526	0.980585	5.02574e-12	TRUE	BOD1	PIH1D1
ENSBTAG00000017002	ENSBTAG00000016558	0.981914	2.96413e-12	TRUE	RBCK1	SPSB3
ENSBTAG00000018060	ENSBTAG00000016558	0.984964	7.48409e-13	TRUE	WDR13	SPSB3
ENSBTAG00000018910	ENSBTAG00000016558	0.981363	3.70642e-12	TRUE	WDR6	SPSB3
ENSBTAG00000035998	ENSBTAG00000016558	0.986373	3.59303e-13	TRUE	CKB	SPSB3
ENSBTAG00000048843	ENSBTAG00000016709	0.982777	2.05913e-12	TRUE	UBE2W	NT5C3A
ENSBTAG00000018784	ENSBTAG00000016763	0.982037	2.81709e-12	TRUE	CTSZ	MEPCE
ENSBTAG00000018813	ENSBTAG00000016764	0.983417	1.55274e-12	TRUE	IDH3B	UBA1
ENSBTAG00000046765	ENSBTAG00000016764	0.981344	3.73361e-12	TRUE	POLR2A	UBA1
ENSBTAG00000040331	ENSBTAG00000016819	0.981899	2.98254e-12	TRUE	ENSBTAG00000040331	FABP3
ENSBTAG00000017547	ENSBTAG00000016827	0.982348	2.4737e-12	TRUE	DBNL	RGL2
ENSBTAG00000018421	ENSBTAG00000016827	0.987568	1.8109e-13	TRUE	WWP2	RGL2
ENSBTAG00000018784	ENSBTAG00000016827	0.981853	3.03844e-12	TRUE	CTSZ	RGL2
ENSBTAG00000018928	ENSBTAG00000016827	0.980742	4.73106e-12	TRUE	QARS	RGL2
ENSBTAG00000020394	ENSBTAG00000016827	0.984721	8.43497e-13	TRUE	TNFAIP8L2	RGL2
ENSBTAG00000023997	ENSBTAG00000016827	0.986954	2.59555e-13	TRUE	VAMP8	RGL2
ENSBTAG00000019953	ENSBTAG00000016845	0.981097	4.11882e-12	TRUE	CYBB	GALNT7
ENSBTAG00000020674	ENSBTAG00000016883	0.980139	5.95027e-12	TRUE	LTB	SGF29
ENSBTAG00000017298	ENSBTAG00000016977	0.980522	5.1468e-12	TRUE	AAMDC	FUNDC2
ENSBTAG00000020505	ENSBTAG00000016990	0.982737	2.09491e-12	TRUE	SBNO1	USP24
ENSBTAG00000020735	ENSBTAG00000016990	0.981921	2.95494e-12	TRUE	SMG1	USP24
ENSBTAG00000018060	ENSBTAG00000017002	0.993271	1.84271e-15	TRUE	WDR13	RBCK1
ENSBTAG00000018910	ENSBTAG00000017002	0.984629	8.81783e-13	TRUE	WDR6	RBCK1
ENSBTAG00000019913	ENSBTAG00000017002	0.987061	2.44053e-13	TRUE	DNPH1	RBCK1
ENSBTAG00000039601	ENSBTAG00000017002	0.981544	3.44629e-12	TRUE	SAP25	RBCK1
ENSBTAG00000020517	ENSBTAG00000017037	0.980425	5.34226e-12	TRUE	MED9	PKN1
ENSBTAG00000038842	ENSBTAG00000017212	0.983067	1.81409e-12	TRUE	NEDD8	HYPK
ENSBTAG00000018784	ENSBTAG00000017298	0.983497	1.49811e-12	TRUE	CTSZ	AAMDC
ENSBTAG00000019446	ENSBTAG00000017298	0.982246	2.58179e-12	TRUE	ELP5	AAMDC
ENSBTAG00000020405	ENSBTAG00000017298	0.985947	4.51922e-13	TRUE	NDUFB9	AAMDC
ENSBTAG00000031752	ENSBTAG00000017298	0.983415	1.55423e-12	TRUE	TMEM256	AAMDC
ENSBTAG00000017426	ENSBTAG00000017352	0.986534	3.28728e-13	TRUE	PDCD6IP	ZC3H11A
ENSBTAG00000040215	ENSBTAG00000017352	0.984497	9.39957e-13	TRUE	EIF4G3	ZC3H11A
ENSBTAG00000017389	ENSBTAG00000017360	0.989714	4.40084e-14	TRUE	RPLP0	HDAC3
ENSBTAG00000032534	ENSBTAG00000017360	0.982824	2.01727e-12	TRUE	RHOF	HDAC3
ENSBTAG00000034598	ENSBTAG00000017360	0.982725	2.10609e-12	TRUE	BOD1	HDAC3
ENSBTAG00000039719	ENSBTAG00000017360	0.982239	2.58886e-12	TRUE	PHGDH	HDAC3
ENSBTAG00000051254	ENSBTAG00000017360	0.982642	2.182e-12	TRUE	RPL37A	HDAC3
ENSBTAG00000019069	ENSBTAG00000017389	0.98072	4.77139e-12	TRUE	SYNGR2	RPLP0
ENSBTAG00000021357	ENSBTAG00000017429	0.989289	5.95114e-14	TRUE	ZNF518A	PREPL
ENSBTAG00000018483	ENSBTAG00000017441	0.991668	9.11113e-15	TRUE	NDUFS3	RPL27
ENSBTAG00000018625	ENSBTAG00000017441	0.981682	3.25877e-12	TRUE	ZNF263	RPL27
ENSBTAG00000019443	ENSBTAG00000017441	0.981424	3.61603e-12	TRUE	CTDNEP1	RPL27
ENSBTAG00000021455	ENSBTAG00000017441	0.98014	5.94797e-12	TRUE	CFL1	RPL27
ENSBTAG00000032122	ENSBTAG00000017441	0.98156	3.42446e-12	TRUE	CD19	RPL27
ENSBTAG00000050482	ENSBTAG00000017450	0.982945	1.91393e-12	TRUE	ZNF148	KLHL24
ENSBTAG00000040061	ENSBTAG00000017455	0.98145	3.57867e-12	TRUE	ZBTB38	ADAM9
ENSBTAG00000019184	ENSBTAG00000017462	0.983404	1.56202e-12	TRUE	TRAPPC2L	ATF4
ENSBTAG00000020795	ENSBTAG00000017462	0.980856	4.52617e-12	TRUE	RPS21	ATF4
ENSBTAG00000031752	ENSBTAG00000017462	0.985198	6.65886e-13	TRUE	TMEM256	ATF4
ENSBTAG00000034598	ENSBTAG00000017462	0.99491	2.28258e-16	TRUE	BOD1	ATF4
ENSBTAG00000047567	ENSBTAG00000017462	0.982235	2.59345e-12	TRUE	VEGFB	ATF4
ENSBTAG00000039601	ENSBTAG00000017463	0.983062	1.81825e-12	TRUE	SAP25	RPS19BP1
ENSBTAG00000018421	ENSBTAG00000017547	0.983271	1.65749e-12	TRUE	WWP2	DBNL
ENSBTAG00000018928	ENSBTAG00000017547	0.982676	2.15055e-12	TRUE	QARS	DBNL
ENSBTAG00000038842	ENSBTAG00000017547	0.982896	1.9557e-12	TRUE	NEDD8	DBNL
ENSBTAG00000045510	ENSBTAG00000017547	0.980272	5.66121e-12	TRUE	EMC10	DBNL
ENSBTAG00000055082	ENSBTAG00000017547	0.981506	3.4994e-12	TRUE	ENSBTAG00000055082	DBNL
ENSBTAG00000046612	ENSBTAG00000017734	0.988407	1.0746e-13	TRUE	ZNF292	ENSBTAG00000017734
ENSBTAG00000023792	ENSBTAG00000017779	0.988096	1.30947e-13	TRUE	ENSBTAG00000023792	HSD17B10
ENSBTAG00000020505	ENSBTAG00000017809	0.984939	7.5772e-13	TRUE	SBNO1	PDS5A
ENSBTAG00000021087	ENSBTAG00000017809	0.983815	1.29585e-12	TRUE	UBR1	PDS5A
ENSBTAG00000021061	ENSBTAG00000017856	0.980427	5.33742e-12	TRUE	PSMC5	TSTD1
ENSBTAG00000021421	ENSBTAG00000017856	0.980882	4.48013e-12	TRUE	SSR4	TSTD1
ENSBTAG00000031875	ENSBTAG00000017856	0.984145	1.11132e-12	TRUE	BANF1	TSTD1
ENSBTAG00000051254	ENSBTAG00000017856	0.99061	2.22643e-14	TRUE	RPL37A	TSTD1
ENSBTAG00000020606	ENSBTAG00000017873	0.982621	2.20231e-12	TRUE	ZFAND2B	USF1
ENSBTAG00000019510	ENSBTAG00000018013	0.980691	4.82412e-12	TRUE	EIF2B4	EMP3
ENSBTAG00000020904	ENSBTAG00000018013	0.986712	2.97643e-13	TRUE	JAK3	EMP3
ENSBTAG00000031641	ENSBTAG00000018013	0.986439	3.46435e-13	TRUE	PSMD8	EMP3
ENSBTAG00000038745	ENSBTAG00000018013	0.981536	3.45787e-12	TRUE	CHMP6	EMP3
ENSBTAG00000046580	ENSBTAG00000018040	0.981038	4.21443e-12	TRUE	DHX58	PSMB10
ENSBTAG00000030301	ENSBTAG00000018043	0.986459	3.42581e-13	TRUE	MAP7D1	LCAT
ENSBTAG00000051287	ENSBTAG00000018043	0.986317	3.70302e-13	TRUE	NDUFB11	LCAT
ENSBTAG00000018910	ENSBTAG00000018060	0.986852	2.75059e-13	TRUE	WDR6	WDR13
ENSBTAG00000019913	ENSBTAG00000018060	0.983265	1.66243e-12	TRUE	DNPH1	WDR13
ENSBTAG00000039601	ENSBTAG00000018060	0.982965	1.89734e-12	TRUE	SAP25	WDR13
ENSBTAG00000046580	ENSBTAG00000018060	0.981382	3.67728e-12	TRUE	DHX58	WDR13
ENSBTAG00000039793	ENSBTAG00000018074	0.988464	1.03636e-13	TRUE	HDGF	VPS72
ENSBTAG00000038842	ENSBTAG00000018176	0.980427	5.33838e-12	TRUE	NEDD8	CYBC1
ENSBTAG00000021931	ENSBTAG00000018285	0.980167	5.88774e-12	TRUE	C19H17orf49	VAMP5
ENSBTAG00000018918	ENSBTAG00000018314	0.980013	6.23655e-12	TRUE	NDUFAF3	MED11
ENSBTAG00000025564	ENSBTAG00000018320	0.984909	7.68812e-13	TRUE	ENSBTAG00000025564	RPLP1
ENSBTAG00000020999	ENSBTAG00000018329	0.982922	1.93347e-12	TRUE	DDB2	EXOSC7
ENSBTAG00000038831	ENSBTAG00000018329	0.981497	3.51176e-12	TRUE	PHYHD1	EXOSC7
ENSBTAG00000023795	ENSBTAG00000018403	0.98008	6.08255e-12	TRUE	VAC14	ARHGAP9
ENSBTAG00000023997	ENSBTAG00000018403	0.983302	1.63467e-12	TRUE	VAMP8	ARHGAP9
ENSBTAG00000043951	ENSBTAG00000018403	0.982276	2.54926e-12	TRUE	IMPA2	ARHGAP9
ENSBTAG00000051287	ENSBTAG00000018403	0.982641	2.18363e-12	TRUE	NDUFB11	ARHGAP9
ENSBTAG00000018883	ENSBTAG00000018421	0.984572	9.0643e-13	TRUE	DCTN3	WWP2
ENSBTAG00000018928	ENSBTAG00000018421	0.980695	4.81623e-12	TRUE	QARS	WWP2
ENSBTAG00000020294	ENSBTAG00000018421	0.982958	1.90287e-12	TRUE	PTPN6	WWP2
ENSBTAG00000021061	ENSBTAG00000018421	0.986438	3.46693e-13	TRUE	PSMC5	WWP2
ENSBTAG00000021093	ENSBTAG00000018421	0.982704	2.12539e-12	TRUE	RPS16	WWP2
ENSBTAG00000023997	ENSBTAG00000018421	0.982547	2.27256e-12	TRUE	VAMP8	WWP2
ENSBTAG00000031641	ENSBTAG00000018422	0.984522	9.28583e-13	TRUE	PSMD8	RIPK3
ENSBTAG00000053873	ENSBTAG00000018422	0.983952	1.2162e-12	TRUE	RRP36	RIPK3
ENSBTAG00000020173	ENSBTAG00000018478	0.986628	3.12064e-13	TRUE	INPP5D	RPL7L1
ENSBTAG00000021395	ENSBTAG00000018478	0.995258	1.34437e-16	TRUE	PSME1	RPL7L1
ENSBTAG00000018625	ENSBTAG00000018483	0.986953	2.59711e-13	TRUE	ZNF263	NDUFS3
ENSBTAG00000030593	ENSBTAG00000018483	0.982186	2.64719e-12	TRUE	RFTN1	NDUFS3
ENSBTAG00000032122	ENSBTAG00000018483	0.985429	5.92091e-13	TRUE	CD19	NDUFS3
ENSBTAG00000018883	ENSBTAG00000018593	0.980291	5.61903e-12	TRUE	DCTN3	PSENEN
ENSBTAG00000020294	ENSBTAG00000018593	0.980495	5.20193e-12	TRUE	PTPN6	PSENEN
ENSBTAG00000031875	ENSBTAG00000018593	0.982169	2.66615e-12	TRUE	BANF1	PSENEN
ENSBTAG00000051254	ENSBTAG00000018593	0.983269	1.65915e-12	TRUE	RPL37A	PSENEN
ENSBTAG00000019446	ENSBTAG00000018637	0.982075	2.77297e-12	TRUE	ELP5	HDDC3
ENSBTAG00000047760	ENSBTAG00000018655	0.980136	5.95717e-12	TRUE	DUS1L	MYDGF
ENSBTAG00000032477	ENSBTAG00000018729	0.981925	2.95035e-12	TRUE	HECTD1	SPEN
ENSBTAG00000020405	ENSBTAG00000018784	0.989503	5.11979e-14	TRUE	NDUFB9	CTSZ
ENSBTAG00000024450	ENSBTAG00000018784	0.980096	6.04713e-12	TRUE	MAP2K2	CTSZ
ENSBTAG00000027337	ENSBTAG00000018784	0.982765	2.07025e-12	TRUE	CTSA	CTSZ
ENSBTAG00000039719	ENSBTAG00000018784	0.984575	9.05407e-13	TRUE	PHGDH	CTSZ
ENSBTAG00000043994	ENSBTAG00000018784	0.981706	3.22665e-12	TRUE	GRK6	CTSZ
ENSBTAG00000019556	ENSBTAG00000018823	0.980219	5.77557e-12	TRUE	MIIP	GRN
ENSBTAG00000045510	ENSBTAG00000018883	0.98682	2.80157e-13	TRUE	EMC10	DCTN3
ENSBTAG00000034656	ENSBTAG00000018987	0.981893	2.98927e-12	TRUE	ENSBTAG00000034656	ENSBTAG00000018987
ENSBTAG00000049452	ENSBTAG00000018987	0.985664	5.24553e-13	TRUE	UBL5	ENSBTAG00000018987
ENSBTAG00000020860	ENSBTAG00000018994	0.98204	2.81386e-12	TRUE	CHD1	TNFSF10
ENSBTAG00000031252	ENSBTAG00000019136	0.984965	7.47925e-13	TRUE	CD82	STUB1
ENSBTAG00000023462	ENSBTAG00000019147	0.982015	2.84226e-12	TRUE	RPS6	RPS20
ENSBTAG00000020294	ENSBTAG00000019167	0.983625	1.41328e-12	TRUE	PTPN6	INPPL1
ENSBTAG00000021569	ENSBTAG00000019167	0.985366	6.11391e-13	TRUE	DDB1	INPPL1
ENSBTAG00000033217	ENSBTAG00000019184	0.981619	3.34365e-12	TRUE	TPM3	TRAPPC2L
ENSBTAG00000033453	ENSBTAG00000019184	0.986852	2.75055e-13	TRUE	MTCH1	TRAPPC2L
ENSBTAG00000039695	ENSBTAG00000019184	0.989019	7.16914e-14	TRUE	PPP1R18	TRAPPC2L
ENSBTAG00000039793	ENSBTAG00000019184	0.984705	8.49984e-13	TRUE	HDGF	TRAPPC2L
ENSBTAG00000053398	ENSBTAG00000019262	0.982449	2.36989e-12	TRUE	KNL1	TOP2A
ENSBTAG00000037461	ENSBTAG00000019443	0.985093	7.01834e-13	TRUE	SDHAF1	CTDNEP1
ENSBTAG00000020758	ENSBTAG00000019446	0.982092	2.75327e-12	TRUE	MAP3K12	ELP5
ENSBTAG00000020927	ENSBTAG00000019446	0.981818	3.083e-12	TRUE	HSD17B8	ELP5
ENSBTAG00000020963	ENSBTAG00000019446	0.985833	4.79946e-13	TRUE	RASSF1	ELP5
ENSBTAG00000030965	ENSBTAG00000019446	0.983765	1.32565e-12	TRUE	MCM7	ELP5
ENSBTAG00000034529	ENSBTAG00000019446	0.987248	2.18928e-13	TRUE	HMGA1	ELP5
ENSBTAG00000046019	ENSBTAG00000019446	0.989727	4.35808e-14	TRUE	SDHA	ELP5
ENSBTAG00000053923	ENSBTAG00000019446	0.984089	1.14078e-12	TRUE	EXOSC6	ELP5
ENSBTAG00000019851	ENSBTAG00000019463	0.980717	4.77704e-12	TRUE	PPP2R1A	SLC25A39
ENSBTAG00000025452	ENSBTAG00000019463	0.98366	1.39092e-12	TRUE	SF3A2	SLC25A39
ENSBTAG00000047567	ENSBTAG00000019463	0.984999	7.35348e-13	TRUE	VEGFB	SLC25A39
ENSBTAG00000050825	ENSBTAG00000019463	0.98799	1.39972e-13	TRUE	TMEM265	SLC25A39
ENSBTAG00000023462	ENSBTAG00000019494	0.981742	3.17974e-12	TRUE	RPS6	RPL10A
ENSBTAG00000049167	ENSBTAG00000019494	0.980283	5.63738e-12	TRUE	ENSBTAG00000049167	RPL10A
ENSBTAG00000052272	ENSBTAG00000019494	0.980115	6.00407e-12	TRUE	COX8A	RPL10A
ENSBTAG00000021569	ENSBTAG00000019648	0.982486	2.33311e-12	TRUE	DDB1	RACK1
ENSBTAG00000046765	ENSBTAG00000019682	0.980103	6.03089e-12	TRUE	POLR2A	PRRC2A
ENSBTAG00000021140	ENSBTAG00000019695	0.985126	6.90239e-13	TRUE	RMND5A	RLF
ENSBTAG00000020807	ENSBTAG00000019697	0.980371	5.45137e-12	TRUE	FAU	NPAS2
ENSBTAG00000024503	ENSBTAG00000019697	0.982953	1.90723e-12	TRUE	FCER1G	NPAS2
ENSBTAG00000049817	ENSBTAG00000019697	0.986072	4.22791e-13	TRUE	ENSBTAG00000049817	NPAS2
ENSBTAG00000040551	ENSBTAG00000019748	0.980677	4.85081e-12	TRUE	ZBTB1	FAM208A
ENSBTAG00000021378	ENSBTAG00000019851	0.980321	5.55687e-12	TRUE	S100A13	PPP2R1A
ENSBTAG00000047567	ENSBTAG00000019851	0.981024	4.23758e-12	TRUE	VEGFB	PPP2R1A
ENSBTAG00000053886	ENSBTAG00000019851	0.981117	4.08664e-12	TRUE	NDUFAF8	PPP2R1A
ENSBTAG00000021649	ENSBTAG00000019867	0.982912	1.94143e-12	TRUE	RPL27A	COMMD1
ENSBTAG00000040308	ENSBTAG00000019994	0.983362	1.59195e-12	TRUE	RPS13	ENSBTAG00000019994
ENSBTAG00000021067	ENSBTAG00000020106	0.983361	1.5921e-12	TRUE	ACTR1A	AP2M1
ENSBTAG00000021395	ENSBTAG00000020173	0.981737	3.18631e-12	TRUE	PSME1	INPP5D
ENSBTAG00000031837	ENSBTAG00000020173	0.982977	1.88759e-12	TRUE	IMPDH2	INPP5D
ENSBTAG00000055082	ENSBTAG00000020186	0.98039	5.4137e-12	TRUE	ENSBTAG00000055082	EIF1AD
ENSBTAG00000020394	ENSBTAG00000020294	0.98165	3.30221e-12	TRUE	TNFAIP8L2	PTPN6
ENSBTAG00000021061	ENSBTAG00000020294	0.984798	8.12045e-13	TRUE	PSMC5	PTPN6
ENSBTAG00000021093	ENSBTAG00000020294	0.980594	5.0069e-12	TRUE	RPS16	PTPN6
ENSBTAG00000021421	ENSBTAG00000020294	0.980714	4.78165e-12	TRUE	SSR4	PTPN6
ENSBTAG00000023997	ENSBTAG00000020294	0.983037	1.83807e-12	TRUE	VAMP8	PTPN6
ENSBTAG00000051287	ENSBTAG00000020294	0.981092	4.1265e-12	TRUE	NDUFB11	PTPN6
ENSBTAG00000021087	ENSBTAG00000020296	0.982139	2.7e-12	TRUE	UBR1	UBR3
ENSBTAG00000021061	ENSBTAG00000020394	0.982017	2.84093e-12	TRUE	PSMC5	TNFAIP8L2
ENSBTAG00000021093	ENSBTAG00000020394	0.987552	1.82816e-13	TRUE	RPS16	TNFAIP8L2
ENSBTAG00000021421	ENSBTAG00000020394	0.987242	2.19649e-13	TRUE	SSR4	TNFAIP8L2
ENSBTAG00000023997	ENSBTAG00000020394	0.981851	3.04107e-12	TRUE	VAMP8	TNFAIP8L2
ENSBTAG00000051254	ENSBTAG00000020394	0.981319	3.77135e-12	TRUE	RPL37A	TNFAIP8L2
ENSBTAG00000055082	ENSBTAG00000020394	0.983975	1.20303e-12	TRUE	ENSBTAG00000055082	TNFAIP8L2
ENSBTAG00000020782	ENSBTAG00000020421	0.990421	2.58442e-14	TRUE	CNOT1	SUPT16H
ENSBTAG00000030966	ENSBTAG00000020484	0.982091	2.75456e-12	TRUE	TAF6	ADCK2
ENSBTAG00000021087	ENSBTAG00000020505	0.982176	2.65854e-12	TRUE	UBR1	SBNO1
ENSBTAG00000024822	ENSBTAG00000020505	0.989392	5.53772e-14	TRUE	SETX	SBNO1
ENSBTAG00000045504	ENSBTAG00000020550	0.985401	6.00703e-13	TRUE	ENSBTAG00000045504	ENSBTAG00000020550
ENSBTAG00000050825	ENSBTAG00000020616	0.986982	2.55457e-13	TRUE	TMEM265	DGKD
ENSBTAG00000021789	ENSBTAG00000020698	0.984439	9.66345e-13	TRUE	ZNF574	MTHFR
ENSBTAG00000027932	ENSBTAG00000020735	0.986524	3.30515e-13	TRUE	BIRC6	SMG1
ENSBTAG00000039719	ENSBTAG00000020758	0.984617	8.87305e-13	TRUE	PHGDH	MAP3K12
ENSBTAG00000024450	ENSBTAG00000020773	0.980938	4.38348e-12	TRUE	MAP2K2	CTSW
ENSBTAG00000039719	ENSBTAG00000020776	0.983413	1.55533e-12	TRUE	PHGDH	POLR2E
ENSBTAG00000031752	ENSBTAG00000020795	0.985863	4.72429e-13	TRUE	TMEM256	RPS21
ENSBTAG00000031793	ENSBTAG00000020795	0.982063	2.78721e-12	TRUE	NUDT2	RPS21
ENSBTAG00000025313	ENSBTAG00000020904	0.981165	4.00936e-12	TRUE	DYNLL2	JAK3
ENSBTAG00000031641	ENSBTAG00000020904	0.982296	2.52844e-12	TRUE	PSMD8	JAK3
ENSBTAG00000038745	ENSBTAG00000020904	0.984143	1.11256e-12	TRUE	CHMP6	JAK3
ENSBTAG00000037461	ENSBTAG00000020927	0.982009	2.84983e-12	TRUE	SDHAF1	HSD17B8
ENSBTAG00000021820	ENSBTAG00000020963	0.981554	3.43186e-12	TRUE	DDX39A	RASSF1
ENSBTAG00000038428	ENSBTAG00000020963	0.982112	2.73075e-12	TRUE	RELB	RASSF1
ENSBTAG00000046019	ENSBTAG00000020963	0.98307	1.81223e-12	TRUE	SDHA	RASSF1
ENSBTAG00000051287	ENSBTAG00000020963	0.982077	2.77101e-12	TRUE	NDUFB11	RASSF1
ENSBTAG00000053923	ENSBTAG00000020963	0.985462	5.82012e-13	TRUE	EXOSC6	RASSF1
ENSBTAG00000021820	ENSBTAG00000020999	0.980807	4.61351e-12	TRUE	DDX39A	DDB2
ENSBTAG00000021357	ENSBTAG00000021020	0.98311	1.78065e-12	TRUE	ZNF518A	RIF1
ENSBTAG00000032674	ENSBTAG00000021023	0.981379	3.68204e-12	TRUE	SENP5	ZMYM4
ENSBTAG00000021421	ENSBTAG00000021061	0.983852	1.27391e-12	TRUE	SSR4	PSMC5
ENSBTAG00000021455	ENSBTAG00000021062	0.980209	5.79577e-12	TRUE	CFL1	SMARCD2
ENSBTAG00000021569	ENSBTAG00000021062	0.983679	1.37934e-12	TRUE	DDB1	SMARCD2
ENSBTAG00000039922	ENSBTAG00000021087	0.982329	2.49346e-12	TRUE	ARAP2	UBR1
ENSBTAG00000021421	ENSBTAG00000021093	0.984216	1.07448e-12	TRUE	SSR4	RPS16
ENSBTAG00000047694	ENSBTAG00000021093	0.989484	5.18934e-14	TRUE	ENSBTAG00000047694	RPS16
ENSBTAG00000055082	ENSBTAG00000021093	0.985979	4.44236e-13	TRUE	ENSBTAG00000055082	RPS16
ENSBTAG00000051150	ENSBTAG00000021288	0.98021	5.79345e-12	TRUE	TOMM7	PSMB4
ENSBTAG00000021378	ENSBTAG00000021301	0.987211	2.23666e-13	TRUE	S100A13	ACSF2
ENSBTAG00000031875	ENSBTAG00000021421	0.984216	1.07493e-12	TRUE	BANF1	SSR4
ENSBTAG00000032534	ENSBTAG00000021421	0.983323	1.62001e-12	TRUE	RHOF	SSR4
ENSBTAG00000051254	ENSBTAG00000021421	0.987267	2.16488e-13	TRUE	RPL37A	SSR4
ENSBTAG00000049993	ENSBTAG00000021455	0.981224	3.91645e-12	TRUE	ENSBTAG00000049993	CFL1
ENSBTAG00000055198	ENSBTAG00000021455	0.985538	5.59795e-13	TRUE	ENSBTAG00000055198	CFL1
ENSBTAG00000052791	ENSBTAG00000021456	0.980245	5.71885e-12	TRUE	JUND	MUS81
ENSBTAG00000052310	ENSBTAG00000021491	0.986446	3.45071e-13	TRUE	EIF4EBP3	NDUFV3
ENSBTAG00000025313	ENSBTAG00000021569	0.98089	4.46628e-12	TRUE	DYNLL2	DDB1
ENSBTAG00000027728	ENSBTAG00000021633	0.982157	2.67973e-12	TRUE	NUDT12	TDG
ENSBTAG00000025121	ENSBTAG00000021661	-0.981073	4.15728e-12	TRUE	EMC6	APAF1
ENSBTAG00000021785	ENSBTAG00000021709	0.981932	2.94137e-12	TRUE	TMEM219	SPI1
ENSBTAG00000031249	ENSBTAG00000021709	0.982038	2.81589e-12	TRUE	PSMG4	SPI1
ENSBTAG00000031249	ENSBTAG00000021785	0.980681	4.84233e-12	TRUE	PSMG4	TMEM219
ENSBTAG00000045678	ENSBTAG00000021979	0.981402	3.64872e-12	TRUE	ENSBTAG00000045678	EEF1B2
ENSBTAG00000048688	ENSBTAG00000021979	0.987451	1.94215e-13	TRUE	ENSBTAG00000048688	EEF1B2
ENSBTAG00000054615	ENSBTAG00000021979	0.98274	2.09232e-12	TRUE	RPS15A	EEF1B2
ENSBTAG00000032122	ENSBTAG00000022314	0.981814	3.08866e-12	TRUE	CD19	EMD
ENSBTAG00000053048	ENSBTAG00000023274	0.988972	7.403e-14	TRUE	ENSBTAG00000053048	ENSBTAG00000023274
ENSBTAG00000050579	ENSBTAG00000023462	0.988695	8.90621e-14	TRUE	ENSBTAG00000050579	RPS6
ENSBTAG00000039415	ENSBTAG00000023628	0.984645	8.74996e-13	TRUE	CHMP4A	C23H6orf47
ENSBTAG00000030503	ENSBTAG00000024450	0.988034	1.36173e-13	TRUE	H2AFJ	MAP2K2
ENSBTAG00000037493	ENSBTAG00000024450	0.991371	1.18368e-14	TRUE	PUF60	MAP2K2
ENSBTAG00000054195	ENSBTAG00000024450	0.988141	1.27302e-13	TRUE	GPX1	MAP2K2
ENSBTAG00000035587	ENSBTAG00000024503	0.983768	1.32392e-12	TRUE	ARRB2	FCER1G
ENSBTAG00000027213	ENSBTAG00000025385	0.984207	1.07905e-12	TRUE	ENSBTAG00000027213	RPL12
ENSBTAG00000030281	ENSBTAG00000025385	0.9874	2.00142e-13	TRUE	ENSBTAG00000030281	RPL12
ENSBTAG00000045568	ENSBTAG00000025385	0.983762	1.32749e-12	TRUE	ENSBTAG00000045568	RPL12
ENSBTAG00000049543	ENSBTAG00000025385	0.983143	1.75489e-12	TRUE	ENSBTAG00000049543	RPL12
ENSBTAG00000048228	ENSBTAG00000025593	0.987294	2.13108e-13	TRUE	ENSBTAG00000048228	CCDC32
ENSBTAG00000037493	ENSBTAG00000025778	0.989491	5.16541e-14	TRUE	PUF60	EMC9
ENSBTAG00000054195	ENSBTAG00000025778	0.986739	2.93163e-13	TRUE	GPX1	EMC9
ENSBTAG00000043994	ENSBTAG00000026489	0.980549	5.09462e-12	TRUE	GRK6	TNFRSF13C
ENSBTAG00000030281	ENSBTAG00000027213	0.98248	2.33921e-12	TRUE	ENSBTAG00000030281	ENSBTAG00000027213
ENSBTAG00000045678	ENSBTAG00000027213	0.987119	2.3604e-13	TRUE	ENSBTAG00000045678	ENSBTAG00000027213
ENSBTAG00000049543	ENSBTAG00000027213	0.982899	1.95331e-12	TRUE	ENSBTAG00000049543	ENSBTAG00000027213
ENSBTAG00000053048	ENSBTAG00000027213	0.981485	3.52907e-12	TRUE	ENSBTAG00000053048	ENSBTAG00000027213
ENSBTAG00000054438	ENSBTAG00000027213	0.983111	1.77934e-12	TRUE	GPSM3	ENSBTAG00000027213
ENSBTAG00000043994	ENSBTAG00000027337	0.986899	2.67855e-13	TRUE	GRK6	CTSA
ENSBTAG00000030435	ENSBTAG00000027630	0.983863	1.26731e-12	TRUE	PNRC2	CISD2
ENSBTAG00000032477	ENSBTAG00000027932	0.980137	5.9541e-12	TRUE	HECTD1	BIRC6
ENSBTAG00000047432	ENSBTAG00000027962	0.982564	2.25617e-12	TRUE	ENSBTAG00000047432	ENSBTAG00000027962
ENSBTAG00000054178	ENSBTAG00000027962	0.987122	2.3561e-13	TRUE	ENSBTAG00000054178	ENSBTAG00000027962
ENSBTAG00000037600	ENSBTAG00000030281	0.980671	4.86131e-12	TRUE	RPS15A	ENSBTAG00000030281
ENSBTAG00000045504	ENSBTAG00000030281	0.980191	5.83595e-12	TRUE	ENSBTAG00000045504	ENSBTAG00000030281
ENSBTAG00000053048	ENSBTAG00000030281	0.983237	1.68323e-12	TRUE	ENSBTAG00000053048	ENSBTAG00000030281
ENSBTAG00000054615	ENSBTAG00000030281	0.984518	9.30782e-13	TRUE	RPS15A	ENSBTAG00000030281
ENSBTAG00000054195	ENSBTAG00000030503	0.981431	3.60639e-12	TRUE	GPX1	H2AFJ
ENSBTAG00000032122	ENSBTAG00000030593	0.985213	6.6058e-13	TRUE	CD19	RFTN1
ENSBTAG00000038842	ENSBTAG00000031041	0.980742	4.73051e-12	TRUE	NEDD8	NHEJ1
ENSBTAG00000031752	ENSBTAG00000031688	0.982015	2.84228e-12	TRUE	TMEM256	RBM4
ENSBTAG00000034598	ENSBTAG00000031688	0.983653	1.39551e-12	TRUE	BOD1	RBM4
ENSBTAG00000039719	ENSBTAG00000031688	0.98195	2.92062e-12	TRUE	PHGDH	RBM4
ENSBTAG00000032764	ENSBTAG00000031723	0.988138	1.2754e-13	TRUE	ENSBTAG00000032764	RPL6
ENSBTAG00000034598	ENSBTAG00000031752	0.987691	1.6813e-13	TRUE	BOD1	TMEM256
ENSBTAG00000038154	ENSBTAG00000031834	0.981389	3.66808e-12	TRUE	HSH2D	ENSBTAG00000031834
ENSBTAG00000046607	ENSBTAG00000031852	0.980221	5.77026e-12	TRUE	JMJD7	TBC1D10B
ENSBTAG00000051254	ENSBTAG00000031875	0.98921	6.28707e-14	TRUE	RPL37A	BANF1
ENSBTAG00000046019	ENSBTAG00000032122	0.981478	3.53927e-12	TRUE	SDHA	CD19
ENSBTAG00000040331	ENSBTAG00000032209	0.983084	1.80125e-12	TRUE	ENSBTAG00000040331	CXHXorf65
ENSBTAG00000033077	ENSBTAG00000032477	0.982092	2.7531e-12	TRUE	NUFIP2	HECTD1
ENSBTAG00000039719	ENSBTAG00000032558	0.984246	1.05941e-12	TRUE	PHGDH	TTC7A
ENSBTAG00000047214	ENSBTAG00000033331	0.980453	5.2853e-12	TRUE	TRAPPC1	CHMP1A
ENSBTAG00000039793	ENSBTAG00000033453	0.98437	9.99113e-13	TRUE	HDGF	MTCH1
ENSBTAG00000047567	ENSBTAG00000033453	0.980271	5.66266e-12	TRUE	VEGFB	MTCH1
ENSBTAG00000046019	ENSBTAG00000034529	0.980705	4.7986e-12	TRUE	SDHA	HMGA1
ENSBTAG00000038154	ENSBTAG00000037493	0.982159	2.67762e-12	TRUE	HSH2D	PUF60
[truncated: 19 more rows]
