# Supplementary material for: Rewiring of gene expression in circulating white blood cells is associated with pregnancy outcome in heifers (Bos taurus)
Source: Sci Rep. 2020 Oct 8;10:16786. doi: 10.1038/s41598-020-73694-w (PMC7544915; doi:10.1038/s41598-020-73694-w)
Supplement: Supplementary file 4 — Supplementary Table S4. [file 41598_2020_73694_MOESM4_ESM.xlsx]

## Sheet: Supplemental Table 4
Supplemental Table 4. Biological processes enriched on the genes that have high degree of negative gene coexpression in peripheral white blood cells of heifers that did not become pregnant.
ensembl_gene_id	category	over_represented_pvalue	under_represented_pvalue	numDEInCat	numInCat	term	ontology	BY_FDR	fold_enrichment	external_gene_name	description	hgnc_symbol	gene_biotype	transcript_length
ENSBTAG00000000131	GO:0006508	0.000571347	0.999857	38	232	proteolysis	BP	0.0868447	1.78523	SENP3	Bos taurus SUMO specific peptidase 3 (SENP3), mRNA. [Source:RefSeq mRNA;Acc:NM_001191374]		protein_coding	2240
ENSBTAG00000000725	GO:0006508	0.000571347	0.999857	38	232	proteolysis	BP	0.0868447	1.78523	USP42	ubiquitin specific peptidase 42 [Source:VGNC Symbol;Acc:VGNC:50065]		protein_coding	5494
ENSBTAG00000001134	GO:0006508	0.000571347	0.999857	38	232	proteolysis	BP	0.0868447	1.78523	SRRT	Bos taurus serrate, RNA effector molecule (SRRT), mRNA. [Source:RefSeq mRNA;Acc:NM_001083708]		protein_coding	4482
ENSBTAG00000001353	GO:0006508	0.000571347	0.999857	38	232	proteolysis	BP	0.0868447	1.78523	PMPCA	Bos taurus peptidase, mitochondrial processing alpha subunit (PMPCA), mRNA. [Source:RefSeq mRNA;Acc:NM_001076964]		protein_coding	2342
ENSBTAG00000003039	GO:0006508	0.000571347	0.999857	38	232	proteolysis	BP	0.0868447	1.78523	PSMB8	Bos taurus proteasome subunit beta 8 (PSMB8), mRNA. [Source:RefSeq mRNA;Acc:NM_001040480]		protein_coding	1081
ENSBTAG00000003395	GO:0006508	0.000571347	0.999857	38	232	proteolysis	BP	0.0868447	1.78523	ZRANB1	Bos taurus zinc finger RANBP2-type containing 1 (ZRANB1), mRNA. [Source:RefSeq mRNA;Acc:NM_001101114]		protein_coding	2909
ENSBTAG00000003830	GO:0006508	0.000571347	0.999857	38	232	proteolysis	BP	0.0868447	1.78523	PSMB3	proteasome subunit beta 3 [Source:VGNC Symbol;Acc:VGNC:33447]		protein_coding	853
ENSBTAG00000003836	GO:0006508	0.000571347	0.999857	38	232	proteolysis	BP	0.0868447	1.78523	ADAM19	ADAM metallopeptidase domain 19 [Source:VGNC Symbol;Acc:VGNC:25608]		protein_coding	3519
ENSBTAG00000004398	GO:0006508	0.000571347	0.999857	38	232	proteolysis	BP	0.0868447	1.78523	IMMP2L	inner mitochondrial membrane peptidase subunit 2 [Source:NCBI gene;Acc:101902373]	IMMP2L	protein_coding	534
ENSBTAG00000005089	GO:0006508	0.000571347	0.999857	38	232	proteolysis	BP	0.0868447	1.78523	RHBDD2	rhomboid domain containing 2 [Source:VGNC Symbol;Acc:VGNC:33931]		protein_coding	2411
ENSBTAG00000006910	GO:0006508	0.000571347	0.999857	38	232	proteolysis	BP	0.0868447	1.78523	ASRGL1	Bos taurus asparaginase like 1 (ASRGL1), mRNA. [Source:RefSeq mRNA;Acc:NM_001077035]		protein_coding	2045
ENSBTAG00000008024	GO:0006508	0.000571347	0.999857	38	232	proteolysis	BP	0.0868447	1.78523	UCHL3	ubiquitin C-terminal hydrolase L3 [Source:VGNC Symbol;Acc:VGNC:36632]		protein_coding	1858
ENSBTAG00000008612	GO:0006508	0.000571347	0.999857	38	232	proteolysis	BP	0.0868447	1.78523	C1R	Bos taurus complement C1r (C1R), mRNA. [Source:RefSeq mRNA;Acc:NM_001034407]		protein_coding	2539
ENSBTAG00000008717	GO:0006508	0.000571347	0.999857	38	232	proteolysis	BP	0.0868447	1.78523	SERPINE2	Bos taurus serpin family E member 2 (SERPINE2), mRNA. [Source:RefSeq mRNA;Acc:NM_174669]		protein_coding	2098
ENSBTAG00000008888	GO:0006508	0.000571347	0.999857	38	232	proteolysis	BP	0.0868447	1.78523	MIPEP	mitochondrial intermediate peptidase [Source:VGNC Symbol;Acc:VGNC:31483]		protein_coding	2291
ENSBTAG00000008954	GO:0006508	0.000571347	0.999857	38	232	proteolysis	BP	0.0868447	1.78523	PSMB9	Bos taurus proteasome subunit beta 9 (PSMB9), mRNA. [Source:RefSeq mRNA;Acc:NM_001034388]		protein_coding	745
ENSBTAG00000009051	GO:0006508	0.000571347	0.999857	38	232	proteolysis	BP	0.0868447	1.78523	MMP19	Bos taurus matrix metallopeptidase 19 (MMP19), mRNA. [Source:RefSeq mRNA;Acc:NM_001075983]		protein_coding	2936
ENSBTAG00000009345	GO:0006508	0.000571347	0.999857	38	232	proteolysis	BP	0.0868447	1.78523	AMZ2	archaelysin family metallopeptidase 2 [Source:VGNC Symbol;Acc:VGNC:25878]		protein_coding	1403
ENSBTAG00000010387	GO:0006508	0.000571347	0.999857	38	232	proteolysis	BP	0.0868447	1.78523	MINDY3	Bos taurus MINDY lysine 48 deubiquitinase 3 (MINDY3), mRNA. [Source:RefSeq mRNA;Acc:NM_001076107]		protein_coding	2522
ENSBTAG00000010727	GO:0006508	0.000571347	0.999857	38	232	proteolysis	BP	0.0868447	1.78523	ATG4D	Bos taurus autophagy related 4D cysteine peptidase (ATG4D), mRNA. [Source:RefSeq mRNA;Acc:NM_001099146]		protein_coding	2123
ENSBTAG00000010828	GO:0006508	0.000571347	0.999857	38	232	proteolysis	BP	0.0868447	1.78523		granzyme H [Source:NCBI gene;Acc:617313]		protein_coding	1339
ENSBTAG00000010994	GO:0006508	0.000571347	0.999857	38	232	proteolysis	BP	0.0868447	1.78523	CTSF	Bos taurus cathepsin F (CTSF), mRNA. [Source:RefSeq mRNA;Acc:NM_001075416]		protein_coding	1961
ENSBTAG00000011899	GO:0006508	0.000571347	0.999857	38	232	proteolysis	BP	0.0868447	1.78523	USP4	ubiquitin specific peptidase 4 [Source:VGNC Symbol;Acc:VGNC:36729]		protein_coding	4450
ENSBTAG00000012726	GO:0006508	0.000571347	0.999857	38	232	proteolysis	BP	0.0868447	1.78523	PSMB5	proteasome subunit beta 5 [Source:VGNC Symbol;Acc:VGNC:33449]		protein_coding	2127
ENSBTAG00000013366	GO:0006508	0.000571347	0.999857	38	232	proteolysis	BP	0.0868447	1.78523	NRIP3	Bos taurus nuclear receptor interacting protein 3 (NRIP3), mRNA. [Source:RefSeq mRNA;Acc:NM_001102218]		protein_coding	3783
ENSBTAG00000013403	GO:0006508	0.000571347	0.999857	38	232	proteolysis	BP	0.0868447	1.78523	AGBL5	Bos taurus ATP/GTP binding protein like 5 (AGBL5), mRNA. [Source:RefSeq mRNA;Acc:NM_001024564]		protein_coding	3391
ENSBTAG00000013724	GO:0006508	0.000571347	0.999857	38	232	proteolysis	BP	0.0868447	1.78523	ATG4A	autophagy related 4A cysteine peptidase [Source:VGNC Symbol;Acc:VGNC:26257]		protein_coding	1767
ENSBTAG00000015401	GO:0006508	0.000571347	0.999857	38	232	proteolysis	BP	0.0868447	1.78523	ATG4B	autophagy related 4B cysteine peptidase [Source:VGNC Symbol;Acc:VGNC:26258]		protein_coding	2251
ENSBTAG00000016903	GO:0006508	0.000571347	0.999857	38	232	proteolysis	BP	0.0868447	1.78523	NLN	Bos taurus neurolysin (NLN), mRNA. [Source:RefSeq mRNA;Acc:NM_001033989]		protein_coding	4030
ENSBTAG00000018112	GO:0006508	0.000571347	0.999857	38	232	proteolysis	BP	0.0868447	1.78523	TBL1X	transducin beta like 1 X-linked [Source:NCBI gene;Acc:515972]		protein_coding	5799
ENSBTAG00000018749	GO:0006508	0.000571347	0.999857	38	232	proteolysis	BP	0.0868447	1.78523	NUDT16	nudix hydrolase 16 [Source:VGNC Symbol;Acc:VGNC:32330]		protein_coding	2933
ENSBTAG00000018784	GO:0006508	0.000571347	0.999857	38	232	proteolysis	BP	0.0868447	1.78523	CTSZ	Bos taurus cathepsin Z (CTSZ), mRNA. [Source:RefSeq mRNA;Acc:NM_001077835]		protein_coding	1528
ENSBTAG00000019096	GO:0006508	0.000571347	0.999857	38	232	proteolysis	BP	0.0868447	1.78523	UQCRC1	Bos taurus ubiquinol-cytochrome c reductase core protein 1 (UQCRC1), mRNA. [Source:RefSeq mRNA;Acc:NM_174629]		protein_coding	1569
ENSBTAG00000020884	GO:0006508	0.000571347	0.999857	38	232	proteolysis	BP	0.0868447	1.78523	CASP4	Bos taurus caspase 4, apoptosis-related cysteine peptidase (CASP4), mRNA. [Source:RefSeq mRNA;Acc:NM_176638]		protein_coding	2006
ENSBTAG00000021288	GO:0006508	0.000571347	0.999857	38	232	proteolysis	BP	0.0868447	1.78523	PSMB4	proteasome subunit beta 4 [Source:VGNC Symbol;Acc:VGNC:33448]		protein_coding	1647
ENSBTAG00000027337	GO:0006508	0.000571347	0.999857	38	232	proteolysis	BP	0.0868447	1.78523	CTSA	Bos taurus cathepsin A (CTSA), mRNA. [Source:RefSeq mRNA;Acc:NM_001035326]		protein_coding	1827
ENSBTAG00000038080	GO:0006508	0.000571347	0.999857	38	232	proteolysis	BP	0.0868447	1.78523		duodenase-1 [Source:NCBI gene;Acc:508858]		protein_coding	768
ENSBTAG00000039426	GO:0006508	0.000571347	0.999857	38	232	proteolysis	BP	0.0868447	1.78523	DPEP2	dipeptidase 2 [Source:VGNC Symbol;Acc:VGNC:52193]		protein_coding	2128
ENSBTAG00000000084	GO:0006412	0.00128553	0.999143	52	301	translation	BP	0.0977003	1.88293	MRPS30	Bos taurus mitochondrial ribosomal protein S30 (MRPS30), mRNA. [Source:RefSeq mRNA;Acc:NM_001079595]		protein_coding	1382
ENSBTAG00000000622	GO:0006412	0.00128553	0.999143	52	301	translation	BP	0.0977003	1.88293	RPS17	ribosomal protein S17 [Source:VGNC Symbol;Acc:VGNC:49958]		protein_coding	678
ENSBTAG00000000797	GO:0006412	0.00128553	0.999143	52	301	translation	BP	0.0977003	1.88293	MRPL9	Bos taurus mitochondrial ribosomal protein L9 (MRPL9), mRNA. [Source:RefSeq mRNA;Acc:NM_001035029]		protein_coding	1203
ENSBTAG00000001360	GO:0006412	0.00128553	0.999143	52	301	translation	BP	0.0977003	1.88293	RPS12	Bos taurus ribosomal protein S12 (RPS12), mRNA. [Source:RefSeq mRNA;Acc:NM_001014387]		protein_coding	839
ENSBTAG00000001538	GO:0006412	0.00128553	0.999143	52	301	translation	BP	0.0977003	1.88293				protein_coding	438
ENSBTAG00000001648	GO:0006412	0.00128553	0.999143	52	301	translation	BP	0.0977003	1.88293	RPL21	Bos taurus ribosomal protein L21 (RPL21), mRNA. [Source:RefSeq mRNA;Acc:NM_001191412]		protein_coding	1802
ENSBTAG00000001832	GO:0006412	0.00128553	0.999143	52	301	translation	BP	0.0977003	1.88293	MRPL10	mitochondrial ribosomal protein L10 [Source:VGNC Symbol;Acc:VGNC:31615]		protein_coding	2496
ENSBTAG00000001988	GO:0006412	0.00128553	0.999143	52	301	translation	BP	0.0977003	1.88293	EIF3D	Bos taurus eukaryotic translation initiation factor 3 subunit D (EIF3D), mRNA. [Source:RefSeq mRNA;Acc:NM_001034484]		protein_coding	1881
ENSBTAG00000002026	GO:0006412	0.00128553	0.999143	52	301	translation	BP	0.0977003	1.88293	RPL5	Bos taurus ribosomal protein L5 (RPL5), mRNA. [Source:RefSeq mRNA;Acc:NM_001035306]		protein_coding	1882
ENSBTAG00000002038	GO:0006412	0.00128553	0.999143	52	301	translation	BP	0.0977003	1.88293	RPL14	Bos taurus ribosomal protein L14 (RPL14), mRNA. [Source:RefSeq mRNA;Acc:NM_001034674]		protein_coding	761
ENSBTAG00000002282	GO:0006412	0.00128553	0.999143	52	301	translation	BP	0.0977003	1.88293	EIF1	Bos taurus eukaryotic translation initiation factor 1 (EIF1), mRNA. [Source:RefSeq mRNA;Acc:NM_001014884]		protein_coding	1279
ENSBTAG00000003228	GO:0006412	0.00128553	0.999143	52	301	translation	BP	0.0977003	1.88293	RPL3	Bos taurus ribosomal protein L3 (RPL3), mRNA. [Source:RefSeq mRNA;Acc:NM_174715]		protein_coding	1355
ENSBTAG00000005142	GO:0006412	0.00128553	0.999143	52	301	translation	BP	0.0977003	1.88293	RPL37	ribosomal protein L37 [Source:NCBI gene;Acc:768317]		protein_coding	369
ENSBTAG00000005315	GO:0006412	0.00128553	0.999143	52	301	translation	BP	0.0977003	1.88293				protein_coding	630
ENSBTAG00000005631	GO:0006412	0.00128553	0.999143	52	301	translation	BP	0.0977003	1.88293	VARS	valyl-tRNA synthetase [Source:VGNC Symbol;Acc:VGNC:36765]		protein_coding	4627
ENSBTAG00000007454	GO:0006412	0.00128553	0.999143	52	301	translation	BP	0.0977003	1.88293	RPL10	60S ribosomal protein L10 [Source:UniProtKB/Swiss-Prot;Acc:Q9XSI3]	RPL10	protein_coding	1345
ENSBTAG00000007651	GO:0006412	0.00128553	0.999143	52	301	translation	BP	0.0977003	1.88293	TARSL2	Bos taurus threonyl-tRNA synthetase like 2 (TARSL2), mRNA. [Source:RefSeq mRNA;Acc:NM_001102089]		protein_coding	3480
ENSBTAG00000008664	GO:0006412	0.00128553	0.999143	52	301	translation	BP	0.0977003	1.88293	EIF2B2	Bos taurus eukaryotic translation initiation factor 2B subunit beta (EIF2B2), mRNA. [Source:RefSeq mRNA;Acc:NM_001015593]		protein_coding	1541
ENSBTAG00000009783	GO:0006412	0.00128553	0.999143	52	301	translation	BP	0.0977003	1.88293				protein_coding	612
ENSBTAG00000010598	GO:0006412	0.00128553	0.999143	52	301	translation	BP	0.0977003	1.88293	EIF4E2	Bos taurus eukaryotic translation initiation factor 4E family member 2 (EIF4E2), transcript variant 1, mRNA. [Source:RefSeq mRNA;Acc:NM_001075795]		protein_coding	3374
ENSBTAG00000011212	GO:0006412	0.00128553	0.999143	52	301	translation	BP	0.0977003	1.88293	EIF3K	Bos taurus eukaryotic translation initiation factor 3 subunit K (EIF3K), mRNA. [Source:RefSeq mRNA;Acc:NM_001034489]		protein_coding	770
ENSBTAG00000011263	GO:0006412	0.00128553	0.999143	52	301	translation	BP	0.0977003	1.88293	EIF6	eukaryotic translation initiation factor 6 [Source:VGNC Symbol;Acc:VGNC:57006]		protein_coding	3513
ENSBTAG00000011963	GO:0006412	0.00128553	0.999143	52	301	translation	BP	0.0977003	1.88293	RPS19	ribosomal protein S19 [Source:NCBI gene;Acc:516063]		protein_coding	1103
ENSBTAG00000012044	GO:0006412	0.00128553	0.999143	52	301	translation	BP	0.0977003	1.88293	RPL13	Bos taurus ribosomal protein L13 (RPL13), mRNA. [Source:RefSeq mRNA;Acc:NM_001015543]		protein_coding	927
ENSBTAG00000012344	GO:0006412	0.00128553	0.999143	52	301	translation	BP	0.0977003	1.88293	RPL26	ribosomal protein L26 [Source:NCBI gene;Acc:337890]		protein_coding	521
ENSBTAG00000013461	GO:0006412	0.00128553	0.999143	52	301	translation	BP	0.0977003	1.88293	RPL24	Bos taurus ribosomal protein L24 (RPL24), mRNA. [Source:RefSeq mRNA;Acc:NM_174455]		protein_coding	547
ENSBTAG00000013866	GO:0006412	0.00128553	0.999143	52	301	translation	BP	0.0977003	1.88293	RPS27	Bos taurus ribosomal protein S27 (RPS27), transcript variant 1, mRNA. [Source:RefSeq mRNA;Acc:NM_001098135]		protein_coding	372
ENSBTAG00000014261	GO:0006412	0.00128553	0.999143	52	301	translation	BP	0.0977003	1.88293	TARS	Bos taurus threonyl-tRNA synthetase (TARS), mRNA. [Source:RefSeq mRNA;Acc:NM_001034370]		protein_coding	2558
ENSBTAG00000014449	GO:0006412	0.00128553	0.999143	52	301	translation	BP	0.0977003	1.88293				protein_coding	830
ENSBTAG00000014822	GO:0006412	0.00128553	0.999143	52	301	translation	BP	0.0977003	1.88293	MRPL52	mitochondrial ribosomal protein L52 [Source:VGNC Symbol;Acc:VGNC:31647]		protein_coding	980
ENSBTAG00000015831	GO:0006412	0.00128553	0.999143	52	301	translation	BP	0.0977003	1.88293	RPL18A	ribosomal protein L18a [Source:VGNC Symbol;Acc:VGNC:34112]		protein_coding	806
ENSBTAG00000016224	GO:0006412	0.00128553	0.999143	52	301	translation	BP	0.0977003	1.88293	RPS7	ribosomal protein S7 [Source:VGNC Symbol;Acc:VGNC:34150]		protein_coding	1005
ENSBTAG00000016278	GO:0006412	0.00128553	0.999143	52	301	translation	BP	0.0977003	1.88293	RPL30	ribosomal protein L30 [Source:NCBI gene;Acc:513031]		protein_coding	1634
ENSBTAG00000016391	GO:0006412	0.00128553	0.999143	52	301	translation	BP	0.0977003	1.88293				protein_coding	363
ENSBTAG00000017441	GO:0006412	0.00128553	0.999143	52	301	translation	BP	0.0977003	1.88293	RPL27	ribosomal protein L27 [Source:VGNC Symbol;Acc:VGNC:55868]		protein_coding	464
ENSBTAG00000018155	GO:0006412	0.00128553	0.999143	52	301	translation	BP	0.0977003	1.88293	MRPS18C	mitochondrial ribosomal protein S18C [Source:VGNC Symbol;Acc:VGNC:31659]		protein_coding	487
ENSBTAG00000018800	GO:0006412	0.00128553	0.999143	52	301	translation	BP	0.0977003	1.88293	RPS4X	ribosomal protein S4 X-linked [Source:NCBI gene;Acc:614241]		protein_coding	1300
ENSBTAG00000018862	GO:0006412	0.00128553	0.999143	52	301	translation	BP	0.0977003	1.88293	EIF4E3	Bos taurus eukaryotic translation initiation factor 4E family member 3 (EIF4E3), mRNA. [Source:RefSeq mRNA;Acc:NM_001102306]		protein_coding	2641
ENSBTAG00000019147	GO:0006412	0.00128553	0.999143	52	301	translation	BP	0.0977003	1.88293	RPS20	ribosomal protein S20 [Source:VGNC Symbol;Acc:VGNC:34133]		protein_coding	602
ENSBTAG00000019718	GO:0006412	0.00128553	0.999143	52	301	translation	BP	0.0977003	1.88293	RPS15	Bos taurus ribosomal protein S15 (RPS15), mRNA. [Source:RefSeq mRNA;Acc:NM_001024541]		protein_coding	489
ENSBTAG00000020807	GO:0006412	0.00128553	0.999143	52	301	translation	BP	0.0977003	1.88293	FAU	FAU, ubiquitin like and ribosomal protein S30 fusion [Source:NCBI gene;Acc:282847]		protein_coding	559
ENSBTAG00000021093	GO:0006412	0.00128553	0.999143	52	301	translation	BP	0.0977003	1.88293	RPS16	ribosomal protein S16 [Source:NCBI gene;Acc:506297]		protein_coding	760
ENSBTAG00000021979	GO:0006412	0.00128553	0.999143	52	301	translation	BP	0.0977003	1.88293	EEF1B2	Bos taurus eukaryotic translation elongation factor 1 beta 2 (EEF1B2), mRNA. [Source:RefSeq mRNA;Acc:NM_001014936]		protein_coding	1111
ENSBTAG00000022278	GO:0006412	0.00128553	0.999143	52	301	translation	BP	0.0977003	1.88293		60S ribosomal protein L23a [Source:UniProtKB/Swiss-Prot;Acc:Q24JY1]		protein_coding	477
ENSBTAG00000034844	GO:0006412	0.00128553	0.999143	52	301	translation	BP	0.0977003	1.88293	RPL39	60S ribosomal protein L39 [Source:NCBI gene;Acc:101902490]		protein_coding	156
ENSBTAG00000048537	GO:0006412	0.00128553	0.999143	52	301	translation	BP	0.0977003	1.88293				protein_coding	288
ENSBTAG00000048688	GO:0006412	0.00128553	0.999143	52	301	translation	BP	0.0977003	1.88293				protein_coding	288
ENSBTAG00000049161	GO:0006412	0.00128553	0.999143	52	301	translation	BP	0.0977003	1.88293				protein_coding	156
ENSBTAG00000049167	GO:0006412	0.00128553	0.999143	52	301	translation	BP	0.0977003	1.88293				protein_coding	240
ENSBTAG00000052337	GO:0006412	0.00128553	0.999143	52	301	translation	BP	0.0977003	1.88293	RPS29	ribosomal protein S29 [Source:NCBI gene;Acc:286884]		protein_coding	889
ENSBTAG00000054615	GO:0006412	0.00128553	0.999143	52	301	translation	BP	0.0977003	1.88293	RPS15A	ribosomal protein S15a [Source:NCBI gene;Acc:337888]		protein_coding	393
ENSBTAG00000054736	GO:0006412	0.00128553	0.999143	52	301	translation	BP	0.0977003	1.88293	RPL39	60S ribosomal protein L39 [Source:NCBI gene;Acc:101902490]		protein_coding	156
