# Supplementary material for: Rewiring of gene expression in circulating white blood cells is associated with pregnancy outcome in heifers (Bos taurus)
Source: Sci Rep. 2020 Oct 8;10:16786. doi: 10.1038/s41598-020-73694-w (PMC7544915; doi:10.1038/s41598-020-73694-w)
Supplement: Supplementary file 8 — Supplementary Table S8. [file 41598_2020_73694_MOESM8_ESM.xlsx]

## Sheet: Supplemental Table 8
Supplemental Table 8. miRNA and mRNA pairs with differential coexpression in not-pregnant heifers relative to the pregnant heifers.
mRNA_gene ID	miRNA_gene ID	cor_AI	pvalue_AI	cor_NB	pvalue_NB	cor_NP	pvalue_NP	mRNA_symbol	miRNA_symbol	subtraction_cor_AI_cor_NP	subtraction_cor_NB_cor_NP	subtraction_cor_AI_cor_NB	result_cor_AI_and_NB_cor_NP_a
ENSBTAG00000017803	ENSBTAG00000029760	-0.0688122	0.896945	-0.0915422	0.86307	0.910469	0.0317229	RAB14	bta-mir-320a	-0.979281	-1.00201	0.02273	gain_positive
ENSBTAG00000000993	ENSBTAG00000029761	-0.0444719	0.933336	-0.0853261	0.872321	0.903863	0.0352619	N4BP2L1	bta-mir-320a	-0.948335	-0.989189	0.0408542	gain_positive
ENSBTAG00000011994	ENSBTAG00000029761	0.0547957	0.917889	0.0724871	0.89146	-0.924415	0.0246603	NDEL1	bta-mir-320a	0.979211	0.996902	-0.0176914	gain_negative
ENSBTAG00000012972	ENSBTAG00000029761	0.00317381	0.995239	0.0484562	0.927373	0.923048	0.0253274	CYP2U1	bta-mir-320a	-0.919874	-0.874591	-0.0452823	gain_positive
ENSBTAG00000013475	ENSBTAG00000029761	0.0925901	0.861512	0.082011	0.877259	0.928943	0.0224938	TRAF3	bta-mir-320a	-0.836353	-0.846932	0.0105791	gain_positive
ENSBTAG00000021859	ENSBTAG00000029761	-0.0431445	0.935323	0.025435	0.961856	0.98675	0.00182715	PDSS2	bta-mir-320a	-1.02989	-0.961315	-0.0685795	gain_positive
ENSBTAG00000046192	ENSBTAG00000029761	-0.0456232	0.931613	0.05441	0.918466	0.93922	0.0178227	AK6	bta-mir-320a	-0.984843	-0.88481	-0.100033	gain_positive
ENSBTAG00000000579	ENSBTAG00000029763	0.0887124	0.86728	-0.0638865	0.904301	0.922321	0.0256839	NIPBL	MIR375	-0.833609	-0.986208	0.152599	gain_positive
ENSBTAG00000002773	ENSBTAG00000029763	0.00860853	0.987088	0.0209344	0.968603	-0.934034	0.020136		MIR375	0.942642	0.954968	-0.0123258	gain_negative
ENSBTAG00000003668	ENSBTAG00000029763	-0.0489048	0.926701	0.0923207	0.861912	0.923494	0.025109	RADX	MIR375	-0.972399	-0.831173	-0.141226	gain_positive
ENSBTAG00000004008	ENSBTAG00000029763	-0.0190512	0.971427	0.0701829	0.894899	0.909768	0.032093	FAM199X	MIR375	-0.928819	-0.839585	-0.089234	gain_positive
ENSBTAG00000005833	ENSBTAG00000029763	0.0724032	0.891585	0.0528112	0.920857	0.93499	0.0197027	ETNK1	MIR375	-0.862586	-0.882178	0.019592	gain_positive
ENSBTAG00000007442	ENSBTAG00000029763	0.0957164	0.856864	0.0657901	0.901457	0.916159	0.0287728	AKAP9	MIR375	-0.820442	-0.850369	0.0299262	gain_positive
ENSBTAG00000008728	ENSBTAG00000029763	0.0595187	0.910827	0.0957141	0.856867	0.956542	0.0108041	MRTFB	MIR375	-0.897023	-0.860828	-0.0361954	gain_positive
ENSBTAG00000009903	ENSBTAG00000029763	0.0121638	0.981755	-0.0547834	0.917907	0.95036	0.0131773	PTCH1	MIR375	-0.938196	-1.00514	0.0669472	gain_positive
ENSBTAG00000011600	ENSBTAG00000029763	0.0980439	0.853405	-0.0189301	0.971608	0.965968	0.00749778	MAP3K8	MIR375	-0.867924	-0.984898	0.116974	gain_positive
ENSBTAG00000011975	ENSBTAG00000029763	-0.0389327	0.94163	0.0875363	0.869031	-0.970922	0.00592632	SERPINB1	MIR375	0.931989	1.05846	-0.126469	gain_negative
ENSBTAG00000011998	ENSBTAG00000029763	0.0806009	0.87936	-0.0801529	0.880028	-0.927035	0.0233988	DUT	MIR375	1.00764	0.846882	0.160754	gain_negative
ENSBTAG00000014106	ENSBTAG00000029763	-0.0110192	0.983472	0.0958265	0.8567	0.911893	0.0309762	IPO8	MIR375	-0.922912	-0.816066	-0.106846	gain_positive
ENSBTAG00000015303	ENSBTAG00000029763	0.0903476	0.864847	-0.0355834	0.946647	0.93132	0.0213822	MPP6	MIR375	-0.840973	-0.966904	0.125931	gain_positive
ENSBTAG00000016470	ENSBTAG00000029763	-0.0346478	0.948049	-0.0482151	0.927733	-0.905114	0.0345826	NADSYN1	MIR375	0.870466	0.856899	0.0135673	gain_negative
ENSBTAG00000019885	ENSBTAG00000029763	-0.0998261	0.850758	-0.025133	0.962308	0.976301	0.00436395	ZNF280C	MIR375	-1.07613	-1.00143	-0.0746932	gain_positive
ENSBTAG00000021199	ENSBTAG00000029763	0.0838397	0.874535	-0.0642123	0.903814	-0.983704	0.00249113	APOPT1	MIR375	1.06754	0.919492	0.148052	gain_negative
ENSBTAG00000021837	ENSBTAG00000029763	-0.0400067	0.940022	0.0180884	0.97287	-0.9656	0.00761926	RGS19	MIR375	0.925594	0.983689	-0.0580951	gain_negative
ENSBTAG00000030929	ENSBTAG00000029763	-0.0652349	0.902286	0.00236567	0.996452	0.963167	0.00843871		MIR375	-1.0284	-0.960801	-0.0676006	gain_positive
ENSBTAG00000038434	ENSBTAG00000029763	-0.0231209	0.965325	0.0684162	0.897536	0.921207	0.0262341	ATRX	MIR375	-0.944328	-0.852791	-0.0915371	gain_positive
ENSBTAG00000046654	ENSBTAG00000029763	-0.0492991	0.926111	0.00775097	0.988374	-0.955072	0.0113544	CERK	MIR375	0.905773	0.962823	-0.05705	gain_negative
ENSBTAG00000051399	ENSBTAG00000029763	0.0881892	0.868059	-0.0260085	0.960996	0.911437	0.0312145		MIR375	-0.823248	-0.937446	0.114198	gain_positive
ENSBTAG00000053807	ENSBTAG00000029763	0.0401204	0.939852	0.0243644	0.963461	-0.943245	0.0160918		MIR375	0.983366	0.96761	0.015756	gain_negative
ENSBTAG00000000806	ENSBTAG00000029764	-0.070666	0.894177	0.0233025	0.965053	0.992396	0.00079512	ATAD1	bta-mir-19a	-1.06306	-0.969093	-0.0939686	gain_positive
ENSBTAG00000001450	ENSBTAG00000029764	-0.0800854	0.880129	-0.0111714	0.983244	-0.917354	0.0281648	APBB3	bta-mir-19a	0.837269	0.906183	-0.0689139	gain_negative
ENSBTAG00000001460	ENSBTAG00000029764	0.0761182	0.886043	0.0892684	0.866453	0.972475	0.00545918	LIN7C	bta-mir-19a	-0.896357	-0.883206	-0.0131502	gain_positive
ENSBTAG00000001594	ENSBTAG00000029764	0.053031	0.920528	-0.0385346	0.942227	-0.941481	0.0168434	ARL6IP4	bta-mir-19a	0.994512	0.902946	0.0915656	gain_negative
ENSBTAG00000002590	ENSBTAG00000029764	-0.0365016	0.945272	-0.061964	0.907173	-0.90412	0.035122	EXOSC10	bta-mir-19a	0.867618	0.842156	0.0254624	gain_negative
ENSBTAG00000003077	ENSBTAG00000029764	0.0651421	0.902425	0.0208355	0.968751	-0.903903	0.0352399	DPF2	bta-mir-19a	0.969045	0.924739	0.0443066	gain_negative
ENSBTAG00000003535	ENSBTAG00000029764	0.0770858	0.8846	0.0435935	0.934651	-0.991558	0.000929866	DPM3	bta-mir-19a	1.06864	1.03515	0.0334923	gain_negative
ENSBTAG00000003579	ENSBTAG00000029764	-0.0281655	0.957763	-0.0917121	0.862818	-0.941875	0.0166746	FBXW4	bta-mir-19a	0.913709	0.850163	0.0635465	gain_negative
ENSBTAG00000003642	ENSBTAG00000029764	0.0338045	0.949313	0.0608998	0.908763	-0.934449	0.0199475	PRDX1	bta-mir-19a	0.968253	0.995348	-0.0270953	gain_negative
ENSBTAG00000004131	ENSBTAG00000029764	-0.0189783	0.971536	0.092677	0.861383	0.948945	0.0137418	RAP2C	bta-mir-19a	-0.967923	-0.856268	-0.111655	gain_positive
ENSBTAG00000004718	ENSBTAG00000029764	0.0845401	0.873492	-0.0285907	0.957126	0.934897	0.0197447	PUS7L	bta-mir-19a	-0.850357	-0.963488	0.113131	gain_positive
ENSBTAG00000004791	ENSBTAG00000029764	-0.0847359	0.8732	0.040796	0.93884	-0.950735	0.0130287	VPS26C	bta-mir-19a	0.865999	0.991531	-0.125532	gain_negative
ENSBTAG00000005096	ENSBTAG00000029764	-0.0288273	0.956771	0.046838	0.929794	-0.952752	0.0122406	COX7A2	bta-mir-19a	0.923925	0.99959	-0.0756653	gain_negative
ENSBTAG00000005469	ENSBTAG00000029764	0.0579008	0.913246	-0.0425117	0.936271	-0.90297	0.0357496	CCAR2	bta-mir-19a	0.96087	0.860458	0.100413	gain_negative
ENSBTAG00000005803	ENSBTAG00000029764	0.0562531	0.915709	0.0877939	0.868648	0.914495	0.0296259	PTPDC1	bta-mir-19a	-0.858242	-0.826701	-0.0315408	gain_positive
ENSBTAG00000005814	ENSBTAG00000029764	0.0613908	0.908029	-0.0936712	0.859904	-0.942679	0.0163319	PSME2	bta-mir-19a	1.00407	0.849008	0.155062	gain_negative
ENSBTAG00000006152	ENSBTAG00000029764	0.0390245	0.941493	0.0246816	0.962985	-0.915818	0.0289468		bta-mir-19a	0.954843	0.9405	0.014343	gain_negative
ENSBTAG00000006268	ENSBTAG00000029764	0.0232605	0.965116	-0.0424311	0.936392	-0.952432	0.0123646	IKBKG	bta-mir-19a	0.975693	0.910001	0.0656916	gain_negative
ENSBTAG00000006573	ENSBTAG00000029764	0.0100761	0.984886	-0.0849318	0.872909	-0.902586	0.0359595	KLHL18	bta-mir-19a	0.912662	0.817655	0.0950079	gain_negative
ENSBTAG00000006588	ENSBTAG00000029764	0.0265073	0.960248	-0.0250845	0.962381	-0.925529	0.0241214	CBY1	bta-mir-19a	0.952036	0.900444	0.0515918	gain_negative
ENSBTAG00000006816	ENSBTAG00000029764	-0.0180932	0.972863	0.0524139	0.921451	0.987409	0.00169269	ABHD17B	bta-mir-19a	-1.0055	-0.934996	-0.0705071	gain_positive
ENSBTAG00000006914	ENSBTAG00000029764	-0.0412035	0.93823	-0.0661247	0.900958	-0.986301	0.00192072	PRR3	bta-mir-19a	0.945098	0.920177	0.0249212	gain_negative
ENSBTAG00000007234	ENSBTAG00000029764	0.0418355	0.937283	0.0439556	0.934109	0.983376	0.00256647	PLRG1	bta-mir-19a	-0.941541	-0.939421	-0.00212011	gain_positive
ENSBTAG00000007399	ENSBTAG00000029764	0.0465227	0.930266	0.0427259	0.93595	0.913359	0.0302128	LAMP2	bta-mir-19a	-0.866837	-0.870633	0.00379685	gain_positive
ENSBTAG00000007709	ENSBTAG00000029764	-0.0575334	0.913795	0.0359375	0.946117	0.931942	0.0210947	SHOC2	bta-mir-19a	-0.989475	-0.896004	-0.0934709	gain_positive
ENSBTAG00000007952	ENSBTAG00000029764	-0.010342	0.984488	-0.0274558	0.958827	-0.957327	0.0105141	MVP	bta-mir-19a	0.946985	0.929871	0.0171138	gain_negative
ENSBTAG00000007954	ENSBTAG00000029764	-0.0598121	0.910389	0.0264627	0.960315	-0.918547	0.0275623	CDIPT	bta-mir-19a	0.858735	0.94501	-0.0862748	gain_negative
ENSBTAG00000008713	ENSBTAG00000029764	-0.031244	0.953149	-0.0342935	0.94858	-0.915233	0.0292466		bta-mir-19a	0.883989	0.880939	0.00304954	gain_negative
ENSBTAG00000010042	ENSBTAG00000029764	0.0843847	0.873723	0.0170341	0.974451	0.94988	0.0133677	RIOK3	bta-mir-19a	-0.865495	-0.932846	0.0673506	gain_positive
ENSBTAG00000010091	ENSBTAG00000029764	-0.0668258	0.899911	0.015129	0.977308	0.974994	0.0047289	ARL6	bta-mir-19a	-1.04182	-0.959865	-0.0819547	gain_positive
ENSBTAG00000010478	ENSBTAG00000029764	-0.0185746	0.972141	-0.0866165	0.8704	-0.927476	0.0231888	AIP	bta-mir-19a	0.908901	0.840859	0.0680419	gain_negative
ENSBTAG00000010576	ENSBTAG00000029764	-0.0928391	0.861141	-0.0317851	0.952338	-0.960163	0.00948763	MAP2K3	bta-mir-19a	0.867324	0.928378	-0.061054	gain_negative
ENSBTAG00000010624	ENSBTAG00000029764	0.0187853	0.971825	-0.0571619	0.91435	-0.948854	0.0137782	DCTN2	bta-mir-19a	0.967639	0.891692	0.0759472	gain_negative
ENSBTAG00000010961	ENSBTAG00000029764	-0.0407186	0.938956	-0.0455166	0.931772	0.960502	0.0093673	LYRM7	bta-mir-19a	-1.00122	-1.00602	0.00479801	gain_positive
ENSBTAG00000012698	ENSBTAG00000029764	0.0921148	0.862219	0.0428312	0.935793	-0.939127	0.0178635	HDAC1	bta-mir-19a	1.03124	0.981958	0.0492836	gain_negative
ENSBTAG00000013275	ENSBTAG00000029764	0.0298821	0.95519	-0.0885613	0.867505	-0.908628	0.032697	MAD2L2	bta-mir-19a	0.93851	0.820067	0.118443	gain_negative
ENSBTAG00000014396	ENSBTAG00000029764	0.0178772	0.973187	0.0424914	0.936301	0.914809	0.0294645	KLF10	bta-mir-19a	-0.896931	-0.872317	-0.0246142	gain_positive
ENSBTAG00000014453	ENSBTAG00000029764	-0.0211952	0.968212	0.0121361	0.981797	-0.939547	0.0176801	PLK1	bta-mir-19a	0.918352	0.951683	-0.0333312	gain_negative
ENSBTAG00000014838	ENSBTAG00000029764	-0.0514648	0.922871	-0.0038303	0.994255	-0.918394	0.0276395	VPS26B	bta-mir-19a	0.866929	0.914563	-0.0476345	gain_negative
ENSBTAG00000015090	ENSBTAG00000029764	-0.0903912	0.864783	-0.0348977	0.947675	-0.971032	0.00589283	SGTA	bta-mir-19a	0.88064	0.936134	-0.0554935	gain_negative
ENSBTAG00000015100	ENSBTAG00000029764	0.0937948	0.85972	0.0606443	0.909145	-0.937046	0.0187812	ATP6V0E1	bta-mir-19a	1.03084	0.99769	0.0331506	gain_negative
ENSBTAG00000015732	ENSBTAG00000029764	0.0490857	0.926431	-0.074264	0.888809	0.970363	0.00609744	PSMC6	bta-mir-19a	-0.921277	-1.04463	0.12335	gain_positive
ENSBTAG00000016098	ENSBTAG00000029764	0.099523	0.851208	0.036966	0.944576	-0.96704	0.00714752	BRK1	bta-mir-19a	1.06656	1.00401	0.062557	gain_negative
ENSBTAG00000016944	ENSBTAG00000029764	-0.0715239	0.892897	-0.096839	0.855196	-0.909576	0.0321945	ADORA2A	bta-mir-19a	0.838052	0.812737	0.0253152	gain_negative
ENSBTAG00000017636	ENSBTAG00000029764	-0.0275136	0.95874	-0.0688451	0.896896	-0.902837	0.0358223	AKT1	bta-mir-19a	0.875323	0.833992	0.0413315	gain_negative
ENSBTAG00000017875	ENSBTAG00000029764	-0.0816212	0.87784	-0.0662818	0.900723	-0.935678	0.0193927	ARHGAP30	bta-mir-19a	0.854057	0.869396	-0.0153394	gain_negative
ENSBTAG00000018314	ENSBTAG00000029764	-0.0847228	0.87322	0.0432792	0.935122	-0.959099	0.00986837	MED11	bta-mir-19a	0.874377	1.00238	-0.128002	gain_negative
ENSBTAG00000018918	ENSBTAG00000029764	-0.0839965	0.874302	-0.0017505	0.997374	-0.900624	0.0370403	NDUFAF3	bta-mir-19a	0.816627	0.898873	-0.082246	gain_negative
ENSBTAG00000019133	ENSBTAG00000029764	0.00507465	0.992388	-0.0386819	0.942006	0.942265	0.016508	ZNF326	bta-mir-19a	-0.93719	-0.980947	0.0437565	gain_positive
ENSBTAG00000019216	ENSBTAG00000029764	-0.0672408	0.899291	0.0999035	0.850643	-0.901182	0.0367319	TUFM	bta-mir-19a	0.833941	1.00109	-0.167144	gain_negative
ENSBTAG00000019883	ENSBTAG00000029764	-0.0943657	0.858872	0.0180785	0.972885	-0.908953	0.0325244	IST1	bta-mir-19a	0.814587	0.927032	-0.112444	gain_negative
ENSBTAG00000020244	ENSBTAG00000029764	-0.0559996	0.916088	-0.0536881	0.919545	-0.943427	0.016015	EFNA1	bta-mir-19a	0.887427	0.889739	-0.00231153	gain_negative
ENSBTAG00000020395	ENSBTAG00000029764	-0.0200081	0.969992	-0.0774182	0.884105	-0.933398	0.0204256	LYSMD1	bta-mir-19a	0.91339	0.85598	0.0574102	gain_negative
ENSBTAG00000020428	ENSBTAG00000029764	-0.034278	0.948603	0.0716373	0.892728	-0.916591	0.0285524	PAF1	bta-mir-19a	0.882313	0.988228	-0.105915	gain_negative
ENSBTAG00000020905	ENSBTAG00000029764	0.000444427	0.999333	0.0249696	0.962553	-0.918951	0.027359	RPL11	bta-mir-19a	0.919396	0.943921	-0.0245252	gain_negative
ENSBTAG00000021103	ENSBTAG00000029764	-0.0338652	0.949222	0.079627	0.880812	0.989215	0.00134234	SLC35F5	bta-mir-19a	-1.02308	-0.909588	-0.113492	gain_positive
ENSBTAG00000021187	ENSBTAG00000029764	-0.0769158	0.884854	0.0534517	0.919899	0.973663	0.00511036	ID2	bta-mir-19a	-1.05058	-0.920212	-0.130367	gain_positive
ENSBTAG00000021482	ENSBTAG00000029764	-0.0956504	0.856962	-0.092913	0.861032	-0.919964	0.0268519	APH1A	bta-mir-19a	0.824314	0.827051	-0.00273742	gain_negative
ENSBTAG00000022314	ENSBTAG00000029764	-0.0489802	0.926588	-0.0957421	0.856826	-0.902576	0.0359651	EMD	bta-mir-19a	0.853596	0.806834	0.0467618	gain_negative
ENSBTAG00000026886	ENSBTAG00000029764	-0.0900677	0.865264	-0.0324426	0.951353	-0.949648	0.01346	ATP5MPL	bta-mir-19a	0.859581	0.917206	-0.0576251	gain_negative
ENSBTAG00000027764	ENSBTAG00000029764	0.039028	0.941488	-0.0666756	0.900135	0.990704	0.00107445	EID1	bta-mir-19a	-0.951676	-1.05738	0.105704	gain_positive
ENSBTAG00000030255	ENSBTAG00000029764	-0.00926111	0.986109	-0.0272577	0.959124	-0.968646	0.00663327	PDXP	bta-mir-19a	0.959385	0.941388	0.0179966	gain_negative
ENSBTAG00000031806	ENSBTAG00000029764	0.0374719	0.943819	-0.06445	0.903459	-0.967196	0.00709715	ZNF48	bta-mir-19a	1.00467	0.902746	0.101922	gain_negative
ENSBTAG00000032775	ENSBTAG00000029764	0.0653369	0.902134	0.00649143	0.990263	-0.955168	0.0113182		bta-mir-19a	1.0205	0.961659	0.0588455	gain_negative
ENSBTAG00000033806	ENSBTAG00000029764	0.0562441	0.915723	-0.0786797	0.882224	-0.922377	0.0256565		bta-mir-19a	0.978621	0.843697	0.134924	gain_negative
ENSBTAG00000034170	ENSBTAG00000029764	0.057842	0.913334	0.000688686	0.998967	-0.912154	0.0308396		bta-mir-19a	0.969996	0.912843	0.0571533	gain_negative
ENSBTAG00000034885	ENSBTAG00000029764	-0.016709	0.974939	-0.0357658	0.946374	-0.903915	0.0352335	RGCC	bta-mir-19a	0.887206	0.868149	0.0190569	gain_negative
ENSBTAG00000035926	ENSBTAG00000029764	-0.0363923	0.945436	0.00452023	0.99322	-0.964525	0.00797791		bta-mir-19a	0.928133	0.969045	-0.0409126	gain_negative
ENSBTAG00000038333	ENSBTAG00000029764	-0.00153738	0.997694	-0.067667	0.898654	-0.908159	0.0329467	RBM23	bta-mir-19a	0.906622	0.840492	0.0661296	gain_negative
ENSBTAG00000038480	ENSBTAG00000029764	0.0596978	0.91056	0.082176	0.877013	0.935279	0.0195722	FPGT	bta-mir-19a	-0.875581	-0.853103	-0.0224782	gain_positive
ENSBTAG00000038691	ENSBTAG00000029764	0.0340725	0.948911	-0.0646392	0.903176	-0.92288	0.0254097	DPH7	bta-mir-19a	0.956952	0.85824	0.0987117	gain_negative
ENSBTAG00000038831	ENSBTAG00000029764	-0.0133901	0.979916	-0.0579835	0.913122	-0.912924	0.0304387	PHYHD1	bta-mir-19a	0.899534	0.854941	0.0445933	gain_negative
ENSBTAG00000038979	ENSBTAG00000029764	-0.0517109	0.922503	0.0457163	0.931473	0.907422	0.0333402	TMEM167B	bta-mir-19a	-0.959133	-0.861706	-0.0974272	gain_positive
ENSBTAG00000040167	ENSBTAG00000029764	-0.0425413	0.936227	-0.0746439	0.888242	-0.978313	0.0038214		bta-mir-19a	0.935771	0.903669	0.0321027	gain_negative
ENSBTAG00000045756	ENSBTAG00000029764	-0.0200013	0.970002	0.0810534	0.878686	-0.902126	0.0362121		bta-mir-19a	0.882125	0.983179	-0.101055	gain_negative
ENSBTAG00000046670	ENSBTAG00000029764	-0.0582943	0.912658	0.075308	0.887252	-0.946063	0.014915	MLX	bta-mir-19a	0.887768	1.02137	-0.133602	gain_negative
ENSBTAG00000048843	ENSBTAG00000029764	0.0688592	0.896874	0.0117543	0.982369	0.928767	0.0225765	UBE2W	bta-mir-19a	-0.859908	-0.917013	0.057105	gain_positive
ENSBTAG00000049189	ENSBTAG00000029764	-0.0469542	0.92962	-0.0639635	0.904186	-0.940473	0.0172779		bta-mir-19a	0.893519	0.876509	0.0170093	gain_negative
ENSBTAG00000050919	ENSBTAG00000029764	0.00805332	0.98792	-0.0817622	0.87763	0.943059	0.0161706		bta-mir-19a	-0.935006	-1.02482	0.0898155	gain_positive
ENSBTAG00000003365	ENSBTAG00000029769	-0.844282	0.0344842	-0.90445	0.0132584	0.983542	0.00252838	SMG8	MIR185	-1.82782	-1.88799	0.0601684	inverted
ENSBTAG00000003436	ENSBTAG00000029769	-0.010486	0.984272	-0.0740913	0.889066	-0.90806	0.0329995	RHBDF2	MIR185	0.897574	0.833969	0.0636053	gain_negative
ENSBTAG00000006134	ENSBTAG00000029769	0.0264251	0.960372	0.0638824	0.904307	-0.927677	0.0230928	DYNLRB1	MIR185	0.954102	0.99156	-0.0374574	gain_negative
ENSBTAG00000009242	ENSBTAG00000029769	-0.0637099	0.904564	0.0810163	0.878741	0.948646	0.0138617	ZNF638	MIR185	-1.01236	-0.86763	-0.144726	gain_positive
ENSBTAG00000015224	ENSBTAG00000029769	-0.0613472	0.908095	0.0586602	0.912111	-0.932947	0.0206323	TCOF1	MIR185	0.871599	0.991607	-0.120007	gain_negative
ENSBTAG00000025257	ENSBTAG00000029769	0.0507667	0.923915	-0.0130965	0.980356	-0.939261	0.0178048	CCL4	MIR185	0.990028	0.926165	0.0638632	gain_negative
ENSBTAG00000000231	ENSBTAG00000029771	0.0557925	0.916398	-0.0851574	0.872573	0.939807	0.0175667	BMPR1A	MIR140	-0.884015	-1.02496	0.14095	gain_positive
ENSBTAG00000003589	ENSBTAG00000029771	-0.0832144	0.875466	0.0982182	0.853146	0.930505	0.0217612	COMMD3	MIR140	-1.01372	-0.832287	-0.181433	gain_positive
ENSBTAG00000003946	ENSBTAG00000029771	0.0747151	0.888136	-0.0790022	0.881743	-0.985915	0.0020024	NECAB3	MIR140	1.06063	0.906913	0.153717	gain_negative
ENSBTAG00000004024	ENSBTAG00000029771	-0.0507524	0.923937	0.0865668	0.870474	0.930753	0.0216458	UBE2Q2	MIR140	-0.981505	-0.844186	-0.137319	gain_positive
ENSBTAG00000004790	ENSBTAG00000029771	0.0940619	0.859323	-0.0387899	0.941844	-0.931578	0.0212628	UBE2T	MIR140	1.02564	0.892788	0.132852	gain_negative
ENSBTAG00000004996	ENSBTAG00000029771	-0.0120918	0.981863	-0.0308503	0.953739	0.934687	0.0198394	FAM206A	MIR140	-0.946779	-0.965538	0.0187585	gain_positive
ENSBTAG00000006201	ENSBTAG00000029771	-0.0877754	0.868675	-0.0190606	0.971413	0.919416	0.0271259	DTWD1	MIR140	-1.00719	-0.938477	-0.0687148	gain_positive
ENSBTAG00000007399	ENSBTAG00000029771	0.059486	0.910876	0.0104633	0.984306	0.930215	0.0218966	LAMP2	MIR140	-0.870729	-0.919752	0.0490227	gain_positive
ENSBTAG00000008595	ENSBTAG00000029771	-0.0457612	0.931406	0.0336608	0.949528	0.933319	0.0204619	PPHLN1	MIR140	-0.97908	-0.899658	-0.0794221	gain_positive
ENSBTAG00000009681	ENSBTAG00000029771	0.00659589	0.990106	0.0657218	0.901559	0.97193	0.00562162	PPP2R3C	MIR140	-0.965334	-0.906208	-0.0591259	gain_positive
ENSBTAG00000011096	ENSBTAG00000029771	0.0898167	0.865637	0.0135446	0.979684	0.9914	0.000956081	ERGIC2	MIR140	-0.901584	-0.977856	0.0762721	gain_positive
ENSBTAG00000011339	ENSBTAG00000029771	0.0618758	0.907305	-0.0312184	0.953188	0.960654	0.00931334	TAF8	MIR140	-0.898778	-0.991872	0.0930942	gain_positive
ENSBTAG00000011600	ENSBTAG00000029771	-0.0790227	0.881713	0.0230146	0.965484	0.942272	0.0165049	MAP3K8	MIR140	-1.0213	-0.919258	-0.102037	gain_positive
ENSBTAG00000011812	ENSBTAG00000029771	-0.0857519	0.871687	0.0469792	0.929583	0.976948	0.00418689	DIMT1	MIR140	-1.0627	-0.929969	-0.132731	gain_positive
ENSBTAG00000014368	ENSBTAG00000029771	-0.00401595	0.993976	0.0613508	0.908089	0.973751	0.00508499	SLAMF6	MIR140	-0.977767	-0.9124	-0.0653667	gain_positive
ENSBTAG00000014700	ENSBTAG00000029771	0.0194253	0.970866	0.0581015	0.912946	0.926087	0.0238528	DYNC1LI1	MIR140	-0.906662	-0.867986	-0.0386762	gain_positive
ENSBTAG00000015968	ENSBTAG00000029771	-0.0912562	0.863496	-0.0815799	0.877902	-0.934027	0.0201391	ACSF3	MIR140	0.84277	0.852447	-0.00967634	gain_negative
ENSBTAG00000016315	ENSBTAG00000029771	0.0847808	0.873133	-0.0466284	0.930108	-0.905438	0.0344071	COTL1	MIR140	0.990219	0.85881	0.131409	gain_negative
ENSBTAG00000018471	ENSBTAG00000029771	0.0434789	0.934823	-0.0898384	0.865605	-0.943255	0.0160877	SSR3	MIR140	0.986734	0.853416	0.133317	gain_negative
ENSBTAG00000020395	ENSBTAG00000029771	0.0533799	0.920006	-0.0452686	0.932144	-0.902113	0.0362194	LYSMD1	MIR140	0.955493	0.856844	0.0986484	gain_negative
ENSBTAG00000021103	ENSBTAG00000029771	-0.0168377	0.974746	0.0813903	0.878184	0.911883	0.030981	SLC35F5	MIR140	-0.928721	-0.830493	-0.0982279	gain_positive
ENSBTAG00000021859	ENSBTAG00000029771	0.0242128	0.963688	0.0912765	0.863466	0.99681	0.000216203	PDSS2	MIR140	-0.972597	-0.905533	-0.0670637	gain_positive
ENSBTAG00000027321	ENSBTAG00000029771	0.0395143	0.940759	0.0231919	0.965218	0.954763	0.011471	CCDC18	MIR140	-0.915249	-0.931571	0.0163224	gain_positive
ENSBTAG00000030424	ENSBTAG00000029771	-0.0186569	0.972018	0.034726	0.947932	0.955272	0.0112788	CLEC1A	MIR140	-0.973929	-0.920546	-0.053383	gain_positive
ENSBTAG00000048432	ENSBTAG00000029771	-0.0471701	0.929297	0.0192197	0.971174	0.927429	0.0232109	BTBD3	MIR140	-0.974599	-0.908209	-0.0663899	gain_positive
ENSBTAG00000049910	ENSBTAG00000029771	-0.0825287	0.876488	-0.0339581	0.949082	-0.919982	0.0268432	CHCHD7	MIR140	0.837453	0.886024	-0.0485705	gain_negative
ENSBTAG00000054325	ENSBTAG00000029771	0.0474729	0.928844	0.065184	0.902363	0.910469	0.031723		MIR140	-0.862996	-0.845285	-0.0177111	gain_positive
ENSBTAG00000055112	ENSBTAG00000029771	-0.0427449	0.935922	0.0992138	0.851668	0.935458	0.0194914	GPR52	MIR140	-0.978203	-0.836245	-0.141959	gain_positive
ENSBTAG00000002287	ENSBTAG00000029772	0.0610734	0.908504	-0.00093553	0.998597	0.97084	0.00595126	CHD9	bta-let-7a	-0.909766	-0.971775	0.0620089	gain_positive
ENSBTAG00000003354	ENSBTAG00000029772	0.0825989	0.876383	-0.0532157	0.920252	0.945556	0.0151244	SMCHD1	bta-let-7a	-0.862957	-0.998772	0.135815	gain_positive
ENSBTAG00000003668	ENSBTAG00000029772	-0.0732949	0.890255	-0.00779107	0.988314	0.949428	0.0135481	RADX	bta-let-7a	-1.02272	-0.957219	-0.0655038	gain_positive
ENSBTAG00000004200	ENSBTAG00000029772	0.050938	0.923659	0.0060105	0.990984	-0.937614	0.0185291	GTPBP3	bta-let-7a	0.988552	0.943625	0.0449275	gain_negative
ENSBTAG00000004258	ENSBTAG00000029772	-0.0414419	0.937873	0.0511116	0.923399	-0.954692	0.0114981	EEF2	bta-let-7a	0.91325	1.0058	-0.0925535	gain_negative
ENSBTAG00000005102	ENSBTAG00000029772	0.0982214	0.853142	0.0901362	0.865162	0.973378	0.00519343	PHTF2	bta-let-7a	-0.875157	-0.883242	0.00808524	gain_positive
ENSBTAG00000005362	ENSBTAG00000029772	0.0921998	0.862092	0.0101345	0.984799	0.921724	0.0259783	RAB23	bta-let-7a	-0.829524	-0.911589	0.0820653	gain_positive
ENSBTAG00000006644	ENSBTAG00000029772	0.0665568	0.900312	-0.0254099	0.961893	0.919452	0.0271082	SPCS2	bta-let-7a	-0.852895	-0.944861	0.0919667	gain_positive
ENSBTAG00000006819	ENSBTAG00000029772	0.087142	0.869618	0.080778	0.879097	0.962628	0.00862397		bta-let-7a	-0.875486	-0.88185	0.00636406	gain_positive
ENSBTAG00000007240	ENSBTAG00000029772	0.0430496	0.935466	-0.0889133	0.866981	0.917094	0.0282969	ZCCHC4	bta-let-7a	-0.874044	-1.00601	0.131963	gain_positive
ENSBTAG00000007567	ENSBTAG00000029772	0.0570959	0.914449	0.0405692	0.93918	0.907133	0.0334954	TMX3	bta-let-7a	-0.850037	-0.866563	0.0165267	gain_positive
ENSBTAG00000008118	ENSBTAG00000029772	-0.0893173	0.86638	-0.0407973	0.938838	0.97894	0.00365706	RPF1	bta-let-7a	-1.06826	-1.01974	-0.04852	gain_positive
ENSBTAG00000008237	ENSBTAG00000029772	-0.0366774	0.945009	0.0547378	0.917975	-0.950106	0.013278	TOLLIP	bta-let-7a	0.913428	1.00484	-0.0914152	gain_negative
ENSBTAG00000008590	ENSBTAG00000029772	-0.0440652	0.933945	0.0220298	0.966961	-0.927311	0.0232672	SPAG7	bta-let-7a	0.883246	0.949341	-0.066095	gain_negative
ENSBTAG00000008977	ENSBTAG00000029772	-0.0183449	0.972486	0.0845742	0.873441	-0.912298	0.0307647	TOMM6	bta-let-7a	0.893953	0.996872	-0.102919	gain_negative
ENSBTAG00000009642	ENSBTAG00000029772	0.0360715	0.945916	0.0293643	0.955966	0.924364	0.0246851	AKAP5	bta-let-7a	-0.888293	-0.895	0.00670721	gain_positive
ENSBTAG00000010336	ENSBTAG00000029772	-0.0812805	0.878348	0.0280275	0.95797	-0.949999	0.0133203	TALDO1	bta-let-7a	0.868719	0.978027	-0.109308	gain_negative
ENSBTAG00000010931	ENSBTAG00000029772	0.0129008	0.98065	0.0123495	0.981477	-0.92289	0.0254047	SSBP1	bta-let-7a	0.935791	0.935239	0.00055125	gain_negative
ENSBTAG00000013616	ENSBTAG00000029772	0.020708	0.968942	0.017468	0.973801	0.981024	0.00312886	AP4E1	bta-let-7a	-0.960316	-0.963556	0.00324002	gain_positive
ENSBTAG00000013961	ENSBTAG00000029772	0.0911627	0.863635	0.0170011	0.974501	0.949376	0.013569	MYSM1	bta-let-7a	-0.858213	-0.932374	0.0741616	gain_positive
ENSBTAG00000014074	ENSBTAG00000029772	-0.0917691	0.862733	0.0239603	0.964066	0.920757	0.0264571	SNX13	bta-let-7a	-1.01253	-0.896797	-0.115729	gain_positive
ENSBTAG00000014521	ENSBTAG00000029772	-0.00442415	0.993364	0.0493196	0.926081	0.91145	0.0312077	UGDH	bta-let-7a	-0.915874	-0.86213	-0.0537438	gain_positive
ENSBTAG00000015041	ENSBTAG00000029772	-0.0399699	0.940077	0.029682	0.95549	-0.93206	0.0210402	NDUFA2	bta-let-7a	0.89209	0.961742	-0.0696519	gain_negative
ENSBTAG00000015053	ENSBTAG00000029772	0.0954215	0.857302	-0.0498706	0.925256	0.903704	0.0353484	CFL2	bta-let-7a	-0.808283	-0.953575	0.145292	gain_positive
ENSBTAG00000016851	ENSBTAG00000029772	0.045175	0.932284	-0.0207251	0.968917	0.964509	0.00798349	RPS6KB1	bta-let-7a	-0.919334	-0.985234	0.0659001	gain_positive
ENSBTAG00000017528	ENSBTAG00000029772	-0.0180215	0.972971	0.0461042	0.930893	-0.972464	0.00546247	SNAI3	bta-let-7a	0.954442	1.01857	-0.0641257	gain_negative
ENSBTAG00000017797	ENSBTAG00000029772	0.0627398	0.906014	0.0416409	0.937575	0.948764	0.0138143		bta-let-7a	-0.886024	-0.907123	0.0210988	gain_positive
ENSBTAG00000018016	ENSBTAG00000029772	-0.081254	0.878387	-0.047718	0.928477	-0.943231	0.0160976	NUPR1	bta-let-7a	0.861978	0.895513	-0.033536	gain_negative
ENSBTAG00000018101	ENSBTAG00000029772	-3.53916e-06	0.999995	-0.0283139	0.957541	-0.940655	0.017199	AHCY	bta-let-7a	0.940652	0.912341	0.0283103	gain_negative
ENSBTAG00000018731	ENSBTAG00000029772	-0.0567334	0.914991	-0.0719392	0.892277	-0.961825	0.00890237		bta-let-7a	0.905091	0.889885	0.0152058	gain_negative
ENSBTAG00000021661	ENSBTAG00000029772	-0.0781296	0.883044	0.0224025	0.966402	0.942886	0.0162438	APAF1	bta-let-7a	-1.02102	-0.920484	-0.100532	gain_positive
ENSBTAG00000024443	ENSBTAG00000029772	0.00259231	0.996112	-0.0293928	0.955923	0.912641	0.030586	TATDN3	bta-let-7a	-0.910048	-0.942034	0.0319851	gain_positive
ENSBTAG00000025121	ENSBTAG00000029772	0.043489	0.934808	0.0061216	0.990818	-0.902938	0.0357668	EMC6	bta-let-7a	0.946427	0.90906	0.0373674	gain_negative
ENSBTAG00000026673	ENSBTAG00000029772	-0.0177526	0.973374	-0.0537401	0.919467	0.953904	0.0117979	KPNA5	bta-let-7a	-0.971657	-1.00764	0.0359875	gain_positive
ENSBTAG00000027610	ENSBTAG00000029772	-0.0996157	0.851071	0.0400358	0.939978	-0.90884	0.0325843		bta-let-7a	0.809225	0.948876	-0.139652	gain_negative
ENSBTAG00000031572	ENSBTAG00000029772	-0.0664547	0.900465	0.0454572	0.931861	0.982623	0.0027425	IFT80	bta-let-7a	-1.04908	-0.937166	-0.111912	gain_positive
ENSBTAG00000038178	ENSBTAG00000029772	-0.0873189	0.869355	0.0905577	0.864535	0.90323	0.0356071	ZNF25	bta-let-7a	-0.990549	-0.812673	-0.177877	gain_positive
ENSBTAG00000046389	ENSBTAG00000029772	0.0845653	0.873454	-0.0937575	0.859776	0.907103	0.0335113		bta-let-7a	-0.822538	-1.00086	0.178323	gain_positive
ENSBTAG00000046654	ENSBTAG00000029772	0.0284709	0.957305	0.0844956	0.873558	-0.955153	0.0113237	CERK	bta-let-7a	0.983624	1.03965	-0.0560247	gain_negative
ENSBTAG00000052744	ENSBTAG00000029772	0.00161108	0.997583	-0.0741843	0.888928	-0.904187	0.0350855		bta-let-7a	0.905798	0.830003	0.0757954	gain_negative
ENSBTAG00000053210	ENSBTAG00000029772	0.0146771	0.977986	0.0521911	0.921784	-0.922518	0.0255872	SNRPG	bta-let-7a	0.937195	0.974709	-0.037514	gain_negative
ENSBTAG00000000184	ENSBTAG00000029774	0.0465878	0.930169	-0.0891612	0.866613	0.961178	0.00912867	EIF2AK3	bta-let-7f	-0.91459	-1.05034	0.135749	gain_positive
ENSBTAG00000002575	ENSBTAG00000029774	-0.0131296	0.980307	0.0162304	0.975657	-0.919033	0.0273182	SSU72	bta-let-7f	0.905903	0.935263	-0.02936	gain_negative
ENSBTAG00000006059	ENSBTAG00000029774	-0.0935768	0.860044	0.0138181	0.979274	0.981752	0.0029509	TSN	bta-let-7f	-1.07533	-0.967934	-0.107395	gain_positive
ENSBTAG00000007374	ENSBTAG00000029774	0.030919	0.953636	0.0827106	0.876217	0.934272	0.0200277	LHFPL2	bta-let-7f	-0.903353	-0.851561	-0.0517916	gain_positive
ENSBTAG00000009334	ENSBTAG00000029774	0.0304941	0.954273	0.0666307	0.900202	-0.953695	0.0118777	NDUFA5	bta-let-7f	0.984189	1.02033	-0.0361366	gain_negative
ENSBTAG00000012658	ENSBTAG00000029774	-0.076028	0.886178	0.00596345	0.991055	-0.983351	0.00257224	TMA16	bta-let-7f	0.907323	0.989315	-0.0819915	gain_negative
ENSBTAG00000014171	ENSBTAG00000029774	0.0554694	0.916881	0.0583381	0.912592	0.905058	0.0346131	NAPEPLD	bta-let-7f	-0.849588	-0.84672	-0.00286869	gain_positive
ENSBTAG00000049516	ENSBTAG00000029774	0.0430215	0.935508	0.0308837	0.953689	0.961978	0.00884885	ARL6IP1	bta-let-7f	-0.918957	-0.931095	0.0121378	gain_positive
ENSBTAG00000054865	ENSBTAG00000029774	0.0906573	0.864387	-0.00837783	0.987434	-0.938637	0.0180784		bta-let-7f	1.02929	0.930259	0.0990351	gain_negative
ENSBTAG00000000039	ENSBTAG00000029775	0.0648176	0.90291	0.0672942	0.899211	-0.918465	0.0276037	SIRT7	bta-mir-338	0.983282	0.985759	-0.00247656	gain_negative
ENSBTAG00000000182	ENSBTAG00000029775	0.0586387	0.912143	-0.0568431	0.914827	-0.974075	0.0049914	SPINT2	bta-mir-338	1.03271	0.917232	0.115482	gain_negative
ENSBTAG00000000409	ENSBTAG00000029775	0.0199142	0.970133	-0.0620974	0.906974	0.942183	0.016543	CDC40	bta-mir-338	-0.922269	-1.00428	0.0820116	gain_positive
ENSBTAG00000000565	ENSBTAG00000029775	0.0513678	0.923016	-0.00466591	0.993001	0.910607	0.0316504	RFX7	bta-mir-338	-0.859239	-0.915273	0.0560337	gain_positive
ENSBTAG00000001471	ENSBTAG00000029775	-0.029303	0.956058	0.066051	0.901068	-0.924333	0.0247003	POC1A	bta-mir-338	0.89503	0.990384	-0.095354	gain_negative
ENSBTAG00000001697	ENSBTAG00000029775	-0.0286924	0.956973	-0.0671778	0.899385	0.927073	0.0233805	TRA2B	bta-mir-338	-0.955766	-0.994251	0.0384854	gain_positive
ENSBTAG00000001777	ENSBTAG00000029775	0.0835512	0.874965	0.0671811	0.89938	-0.953675	0.0118853	RPLP2	bta-mir-338	1.03723	1.02086	0.0163701	gain_negative
ENSBTAG00000001922	ENSBTAG00000029775	0.055938	0.916181	0.0644313	0.903487	-0.908519	0.0327552	AKIP1	bta-mir-338	0.964457	0.97295	-0.00849331	gain_negative
ENSBTAG00000002755	ENSBTAG00000029775	-0.0864324	0.870674	0.0837668	0.874644	0.910385	0.031767	ANKRD12	bta-mir-338	-0.996818	-0.826619	-0.170199	gain_positive
ENSBTAG00000003098	ENSBTAG00000029775	-0.011704	0.982445	0.00743012	0.988855	0.994454	0.000495432	MTDH	bta-mir-338	-1.00616	-0.987024	-0.0191341	gain_positive
ENSBTAG00000003465	ENSBTAG00000029775	0.0726429	0.891227	0.0899858	0.865386	-0.954485	0.0115765	ZNF329	bta-mir-338	1.02713	1.04447	-0.017343	gain_negative
ENSBTAG00000005453	ENSBTAG00000029775	0.0031267	0.99531	-0.0259978	0.961012	0.977672	0.00399162	FGD4	bta-mir-338	-0.974545	-1.00367	0.0291245	gain_positive
ENSBTAG00000005862	ENSBTAG00000029775	0.0216997	0.967456	-0.0728033	0.890988	0.933131	0.0205481	SMC4	bta-mir-338	-0.911431	-1.00593	0.094503	gain_positive
ENSBTAG00000006033	ENSBTAG00000029775	-0.0857987	0.871618	0.0682672	0.897758	-0.914286	0.0297338	NDUFA1	bta-mir-338	0.828487	0.982553	-0.154066	gain_negative
ENSBTAG00000006186	ENSBTAG00000029775	0.0447685	0.932892	0.0859401	0.871407	0.937153	0.0187336	KCTD3	bta-mir-338	-0.892385	-0.851213	-0.0411716	gain_positive
ENSBTAG00000006291	ENSBTAG00000029775	0.0263923	0.960421	-0.030637	0.954059	0.940124	0.017429	CYLD	bta-mir-338	-0.913732	-0.970761	0.0570293	gain_positive
ENSBTAG00000006640	ENSBTAG00000029775	-0.0052853	0.992072	0.0406255	0.939095	0.938222	0.0182607	RB1	bta-mir-338	-0.943507	-0.897597	-0.0459108	gain_positive
ENSBTAG00000007246	ENSBTAG00000029775	0.0680173	0.898131	0.0647476	0.903014	-0.964	0.00815508	TMEM204	bta-mir-338	1.03202	1.02875	0.00326977	gain_negative
ENSBTAG00000007460	ENSBTAG00000029775	-0.0108444	0.983734	0.0848849	0.872979	0.991618	0.000919963	RAB11FIP2	bta-mir-338	-1.00246	-0.906734	-0.0957293	gain_positive
ENSBTAG00000007934	ENSBTAG00000029775	0.00033905	0.999491	-0.0671754	0.899389	-0.920272	0.0266985	MRPS17	bta-mir-338	0.920611	0.853097	0.0675144	gain_negative
ENSBTAG00000008435	ENSBTAG00000029775	0.0227397	0.965896	0.00359841	0.994602	-0.941643	0.0167741	DELE1	bta-mir-338	0.964382	0.945241	0.0191412	gain_negative
ENSBTAG00000008692	ENSBTAG00000029775	0.093615	0.859988	-0.0901012	0.865214	-0.969602	0.00633315	UQCR11	bta-mir-338	1.06322	0.8795	0.183716	gain_negative
ENSBTAG00000008989	ENSBTAG00000029775	0.098081	0.85335	0.0308093	0.953801	-0.977279	0.00409709	BORCS5	bta-mir-338	1.07536	1.00809	0.0672717	gain_negative
ENSBTAG00000009109	ENSBTAG00000029775	0.0647536	0.903005	-0.0327933	0.950828	0.900616	0.0370448	CASD1	bta-mir-338	-0.835862	-0.933409	0.0975468	gain_positive
ENSBTAG00000009479	ENSBTAG00000029775	-0.0821001	0.877126	-0.0785614	0.8824	-0.951162	0.0128607	UQCRQ	bta-mir-338	0.869062	0.8726	-0.00353874	gain_negative
ENSBTAG00000009637	ENSBTAG00000029775	-0.073281	0.890275	0.0896063	0.86595	0.90372	0.0353398	SLC12A2	bta-mir-338	-0.977001	-0.814114	-0.162887	gain_positive
ENSBTAG00000009888	ENSBTAG00000029775	0.0943642	0.858874	-0.073946	0.889283	0.916721	0.0284861	DRAM2	bta-mir-338	-0.822357	-0.990667	0.16831	gain_positive
ENSBTAG00000010502	ENSBTAG00000029775	0.00990306	0.985146	-0.020553	0.969175	-0.970198	0.00614826	SERTAD3	bta-mir-338	0.980101	0.949645	0.030456	gain_negative
ENSBTAG00000010910	ENSBTAG00000029775	0.0970976	0.854811	0.0227996	0.965807	-0.970998	0.00590317	COPS9	bta-mir-338	1.0681	0.993797	0.074298	gain_negative
ENSBTAG00000012156	ENSBTAG00000029775	-0.0480341	0.928004	0.0558444	0.916321	-0.903646	0.0353804	NAIF1	bta-mir-338	0.855612	0.95949	-0.103878	gain_negative
ENSBTAG00000012550	ENSBTAG00000029775	0.0972306	0.854614	-0.0398755	0.940218	0.94485	0.0154178	TAOK3	bta-mir-338	-0.84762	-0.984726	0.137106	gain_positive
ENSBTAG00000013142	ENSBTAG00000029775	-0.0302586	0.954626	-0.0872145	0.86951	0.924033	0.024846	MYNN	bta-mir-338	-0.954292	-1.01125	0.0569559	gain_positive
ENSBTAG00000013184	ENSBTAG00000029775	-0.0524222	0.921439	0.0299316	0.955116	0.947202	0.0144473	CEP120	bta-mir-338	-0.999625	-0.917271	-0.0823538	gain_positive
ENSBTAG00000013613	ENSBTAG00000029775	0.078469	0.882538	-0.0261494	0.960785	-0.933119	0.0205532	SMIM7	bta-mir-338	1.01159	0.90697	0.104618	gain_negative
ENSBTAG00000014114	ENSBTAG00000029775	-0.00925196	0.986122	0.0846317	0.873356	-0.915939	0.0288851	KLHL26	bta-mir-338	0.906687	1.00057	-0.0938837	gain_negative
ENSBTAG00000014904	ENSBTAG00000029775	0.0928174	0.861174	-0.0505787	0.924197	-0.959929	0.00957089	SIRT5	bta-mir-338	1.05275	0.90935	0.143396	gain_negative
ENSBTAG00000015333	ENSBTAG00000029775	-0.0910319	0.863829	0.04565	0.931573	0.92015	0.0267591	TAF2	bta-mir-338	-1.01118	-0.8745	-0.136682	gain_positive
ENSBTAG00000015874	ENSBTAG00000029775	-0.0226449	0.966038	-0.0114705	0.982795	0.930302	0.0218559	CASP3	bta-mir-338	-0.952947	-0.941773	-0.0111745	gain_positive
ENSBTAG00000016243	ENSBTAG00000029775	-0.0832973	0.875343	-0.0377573	0.943391	0.921398	0.0261393	RBL2	bta-mir-338	-1.0047	-0.959156	-0.04554	gain_positive
ENSBTAG00000016635	ENSBTAG00000029775	0.00943795	0.985843	0.00715909	0.989262	0.960905	0.00922462	COG6	bta-mir-338	-0.951467	-0.953746	0.00227886	gain_positive
ENSBTAG00000017258	ENSBTAG00000029775	0.0731417	0.890483	0.0153444	0.976985	0.921012	0.0263305	ACSL3	bta-mir-338	-0.847871	-0.905668	0.0577973	gain_positive
ENSBTAG00000017689	ENSBTAG00000029775	0.0984764	0.852763	0.0124399	0.981341	-0.909895	0.0320256	BRMS1	bta-mir-338	1.00837	0.922335	0.0860365	gain_negative
ENSBTAG00000018114	ENSBTAG00000029775	-0.0207058	0.968946	0.0870811	0.869709	0.955003	0.0113804	ACVR2A	bta-mir-338	-0.975709	-0.867922	-0.107787	gain_positive
ENSBTAG00000018690	ENSBTAG00000029775	0.0815445	0.877954	0.0162467	0.975632	0.910828	0.0315343	RPAP3	bta-mir-338	-0.829283	-0.894581	0.0652977	gain_positive
ENSBTAG00000018852	ENSBTAG00000029775	-0.0547202	0.918002	0.0532914	0.920139	0.913287	0.0302503	APC	bta-mir-338	-0.968007	-0.859995	-0.108012	gain_positive
ENSBTAG00000019017	ENSBTAG00000029775	-0.0726598	0.891202	-0.0568067	0.914882	-0.970056	0.00619218		bta-mir-338	0.897396	0.913249	-0.0158531	gain_negative
ENSBTAG00000019264	ENSBTAG00000029775	0.038615	0.942106	0.0487852	0.92688	0.957308	0.010521	EDEM3	bta-mir-338	-0.918693	-0.908523	-0.0101702	gain_positive
ENSBTAG00000019451	ENSBTAG00000029775	0.00469441	0.992958	0.00358094	0.994629	0.914418	0.0296658	TAPT1	bta-mir-338	-0.909723	-0.910837	0.00111347	gain_positive
ENSBTAG00000019463	ENSBTAG00000029775	-0.0422392	0.936679	-0.0223923	0.966417	-0.914893	0.0294209	SLC25A39	bta-mir-338	0.872654	0.892501	-0.0198469	gain_negative
ENSBTAG00000019748	ENSBTAG00000029775	0.0309052	0.953657	0.064631	0.903189	0.909507	0.032231	FAM208A	bta-mir-338	-0.878601	-0.844876	-0.0337257	gain_positive
ENSBTAG00000020004	ENSBTAG00000029775	-0.0554809	0.916864	-0.0964558	0.855765	0.950863	0.0129782	ZNF800	bta-mir-338	-1.00634	-1.04732	0.0409749	gain_positive
ENSBTAG00000020754	ENSBTAG00000029775	-0.0226639	0.96601	-0.0377205	0.943446	-0.924848	0.0244503	ZNF526	bta-mir-338	0.902184	0.887128	0.0150567	gain_negative
ENSBTAG00000021162	ENSBTAG00000029775	-0.0047518	0.992872	0.0765844	0.885348	0.950198	0.0132415	CKAP2	bta-mir-338	-0.95495	-0.873613	-0.0813362	gain_positive
ENSBTAG00000021288	ENSBTAG00000029775	-0.0313309	0.953019	0.0457366	0.931443	-0.923263	0.025222	PSMB4	bta-mir-338	0.891932	0.968999	-0.0770675	gain_negative
ENSBTAG00000021543	ENSBTAG00000029775	0.0600835	0.909983	-0.0568357	0.914838	0.908551	0.032738	MDFIC	bta-mir-338	-0.848468	-0.965387	0.116919	gain_positive
ENSBTAG00000021771	ENSBTAG00000029775	0.97915	0.000647535	0.826533	0.0425262	-0.952775	0.0122317	PTTG1IP	bta-mir-338	1.93193	1.77931	0.152617	inverted
ENSBTAG00000021785	ENSBTAG00000029775	-0.0271382	0.959303	-0.0677968	0.898461	-0.92471	0.0245173	TMEM219	bta-mir-338	0.897572	0.856913	0.0406586	gain_negative
ENSBTAG00000021962	ENSBTAG00000029775	-0.0853376	0.872304	0.0166994	0.974953	0.904585	0.0348695	BCLAF3	bta-mir-338	-0.989922	-0.887885	-0.102037	gain_positive
ENSBTAG00000031249	ENSBTAG00000029775	0.0654144	0.902018	0.0188872	0.971673	-0.909101	0.0324459	PSMG4	bta-mir-338	0.974516	0.927988	0.0465272	gain_negative
ENSBTAG00000032024	ENSBTAG00000029775	0.0914007	0.863281	-0.0923638	0.861848	0.916876	0.0284077	KATNA1	bta-mir-338	-0.825475	-1.00924	0.183764	gain_positive
ENSBTAG00000032557	ENSBTAG00000029775	-0.0338002	0.949319	-0.0028329	0.995751	-0.949145	0.0136611	TMEM258	bta-mir-338	0.915345	0.946313	-0.0309673	gain_negative
ENSBTAG00000033887	ENSBTAG00000029775	-0.055344	0.917069	-0.0765716	0.885367	-0.923915	0.0249035		bta-mir-338	0.868571	0.847344	0.0212276	gain_negative
ENSBTAG00000035030	ENSBTAG00000029775	0.0264477	0.960338	0.0325071	0.951257	0.902608	0.0359478	TMED7	bta-mir-338	-0.87616	-0.870101	-0.00605938	gain_positive
ENSBTAG00000044190	ENSBTAG00000029775	-0.0924062	0.861785	-0.0027186	0.995922	0.903458	0.0354828	TMEM67	bta-mir-338	-0.995864	-0.906176	-0.0896876	gain_positive
ENSBTAG00000047376	ENSBTAG00000029775	-0.0518126	0.922351	0.0759923	0.886231	-0.976205	0.00439038	PIN4	bta-mir-338	0.924392	1.0522	-0.127805	gain_negative
ENSBTAG00000049554	ENSBTAG00000029775	-0.00613186	0.990802	-0.0198039	0.970298	-0.911347	0.0312615	C6orf52	bta-mir-338	0.905215	0.891543	0.0136721	gain_negative
ENSBTAG00000050825	ENSBTAG00000029775	0.0789522	0.881818	0.0113271	0.98301	-0.93018	0.0219132	TMEM265	bta-mir-338	1.00913	0.941507	0.0676251	gain_negative
ENSBTAG00000051212	ENSBTAG00000029775	0.0644692	0.90343	0.0909661	0.863927	-0.939489	0.0177053	TMEM86B	bta-mir-338	1.00396	1.03046	-0.0264969	gain_negative
ENSBTAG00000055051	ENSBTAG00000029775	-0.0232414	0.965144	-0.0747879	0.888027	0.915226	0.0292499	RNF125	bta-mir-338	-0.938468	-0.990014	0.0515465	gain_positive
ENSBTAG00000000389	ENSBTAG00000029777	0.055913	0.916218	0.0864098	0.870708	-0.968874	0.00656118	ZNF212	MIR340	1.02479	1.05528	-0.0304968	gain_negative
ENSBTAG00000001419	ENSBTAG00000029777	0.0697635	0.895525	0.0563046	0.915632	-0.97113	0.005863	MRPL4	MIR340	1.04089	1.02743	0.0134589	gain_negative
ENSBTAG00000001471	ENSBTAG00000029777	0.082722	0.8762	-0.0666724	0.90014	-0.950267	0.0132141	POC1A	MIR340	1.03299	0.883594	0.149394	gain_negative
ENSBTAG00000001712	ENSBTAG00000029777	-0.0992352	0.851636	0.0911391	0.86367	-0.913347	0.0302192	CMTM7	MIR340	0.814112	1.00449	-0.190374	gain_negative
ENSBTAG00000001852	ENSBTAG00000029777	0.0558235	0.916352	0.0710776	0.893563	-0.943087	0.0161589	BREH1	MIR340	0.99891	1.01416	-0.0152541	gain_negative
ENSBTAG00000002516	ENSBTAG00000029777	-0.0424556	0.936355	0.0854084	0.872199	-0.910225	0.0318517	CCDC130	MIR340	0.867769	0.995633	-0.127864	gain_negative
ENSBTAG00000002726	ENSBTAG00000029777	-0.0484505	0.927381	-0.0612442	0.908249	0.975042	0.0047154	CDC27	MIR340	-1.02349	-1.03629	0.0127936	gain_positive
ENSBTAG00000002735	ENSBTAG00000029777	0.0810573	0.87868	0.0713595	0.893143	-0.933426	0.0204127	METTL26	MIR340	1.01448	1.00479	0.00969786	gain_negative
ENSBTAG00000002809	ENSBTAG00000029777	-0.0706357	0.894223	-0.0256053	0.9616	-0.960104	0.00950853	CAPN10	MIR340	0.889468	0.934499	-0.0450304	gain_negative
ENSBTAG00000003294	ENSBTAG00000029777	0.07266	0.891202	-0.0822004	0.876977	-0.935221	0.0195985	MRPL43	MIR340	1.00788	0.85302	0.15486	gain_negative
ENSBTAG00000003419	ENSBTAG00000029777	-0.0885534	0.867517	0.0521361	0.921867	0.931057	0.0215045	EAPP	MIR340	-1.01961	-0.878921	-0.14069	gain_positive
ENSBTAG00000004636	ENSBTAG00000029777	-0.0375118	0.943759	0.0602886	0.909677	0.926046	0.0238726	PLEKHA1	MIR340	-0.963558	-0.865757	-0.0978005	gain_positive
ENSBTAG00000005393	ENSBTAG00000029777	0.0881193	0.868163	-0.0908046	0.864167	0.941027	0.0170384	TIPRL	MIR340	-0.852908	-1.03183	0.178924	gain_positive
ENSBTAG00000005573	ENSBTAG00000029777	-0.0585556	0.912267	-0.085965	0.87137	-0.956386	0.0108619	SCAND1	MIR340	0.897831	0.870421	0.0274095	gain_negative
ENSBTAG00000005674	ENSBTAG00000029777	0.0636081	0.904717	-0.0875609	0.868994	-0.901479	0.0365683	NEU1	MIR340	0.965087	0.813918	0.151169	gain_negative
ENSBTAG00000006049	ENSBTAG00000029777	0.0504981	0.924317	-0.00855878	0.987162	0.944169	0.0157027	BZW1	MIR340	-0.893671	-0.952728	0.0590568	gain_positive
ENSBTAG00000006086	ENSBTAG00000029777	0.0542292	0.918736	0.0130571	0.980415	-0.988034	0.00156841	MMP28	MIR340	1.04226	1.00109	0.0411721	gain_negative
ENSBTAG00000006199	ENSBTAG00000029777	0.0196064	0.970594	0.00635228	0.990472	-0.903794	0.0352993	DRAP1	MIR340	0.923401	0.910147	0.0132542	gain_negative
ENSBTAG00000006411	ENSBTAG00000029777	-0.0838627	0.874501	-0.0617714	0.907461	-0.936839	0.0188735	THAP11	MIR340	0.852976	0.875067	-0.0220913	gain_negative
ENSBTAG00000006529	ENSBTAG00000029777	0.0513231	0.923083	0.0902083	0.865055	0.959945	0.00956531	PDSS1	MIR340	-0.908622	-0.869736	-0.0388852	gain_positive
ENSBTAG00000006767	ENSBTAG00000029777	-0.000326447	0.99951	-0.0561648	0.915841	-0.913531	0.0301236	MRPL13	MIR340	0.913205	0.857367	0.0558384	gain_negative
ENSBTAG00000006775	ENSBTAG00000029777	-0.00495251	0.992571	-0.0872756	0.869419	-0.92739	0.0232296	SLC12A7	MIR340	0.922437	0.840114	0.0823231	gain_negative
ENSBTAG00000006901	ENSBTAG00000029777	-0.079125	0.88156	-0.00718527	0.989222	0.93225	0.0209524	NIPSNAP3A	MIR340	-1.01138	-0.939435	-0.0719397	gain_positive
ENSBTAG00000007346	ENSBTAG00000029777	0.0604828	0.909386	-0.032489	0.951284	-0.922584	0.0255547	COMMD4	MIR340	0.983067	0.890095	0.0929718	gain_negative
ENSBTAG00000007759	ENSBTAG00000029777	-0.0376893	0.943493	0.0259142	0.961137	-0.911128	0.0313763	ABCB8	MIR340	0.873439	0.937043	-0.0636035	gain_negative
ENSBTAG00000007896	ENSBTAG00000029777	0.0161473	0.975781	0.0334039	0.949913	-0.981737	0.00295464	NAGPA	MIR340	0.997884	1.01514	-0.0172566	gain_negative
ENSBTAG00000008755	ENSBTAG00000029777	-0.0193052	0.971046	0.0460916	0.930912	0.953573	0.0119246	2020-03-07	MIR340	-0.972878	-0.907481	-0.0653968	gain_positive
ENSBTAG00000008765	ENSBTAG00000029777	-0.07364	0.88974	0.00610213	0.990847	-0.99119	0.000991404	PRADC1	MIR340	0.91755	0.997292	-0.0797422	gain_negative
ENSBTAG00000009493	ENSBTAG00000029777	0.00838713	0.98742	-0.0659622	0.9012	-0.916927	0.0283817	BCL3	MIR340	0.925314	0.850965	0.0743493	gain_negative
ENSBTAG00000009795	ENSBTAG00000029777	0.00423105	0.993653	-0.0360815	0.945901	-0.955009	0.0113782	SF3B5	MIR340	0.95924	0.918927	0.0403125	gain_negative
ENSBTAG00000010134	ENSBTAG00000029777	0.036591	0.945138	-0.0179074	0.973142	0.930804	0.021622	OSTM1	MIR340	-0.894213	-0.948711	0.0544984	gain_positive
ENSBTAG00000010181	ENSBTAG00000029777	-0.0654723	0.901932	-0.0178193	0.973274	-0.901816	0.0363827	GRPEL1	MIR340	0.836343	0.883996	-0.0476529	gain_negative
ENSBTAG00000010508	ENSBTAG00000029777	0.0802522	0.87988	0.0239547	0.964075	-0.925045	0.0243551	BLVRB	MIR340	1.0053	0.949	0.0562975	gain_negative
ENSBTAG00000011042	ENSBTAG00000029777	0.0372898	0.944091	0.018188	0.972721	-0.935668	0.0193974	TMEM129	MIR340	0.972957	0.953856	0.0191018	gain_negative
ENSBTAG00000012954	ENSBTAG00000029777	-0.0996521	0.851017	0.0115168	0.982726	-0.962028	0.00883159	ERAS	MIR340	0.862376	0.973545	-0.111169	gain_negative
ENSBTAG00000013317	ENSBTAG00000029777	0.0207312	0.968908	0.0870885	0.869698	0.956406	0.0108548	RNF168	MIR340	-0.935674	-0.869317	-0.0663572	gain_positive
ENSBTAG00000013530	ENSBTAG00000029777	-0.0634324	0.904979	-0.0100271	0.98496	-0.938834	0.0179916	DDAH2	MIR340	0.875402	0.928807	-0.0534052	gain_negative
ENSBTAG00000013650	ENSBTAG00000029777	0.0715367	0.892878	-0.0541467	0.918859	-0.901792	0.0363956	PQLC2	MIR340	0.973329	0.847646	0.125683	gain_negative
ENSBTAG00000014029	ENSBTAG00000029777	0.0948011	0.858224	-0.0467732	0.929891	0.993589	0.000615598	HERC4	MIR340	-0.898788	-1.04036	0.141574	gain_positive
ENSBTAG00000014881	ENSBTAG00000029777	-0.0510286	0.923524	-0.0211751	0.968242	-0.923604	0.0250554	PHF23	MIR340	0.872575	0.902429	-0.0298535	gain_negative
ENSBTAG00000015004	ENSBTAG00000029777	-0.0502674	0.924662	0.0609174	0.908737	-0.926062	0.023865	TBCB	MIR340	0.875794	0.986979	-0.111185	gain_negative
ENSBTAG00000015390	ENSBTAG00000029777	0.0288815	0.95669	-0.0972484	0.854587	-0.952813	0.012217	FN3KRP	MIR340	0.981695	0.855565	0.12613	gain_negative
ENSBTAG00000016558	ENSBTAG00000029777	-0.0675832	0.89878	0.0358863	0.946194	-0.967377	0.00703844	SPSB3	MIR340	0.899794	1.00326	-0.103469	gain_negative
ENSBTAG00000017659	ENSBTAG00000029777	0.0303219	0.954531	0.0894653	0.86616	-0.963442	0.00834471	BFSP2	MIR340	0.993764	1.05291	-0.0591435	gain_negative
ENSBTAG00000017689	ENSBTAG00000029777	-0.083052	0.875708	-0.0626814	0.906101	-0.944782	0.0154463	BRMS1	MIR340	0.86173	0.882101	-0.0203706	gain_negative
ENSBTAG00000018036	ENSBTAG00000029777	0.0366435	0.945059	0.0437543	0.93441	0.907616	0.0332364	CNOT7	MIR340	-0.870973	-0.863862	-0.00711074	gain_positive
ENSBTAG00000018471	ENSBTAG00000029777	0.0542959	0.918636	0.0549213	0.917701	-0.943919	0.0158077	SSR3	MIR340	0.998215	0.99884	-0.000625403	gain_negative
ENSBTAG00000018795	ENSBTAG00000029777	0.0798683	0.880452	-0.0830038	0.87578	0.977289	0.00409459	PMS1	MIR340	-0.89742	-1.06029	0.162872	gain_positive
ENSBTAG00000018864	ENSBTAG00000029777	-0.0232356	0.965153	-0.0655784	0.901773	0.990868	0.00104607	CENPU	MIR340	-1.0141	-1.05645	0.0423427	gain_positive
ENSBTAG00000018910	ENSBTAG00000029777	-0.0205501	0.969179	0.0696984	0.895622	-0.957129	0.0105868	WDR6	MIR340	0.936579	1.02683	-0.0902484	gain_negative
ENSBTAG00000019219	ENSBTAG00000029777	-0.0609955	0.90862	0.0826068	0.876372	-0.923288	0.0252095	SH2B1	MIR340	0.862293	1.0059	-0.143602	gain_negative
ENSBTAG00000019299	ENSBTAG00000029777	-0.082881	0.875963	0.028679	0.956993	-0.97327	0.00522505	GRHPR	MIR340	0.890389	1.00195	-0.11156	gain_negative
ENSBTAG00000019831	ENSBTAG00000029777	-0.00806141	0.987908	-0.0249953	0.962515	-0.949982	0.0133273	MRPS11	MIR340	0.94192	0.924986	0.0169339	gain_negative
ENSBTAG00000019951	ENSBTAG00000029777	0.0099927	0.985011	0.0638239	0.904394	-0.913731	0.0300201	PCYOX1L	MIR340	0.923724	0.977555	-0.0538312	gain_negative
ENSBTAG00000020395	ENSBTAG00000029777	0.0591754	0.911341	0.0367189	0.944946	-0.921194	0.0262406	LYSMD1	MIR340	0.980369	0.957913	0.0224565	gain_negative
ENSBTAG00000020484	ENSBTAG00000029777	0.0896869	0.86583	0.0875393	0.869027	-0.92831	0.0227925	ADCK2	MIR340	1.018	1.01585	0.00214766	gain_negative
ENSBTAG00000020720	ENSBTAG00000029777	-0.0834384	0.875133	-0.0701683	0.89492	-0.908872	0.0325673	C7H1orf35	MIR340	0.825434	0.838704	-0.0132701	gain_negative
ENSBTAG00000021845	ENSBTAG00000029777	0.0100346	0.984949	-0.00487412	0.992689	0.97934	0.00355378	STRN3	MIR340	-0.969305	-0.984214	0.0149087	gain_positive
ENSBTAG00000031682	ENSBTAG00000029777	-0.0144433	0.978337	-0.00426199	0.993607	0.983421	0.00255605	ZNF484	MIR340	-0.997865	-0.987683	-0.0101813	gain_positive
ENSBTAG00000035323	ENSBTAG00000029777	-0.0519663	0.922121	0.077049	0.884655	0.957636	0.0104005	TMX4	MIR340	-1.0096	-0.880587	-0.129015	gain_positive
ENSBTAG00000035998	ENSBTAG00000029777	0.0224077	0.966394	0.068799	0.896964	-0.927801	0.0230342	CKB	MIR340	0.950208	0.9966	-0.0463913	gain_negative
ENSBTAG00000038080	ENSBTAG00000029777	0.0132699	0.980096	-0.0175538	0.973672	-0.94682	0.0146037		MIR340	0.96009	0.929266	0.0308237	gain_negative
ENSBTAG00000039512	ENSBTAG00000029777	0.0625306	0.906326	0.0957079	0.856876	0.958971	0.00991464	ZSCAN25	MIR340	-0.896441	-0.863263	-0.0331773	gain_positive
ENSBTAG00000039705	ENSBTAG00000029777	-0.0847861	0.873126	0.0541325	0.918881	-0.916757	0.0284683	HGH1	MIR340	0.83197	0.970889	-0.138919	gain_negative
ENSBTAG00000045862	ENSBTAG00000029777	-0.0725481	0.891369	-0.0379871	0.943047	-0.923914	0.0249041	FERMT3	MIR340	0.851366	0.885927	-0.034561	gain_negative
ENSBTAG00000050091	ENSBTAG00000029777	-0.00700878	0.989487	-0.0222184	0.966678	0.913419	0.0301818	GCNT4	MIR340	-0.920428	-0.935637	0.0152096	gain_positive
ENSBTAG00000050948	ENSBTAG00000029777	0.0785346	0.88244	-0.0969799	0.854986	-0.962909	0.00852715	NUP62	MIR340	1.04144	0.865929	0.175514	gain_negative
ENSBTAG00000051907	ENSBTAG00000029777	0.0472909	0.929116	0.0875362	0.869031	-0.935165	0.0196234	CYBA	MIR340	0.982456	1.0227	-0.0402453	gain_negative
ENSBTAG00000052090	ENSBTAG00000029777	-0.0455125	0.931778	-0.0546347	0.91813	-0.937752	0.0184682		MIR340	0.89224	0.883117	0.00912218	gain_negative
ENSBTAG00000052532	ENSBTAG00000029777	-0.0609083	0.90875	0.0508857	0.923737	-0.923272	0.0252174		MIR340	0.862364	0.974158	-0.111794	gain_negative
ENSBTAG00000048152	ENSBTAG00000029778	0.0762077	0.88591	0.00899797	0.986503	-0.901014	0.0368246	TUBG1	bta-mir-32	0.977222	0.910012	0.0672098	gain_negative
ENSBTAG00000000375	ENSBTAG00000029785	0.051199	0.923269	-0.012396	0.981407	-0.908135	0.0329595	SSRP1	bta-mir-19b	0.959334	0.895739	0.063595	gain_negative
ENSBTAG00000000607	ENSBTAG00000029785	-0.0383331	0.942529	0.0297527	0.955384	-0.930076	0.0219616	ABCF2	bta-mir-19b	0.891743	0.959829	-0.0680857	gain_negative
ENSBTAG00000001057	ENSBTAG00000029785	-0.0532717	0.920168	0.0764388	0.885565	0.986989	0.00177804	ARFGAP3	bta-mir-19b	-1.04026	-0.91055	-0.129711	gain_positive
ENSBTAG00000001659	ENSBTAG00000029785	-0.0996808	0.850974	-0.0966157	0.855527	-0.940086	0.0174453	VPS4A	bta-mir-19b	0.840406	0.843471	-0.00306511	gain_negative
ENSBTAG00000001840	ENSBTAG00000029785	0.0983325	0.852977	0.055652	0.916608	-0.912603	0.0306058		bta-mir-19b	1.01094	0.968255	0.0426804	gain_negative
ENSBTAG00000002000	ENSBTAG00000029785	0.0223794	0.966436	-0.015907	0.976142	-0.989669	0.0012586	TIMM8B	bta-mir-19b	1.01205	0.973762	0.0382864	gain_negative
ENSBTAG00000002628	ENSBTAG00000029785	0.0451119	0.932378	-0.0196938	0.970463	-0.906237	0.0339763	SLC44A2	bta-mir-19b	0.951349	0.886543	0.0648057	gain_negative
ENSBTAG00000002654	ENSBTAG00000029785	0.0614515	0.907939	0.0306668	0.954014	-0.901274	0.036681	DNAJC7	bta-mir-19b	0.962726	0.931941	0.0307847	gain_negative
ENSBTAG00000003314	ENSBTAG00000029785	0.0943422	0.858907	0.0822633	0.876883	0.961872	0.00888573	SKA3	bta-mir-19b	-0.86753	-0.879609	0.0120789	gain_positive
ENSBTAG00000003752	ENSBTAG00000029785	-0.0602934	0.90967	-0.0212277	0.968163	0.974147	0.00497074	SLC25A24	bta-mir-19b	-1.03444	-0.995374	-0.0390657	gain_positive
ENSBTAG00000004797	ENSBTAG00000029785	0.0693526	0.896138	0.0770699	0.884624	-0.940264	0.0173683	TRMT44	bta-mir-19b	1.00962	1.01733	-0.00771728	gain_negative
ENSBTAG00000004875	ENSBTAG00000029785	-0.0169635	0.974557	-0.0102879	0.984569	-0.923214	0.0252457	NAA60	bta-mir-19b	0.906251	0.912926	-0.00667566	gain_negative
ENSBTAG00000004887	ENSBTAG00000029785	-0.0616443	0.907651	0.082285	0.876851	-0.935641	0.0194094	DCTN1	bta-mir-19b	0.873996	1.01793	-0.143929	gain_negative
ENSBTAG00000005280	ENSBTAG00000029785	0.0593577	0.911068	0.0128685	0.980698	-0.91219	0.0308211	ADA	bta-mir-19b	0.971547	0.925058	0.0464892	gain_negative
ENSBTAG00000005533	ENSBTAG00000029785	0.00291587	0.995626	0.0951105	0.857764	-0.911813	0.0310178	PPP2R5D	bta-mir-19b	0.914729	1.00692	-0.0921946	gain_negative
ENSBTAG00000006029	ENSBTAG00000029785	0.0588945	0.91176	-0.0566333	0.915141	-0.903113	0.0356715	OGDH	bta-mir-19b	0.962007	0.846479	0.115528	gain_negative
ENSBTAG00000006116	ENSBTAG00000029785	0.0921807	0.862121	-0.0918351	0.862635	-0.933834	0.0202271	SUGP1	bta-mir-19b	1.02601	0.841998	0.184016	gain_negative
ENSBTAG00000008057	ENSBTAG00000029785	0.0477143	0.928483	-0.0625703	0.906267	-0.928854	0.0225359	PARVG	bta-mir-19b	0.976568	0.866283	0.110285	gain_negative
ENSBTAG00000008116	ENSBTAG00000029785	-0.0570074	0.914581	0.0348047	0.947814	-0.952863	0.0121977	POLDIP2	bta-mir-19b	0.895856	0.987668	-0.0918122	gain_negative
ENSBTAG00000010013	ENSBTAG00000029785	0.0509043	0.923709	-0.0797931	0.880564	-0.977051	0.00415887	DNAJA3	bta-mir-19b	1.02796	0.897258	0.130697	gain_negative
ENSBTAG00000010541	ENSBTAG00000029785	-0.0667731	0.899989	-0.0349105	0.947656	-0.906689	0.0337333	ZNF346	bta-mir-19b	0.839916	0.871779	-0.0318626	gain_negative
ENSBTAG00000011388	ENSBTAG00000029785	0.0518747	0.922258	0.0806947	0.879221	-0.943827	0.0158466	STOML2	bta-mir-19b	0.995701	1.02452	-0.02882	gain_negative
ENSBTAG00000012062	ENSBTAG00000029785	0.0463732	0.93049	-0.088534	0.867546	-0.950227	0.0132297	PRDX2	bta-mir-19b	0.996601	0.861693	0.134907	gain_negative
ENSBTAG00000012146	ENSBTAG00000029785	-0.0381374	0.942822	-0.00312861	0.995307	-0.901924	0.036323	PPP1CA	bta-mir-19b	0.863787	0.898796	-0.0350088	gain_negative
ENSBTAG00000012659	ENSBTAG00000029785	-0.0180188	0.972975	0.0883137	0.867874	0.955959	0.0110211	LRIF1	bta-mir-19b	-0.973978	-0.867646	-0.106333	gain_positive
ENSBTAG00000013096	ENSBTAG00000029785	0.0478047	0.928348	-0.0366341	0.945073	-0.920935	0.0263691	UNC119	bta-mir-19b	0.968739	0.8843	0.0844387	gain_negative
ENSBTAG00000013284	ENSBTAG00000029785	0.016101	0.975851	0.0440047	0.934036	0.934486	0.0199307	SGK3	bta-mir-19b	-0.918385	-0.890481	-0.0279037	gain_positive
ENSBTAG00000013353	ENSBTAG00000029785	-0.00527754	0.992084	-0.0109751	0.983538	-0.990075	0.00118515	ZNF274	bta-mir-19b	0.984798	0.9791	0.00569761	gain_negative
ENSBTAG00000014728	ENSBTAG00000029785	0.0529412	0.920662	0.00850329	0.987245	-0.934189	0.0200652	TAPBPL	bta-mir-19b	0.987131	0.942693	0.0444379	gain_negative
ENSBTAG00000014850	ENSBTAG00000029785	0.075629	0.886773	-0.043741	0.93443	-0.906474	0.0338489	GPN2	bta-mir-19b	0.982103	0.862733	0.11937	gain_negative
ENSBTAG00000015228	ENSBTAG00000029785	0.0136301	0.979556	-0.0849218	0.872924	-0.914799	0.0294694	CD74	bta-mir-19b	0.928429	0.829877	0.0985519	gain_negative
ENSBTAG00000015625	ENSBTAG00000029785	0.0381254	0.94284	-0.015245	0.977134	0.974393	0.00490001	DCTN4	bta-mir-19b	-0.936268	-0.989638	0.0533704	gain_positive
ENSBTAG00000015628	ENSBTAG00000029785	-0.0351301	0.947327	-0.0426196	0.936109	-0.927266	0.0232887	SMPD1	bta-mir-19b	0.892136	0.884646	0.00748953	gain_negative
ENSBTAG00000016213	ENSBTAG00000029785	-0.0821607	0.877036	0.0928826	0.861077	-0.962866	0.00854213	SYCE2	bta-mir-19b	0.880705	1.05575	-0.175043	gain_negative
ENSBTAG00000016722	ENSBTAG00000029785	0.0204759	0.96929	0.0901724	0.865108	-0.93135	0.0213683	PGGHG	bta-mir-19b	0.951826	1.02152	-0.0696964	gain_negative
ENSBTAG00000016779	ENSBTAG00000029785	-0.00069802	0.998953	0.0964005	0.855847	0.956257	0.0109099	CLIP1	bta-mir-19b	-0.956955	-0.859857	-0.0970985	gain_positive
ENSBTAG00000017354	ENSBTAG00000029785	0.0231152	0.965333	-0.0544656	0.918382	0.912837	0.0304839	MPP7	bta-mir-19b	-0.889722	-0.967303	0.0775808	gain_positive
ENSBTAG00000017593	ENSBTAG00000029785	0.0709571	0.893743	-0.089704	0.865805	-0.943339	0.0160521	TREM1	bta-mir-19b	1.0143	0.853635	0.160661	gain_negative
ENSBTAG00000017967	ENSBTAG00000029785	0.0816049	0.877864	0.0299236	0.955128	0.949711	0.0134349	PTGES3	bta-mir-19b	-0.868107	-0.919788	0.0516813	gain_positive
ENSBTAG00000018026	ENSBTAG00000029785	0.0338075	0.949308	0.0144519	0.978324	-0.935545	0.0194524	LANCL2	bta-mir-19b	0.969353	0.949997	0.0193555	gain_negative
ENSBTAG00000018379	ENSBTAG00000029785	0.0556384	0.916629	0.0336354	0.949566	-0.924145	0.0247916	TMEM175	bta-mir-19b	0.979783	0.957781	0.022003	gain_negative
ENSBTAG00000018425	ENSBTAG00000029785	0.0447151	0.932972	-0.0726684	0.891189	-0.927802	0.0230335	PSMD7	bta-mir-19b	0.972517	0.855134	0.117383	gain_negative
ENSBTAG00000018887	ENSBTAG00000029785	-0.00225178	0.996622	-0.0652231	0.902304	-0.951561	0.0127041	IPO13	bta-mir-19b	0.949309	0.886338	0.0629714	gain_negative
ENSBTAG00000018912	ENSBTAG00000029785	0.0189343	0.971602	-0.0372419	0.944163	-0.932183	0.0209832	ARHGEF1	bta-mir-19b	0.951118	0.894941	0.0561762	gain_negative
ENSBTAG00000019502	ENSBTAG00000029785	-0.00072249	0.998916	0.0761614	0.885979	0.981117	0.00310592	MED4	bta-mir-19b	-0.98184	-0.904956	-0.0768839	gain_positive
ENSBTAG00000019830	ENSBTAG00000029785	0.0302701	0.954609	-0.0233403	0.964996	-0.959429	0.00974991	MRPL46	bta-mir-19b	0.989699	0.936088	0.0536104	gain_negative
ENSBTAG00000019956	ENSBTAG00000029785	-0.0873605	0.869293	0.0914903	0.863147	0.926868	0.0234785	CMPK1	bta-mir-19b	-1.01423	-0.835378	-0.178851	gain_positive
ENSBTAG00000020175	ENSBTAG00000029785	-0.00923907	0.986142	-0.08763	0.868891	0.929159	0.0223921	UBE2K	bta-mir-19b	-0.938398	-1.01679	0.078391	gain_positive
ENSBTAG00000020177	ENSBTAG00000029785	0.0920027	0.862385	0.0109933	0.983511	-0.925274	0.0242445	C5H12orf10	bta-mir-19b	1.01728	0.936267	0.0810094	gain_negative
ENSBTAG00000020633	ENSBTAG00000029785	0.0351595	0.947282	-0.072572	0.891333	-0.952862	0.0121983	NOB1	bta-mir-19b	0.988021	0.88029	0.107731	gain_negative
ENSBTAG00000020775	ENSBTAG00000029785	0.0323848	0.95144	0.0357719	0.946365	-0.943845	0.0158387	FIBP	bta-mir-19b	0.97623	0.979617	-0.0033871	gain_negative
ENSBTAG00000020796	ENSBTAG00000029785	0.086495	0.870581	0.0416221	0.937603	0.960124	0.00950137	UBE2D1	bta-mir-19b	-0.873629	-0.918502	0.0448729	gain_positive
ENSBTAG00000021115	ENSBTAG00000029785	0.0472195	0.929223	-0.0252491	0.962134	-0.923226	0.02524	ZNF692	bta-mir-19b	0.970446	0.897977	0.0724686	gain_negative
ENSBTAG00000021482	ENSBTAG00000029785	0.0105116	0.984233	-0.024542	0.963194	-0.94494	0.0153803	APH1A	bta-mir-19b	0.955452	0.920398	0.0350536	gain_negative
ENSBTAG00000023445	ENSBTAG00000029785	-0.0800067	0.880246	-0.0139939	0.979011	-0.916501	0.0285985	SIAH2	bta-mir-19b	0.836494	0.902507	-0.0660128	gain_negative
ENSBTAG00000026650	ENSBTAG00000029785	0.0552726	0.917176	0.0616955	0.907574	-0.906117	0.0340412		bta-mir-19b	0.961389	0.967812	-0.00642297	gain_negative
ENSBTAG00000030255	ENSBTAG00000029785	0.066278	0.900728	-0.0348515	0.947744	-0.915011	0.0293603	PDXP	bta-mir-19b	0.981289	0.88016	0.10113	gain_negative
ENSBTAG00000031544	ENSBTAG00000029785	0.080858	0.878977	0.045854	0.931267	-0.934917	0.0197354	DDIT3	bta-mir-19b	1.01578	0.980771	0.0350039	gain_negative
ENSBTAG00000031981	ENSBTAG00000029785	-0.0582776	0.912683	-0.0185687	0.97215	0.910431	0.0317432	LRRC57	bta-mir-19b	-0.968708	-0.928999	-0.0397089	gain_positive
ENSBTAG00000032848	ENSBTAG00000029785	0.00451815	0.993223	0.0376255	0.943588	0.928206	0.0228421	GOLPH3	bta-mir-19b	-0.923688	-0.89058	-0.0331074	gain_positive
ENSBTAG00000038107	ENSBTAG00000029785	-0.099302	0.851537	-0.072529	0.891397	-0.902506	0.0360034	MAPKAPK2	bta-mir-19b	0.803204	0.829977	-0.026773	gain_negative
ENSBTAG00000038480	ENSBTAG00000029785	-0.0404517	0.939355	0.099261	0.851598	0.906099	0.0340505	FPGT	bta-mir-19b	-0.946551	-0.806838	-0.139713	gain_positive
ENSBTAG00000040098	ENSBTAG00000029785	0.0717532	0.892555	-0.00460084	0.993099	-0.931327	0.0213791		bta-mir-19b	1.00308	0.926726	0.076354	gain_negative
ENSBTAG00000047700	ENSBTAG00000029785	0.0866423	0.870362	0.0832988	0.875341	-0.922904	0.0253978		bta-mir-19b	1.00955	1.0062	0.00334351	gain_negative
ENSBTAG00000048843	ENSBTAG00000029785	0.0338958	0.949176	-0.0428201	0.935809	0.921134	0.0262702	UBE2W	bta-mir-19b	-0.887238	-0.963954	0.0767158	gain_positive
ENSBTAG00000049410	ENSBTAG00000029785	0.0625224	0.906339	-0.00285174	0.995722	-0.987424	0.0016898	C11H9orf116	bta-mir-19b	1.04995	0.984572	0.0653742	gain_negative
ENSBTAG00000049437	ENSBTAG00000029785	0.0033109	0.995034	0.06622	0.900815	0.968645	0.00663335	CBX3	bta-mir-19b	-0.965334	-0.902425	-0.0629091	gain_positive
ENSBTAG00000051947	ENSBTAG00000029785	-0.0823744	0.876718	0.0754293	0.887071	-0.901184	0.0367309	PTMA	bta-mir-19b	0.818809	0.976613	-0.157804	gain_negative
ENSBTAG00000005442	ENSBTAG00000029787	-0.00469451	0.992958	-0.0941579	0.859181	0.938565	0.0181101	WDR78	bta-mir-301a	-0.943259	-1.03272	0.0894634	gain_positive
ENSBTAG00000005998	ENSBTAG00000029787	0.0597778	0.91044	-0.052246	0.921702	0.912317	0.0307548	NOCT	bta-mir-301a	-0.852539	-0.964563	0.112024	gain_positive
ENSBTAG00000015609	ENSBTAG00000029787	0.0247774	0.962841	-0.0342335	0.94867	-0.904384	0.0349785	PREX1	bta-mir-301a	0.929161	0.87015	0.059011	gain_negative
ENSBTAG00000021614	ENSBTAG00000029787	-0.0345366	0.948216	-0.017351	0.973976	0.97116	0.00585371	TASP1	bta-mir-301a	-1.0057	-0.988511	-0.0171857	gain_positive
ENSBTAG00000004295	ENSBTAG00000029788	-0.0529625	0.92063	0.0379343	0.943126	-0.916872	0.0284097	NDUFA8	MIR196A2	0.863909	0.954806	-0.0908969	gain_negative
ENSBTAG00000013081	ENSBTAG00000029788	0.0829685	0.875833	0.0656911	0.901605	0.910969	0.03146	PSPH	MIR196A2	-0.828001	-0.845278	0.0172774	gain_positive
ENSBTAG00000014294	ENSBTAG00000029788	-0.0545856	0.918203	-0.0792428	0.881385	0.904293	0.0350277	ST7L	MIR196A2	-0.958879	-0.983536	0.0246572	gain_positive
ENSBTAG00000015381	ENSBTAG00000029788	0.0822447	0.876911	-0.0901426	0.865152	0.95714	0.0105827	ARHGAP18	MIR196A2	-0.874896	-1.04728	0.172387	gain_positive
ENSBTAG00000016377	ENSBTAG00000029788	-0.089632	0.865912	0.0837198	0.874714	0.925414	0.0241771	IPP	MIR196A2	-1.01505	-0.841694	-0.173352	gain_positive
ENSBTAG00000030523	ENSBTAG00000029788	0.0534681	0.919874	-0.0495148	0.925789	0.922041	0.025822	ZPBP2	MIR196A2	-0.868573	-0.971556	0.102983	gain_positive
ENSBTAG00000009394	ENSBTAG00000029791	-0.0358198	0.946293	0.0395153	0.940758	0.905025	0.0346306	NSMCE2		-0.940845	-0.86551	-0.0753351	gain_positive
ENSBTAG00000013620	ENSBTAG00000029791	0.0629679	0.905673	0.096614	0.85553	0.944592	0.0155256	UCHL5		-0.881624	-0.847978	-0.0336461	gain_positive
ENSBTAG00000047764	ENSBTAG00000029791	0.0402136	0.939712	-0.0303402	0.954504	-0.994844	0.000444075			1.03506	0.964504	0.0705538	gain_negative
ENSBTAG00000000396	ENSBTAG00000029793	-0.0104378	0.984344	0.0509767	0.923601	-0.957245	0.010544	PIM1	MIR103A2	0.946807	1.00822	-0.0614145	gain_negative
ENSBTAG00000000473	ENSBTAG00000029793	-0.0609649	0.908666	-0.0105263	0.984211	0.900178	0.0372873	ATP10D	MIR103A2	-0.961143	-0.910704	-0.0504385	gain_positive
ENSBTAG00000000759	ENSBTAG00000029793	-0.0537445	0.919461	0.0534663	0.919877	-0.919802	0.0269331	NENF	MIR103A2	0.866057	0.973268	-0.107211	gain_negative
ENSBTAG00000001419	ENSBTAG00000029793	0.0539286	0.919185	0.0996567	0.85101	-0.951036	0.0129102	MRPL4	MIR103A2	1.00496	1.05069	-0.0457281	gain_negative
ENSBTAG00000001711	ENSBTAG00000029793	0.0409494	0.93861	-0.0310565	0.95343	-0.961293	0.00908817	BORCS6	MIR103A2	1.00224	0.930237	0.0720059	gain_negative
ENSBTAG00000002015	ENSBTAG00000029793	0.0910076	0.863865	-0.0612169	0.908289	0.924367	0.0246838	RPS6KA6	MIR103A2	-0.833359	-0.985584	0.152225	gain_positive
ENSBTAG00000002487	ENSBTAG00000029793	-0.0439307	0.934146	-0.0208789	0.968686	0.976293	0.00436619	UBE3A	MIR103A2	-1.02022	-0.997172	-0.0230518	gain_positive
ENSBTAG00000003144	ENSBTAG00000029793	0.00131329	0.99803	0.0116883	0.982468	0.95929	0.00979981	KIAA0825	MIR103A2	-0.957977	-0.947602	-0.010375	gain_positive
ENSBTAG00000005102	ENSBTAG00000029793	-0.0695839	0.895793	-0.012616	0.981077	0.92191	0.0258864	PHTF2	MIR103A2	-0.991494	-0.934526	-0.0569679	gain_positive
ENSBTAG00000005362	ENSBTAG00000029793	-0.00120012	0.9982	0.0344869	0.94829	0.956035	0.010993	RAB23	MIR103A2	-0.957235	-0.921548	-0.035687	gain_positive
ENSBTAG00000005481	ENSBTAG00000029793	0.0341874	0.948739	0.0588892	0.911768	0.98478	0.00224892	ADAM10	MIR103A2	-0.950592	-0.925891	-0.0247018	gain_positive
ENSBTAG00000005723	ENSBTAG00000029793	0.0162252	0.975664	-0.0136928	0.979462	0.986027	0.00197867	NEPRO	MIR103A2	-0.969801	-0.999719	0.0299181	gain_positive
ENSBTAG00000005869	ENSBTAG00000029793	-0.00610371	0.990845	0.0456711	0.931541	0.945934	0.014968	SENP6	MIR103A2	-0.952038	-0.900263	-0.0517748	gain_positive
ENSBTAG00000006486	ENSBTAG00000029793	-0.0731945	0.890404	0.0548554	0.917799	-0.923316	0.0251962	TSEN34	MIR103A2	0.850121	0.978171	-0.12805	gain_negative
ENSBTAG00000006645	ENSBTAG00000029793	0.0604063	0.909501	0.0302896	0.95458	0.985635	0.00206231	LPAR6	MIR103A2	-0.925229	-0.955345	0.0301167	gain_positive
ENSBTAG00000007318	ENSBTAG00000029793	-0.0500373	0.925007	0.0279328	0.958112	-0.904294	0.0350272	ZNF687	MIR103A2	0.854257	0.932227	-0.0779701	gain_negative
ENSBTAG00000007460	ENSBTAG00000029793	0.0869268	0.869938	0.0337711	0.949363	0.913826	0.0299713	RAB11FIP2	MIR103A2	-0.826899	-0.880055	0.0531557	gain_positive
ENSBTAG00000007796	ENSBTAG00000029793	-0.0516873	0.922538	0.0213748	0.967943	-0.907155	0.0334832	POLM	MIR103A2	0.855468	0.92853	-0.0730621	gain_negative
ENSBTAG00000008435	ENSBTAG00000029793	-0.0642795	0.903713	0.0487262	0.926969	-0.935463	0.0194893	DELE1	MIR103A2	0.871184	0.984189	-0.113006	gain_negative
ENSBTAG00000008863	ENSBTAG00000029793	0.00388342	0.994175	0.0357379	0.946416	0.905328	0.034467	TMEM87A	MIR103A2	-0.901444	-0.86959	-0.0318545	gain_positive
ENSBTAG00000008925	ENSBTAG00000029793	0.0124794	0.981282	0.0311227	0.953331	0.914707	0.0295165	MRE11	MIR103A2	-0.902228	-0.883585	-0.0186433	gain_positive
ENSBTAG00000009201	ENSBTAG00000029793	0.0299363	0.955109	-0.0793635	0.881205	-0.939378	0.017754		MIR103A2	0.969314	0.860014	0.1093	gain_negative
ENSBTAG00000010336	ENSBTAG00000029793	-0.00960613	0.985591	-0.0170482	0.97443	-0.909494	0.0322378	TALDO1	MIR103A2	0.899888	0.892446	0.00744209	gain_negative
ENSBTAG00000010394	ENSBTAG00000029793	-0.0618059	0.907409	0.0448372	0.932789	-0.900265	0.0372392	MCF2L2	MIR103A2	0.838459	0.945102	-0.106643	gain_negative
ENSBTAG00000010428	ENSBTAG00000029793	0.02821	0.957696	0.0541706	0.918824	0.923188	0.0252588	USP15	MIR103A2	-0.894978	-0.869017	-0.0259606	gain_positive
ENSBTAG00000011042	ENSBTAG00000029793	-0.0057828	0.991326	0.0789341	0.881845	-0.906646	0.0337563	TMEM129	MIR103A2	0.900863	0.98558	-0.0847169	gain_negative
ENSBTAG00000011105	ENSBTAG00000029793	-0.0034548	0.994818	0.0449132	0.932675	0.942273	0.0165045	SLC38A2	MIR103A2	-0.945728	-0.89736	-0.048368	gain_positive
ENSBTAG00000011789	ENSBTAG00000029793	0.043294	0.9351	0.0451756	0.932283	0.927221	0.0233103	REST	MIR103A2	-0.883927	-0.882045	-0.00188164	gain_positive
ENSBTAG00000012552	ENSBTAG00000029793	0.0504414	0.924402	0.00238072	0.996429	0.902554	0.0359771	FMR1	MIR103A2	-0.852113	-0.900174	0.0480607	gain_positive
ENSBTAG00000012820	ENSBTAG00000029793	-0.0618501	0.907343	-0.0600629	0.910014	-0.950946	0.0129456	STX3	MIR103A2	0.889096	0.890883	-0.00178719	gain_negative
ENSBTAG00000013501	ENSBTAG00000029793	-0.0335569	0.949684	0.0450375	0.932489	-0.98672	0.0018334	DHRS13	MIR103A2	0.953163	1.03176	-0.0785944	gain_negative
ENSBTAG00000013726	ENSBTAG00000029793	0.0789089	0.881882	0.0825021	0.876528	-0.965362	0.00769824	RNPEP	MIR103A2	1.04427	1.04786	-0.00359315	gain_negative
ENSBTAG00000014904	ENSBTAG00000029793	-0.056555	0.915258	-0.0006056	0.999092	-0.943997	0.0157752	SIRT5	MIR103A2	0.887441	0.943391	-0.0559494	gain_negative
ENSBTAG00000015015	ENSBTAG00000029793	-0.0349717	0.947564	0.0122045	0.981694	-0.901	0.0368321	HINFP	MIR103A2	0.866029	0.913205	-0.0471762	gain_negative
ENSBTAG00000015192	ENSBTAG00000029793	0.0905999	0.864472	0.0587367	0.911996	-0.929815	0.0220838	FAM193B	MIR103A2	1.02041	0.988552	0.0318632	gain_negative
ENSBTAG00000015390	ENSBTAG00000029793	0.0176696	0.973498	0.058374	0.912538	-0.925077	0.0243396	FN3KRP	MIR103A2	0.942747	0.983451	-0.0407044	gain_negative
ENSBTAG00000015753	ENSBTAG00000029793	0.00717615	0.989236	-0.0749263	0.887821	0.901061	0.0367989	RSBN1L	MIR103A2	-0.893885	-0.975987	0.0821024	gain_positive
ENSBTAG00000016717	ENSBTAG00000029793	0.0066855	0.989972	-0.0343628	0.948476	0.992368	0.000799526	CEP68	MIR103A2	-0.985682	-1.02673	0.0410483	gain_positive
ENSBTAG00000016851	ENSBTAG00000029793	-0.006814	0.989779	0.0867657	0.870178	0.904098	0.0351338	RPS6KB1	MIR103A2	-0.910912	-0.817333	-0.0935797	gain_positive
ENSBTAG00000016937	ENSBTAG00000029793	0.00941792	0.985874	0.0156921	0.976464	-0.904255	0.0350488	C7H19orf67	MIR103A2	0.913673	0.919947	-0.00627413	gain_negative
ENSBTAG00000017123	ENSBTAG00000029793	-0.0260891	0.960875	-0.0709624	0.893735	0.924949	0.0244014	ZNF354A	MIR103A2	-0.951039	-0.995912	0.0448733	gain_positive
ENSBTAG00000017460	ENSBTAG00000029793	0.082683	0.876258	0.00191702	0.997124	-0.92752	0.0231676		MIR103A2	1.0102	0.929437	0.080766	gain_negative
ENSBTAG00000017665	ENSBTAG00000029793	0.0728885	0.890861	0.0438955	0.934199	-0.920087	0.0267908	DHRS4	MIR103A2	0.992975	0.963982	0.028993	gain_negative
ENSBTAG00000017844	ENSBTAG00000029793	0.0257927	0.961319	-0.0676013	0.898752	0.958652	0.0100302	STIL	MIR103A2	-0.932859	-1.02625	0.0933941	gain_positive
ENSBTAG00000018803	ENSBTAG00000029793	-0.0100747	0.984888	0.0209454	0.968586	-0.900822	0.0369309	SNF8	MIR103A2	0.890747	0.921767	-0.0310202	gain_negative
ENSBTAG00000019232	ENSBTAG00000029793	-0.02917	0.956257	0.0289991	0.956514	0.936335	0.0190982	TYW5	MIR103A2	-0.965505	-0.907336	-0.0581691	gain_positive
ENSBTAG00000019417	ENSBTAG00000029793	-0.0764032	0.885618	-0.0953757	0.85737	0.93029	0.0218617	ARMCX2	MIR103A2	-1.00669	-1.02567	0.0189725	gain_positive
ENSBTAG00000019748	ENSBTAG00000029793	0.0783431	0.882726	0.0682655	0.897761	0.907551	0.0332712	FAM208A	MIR103A2	-0.829208	-0.839286	0.0100776	gain_positive
ENSBTAG00000019843	ENSBTAG00000029793	0.0249617	0.962565	0.0297655	0.955365	0.980252	0.00332143	HAUS6	MIR103A2	-0.95529	-0.950487	-0.00480379	gain_positive
ENSBTAG00000021485	ENSBTAG00000029793	0.0425714	0.936181	0.0168677	0.974701	-0.906718	0.0337179	C3H1orf54	MIR103A2	0.949289	0.923585	0.0257037	gain_negative
ENSBTAG00000023415	ENSBTAG00000029793	0.0747035	0.888153	0.0690397	0.896605	-0.906129	0.0340346	LIN7B	MIR103A2	0.980832	0.975169	0.00566372	gain_negative
ENSBTAG00000024787	ENSBTAG00000029793	0.0172504	0.974127	0.0123377	0.981494	0.966266	0.00739974	HAUS3	MIR103A2	-0.949016	-0.953929	0.00491266	gain_positive
ENSBTAG00000026716	ENSBTAG00000029793	0.0682218	0.897826	0.0676086	0.898742	0.913494	0.0301427	IBTK	MIR103A2	-0.845273	-0.845886	0.000613182	gain_positive
ENSBTAG00000027326	ENSBTAG00000029793	-0.083034	0.875735	-0.0943719	0.858862	-0.997412	0.000158016	TP53RK	MIR103A2	0.914378	0.90304	0.0113379	gain_negative
ENSBTAG00000031473	ENSBTAG00000029793	0.0103737	0.98444	0.0797275	0.880662	0.910137	0.031898	ORC2	MIR103A2	-0.899763	-0.830409	-0.0693538	gain_positive
ENSBTAG00000031579	ENSBTAG00000029793	0.0558117	0.916369	-0.0205306	0.969208	0.930778	0.0216342	SGO2	MIR103A2	-0.874966	-0.951308	0.0763423	gain_positive
ENSBTAG00000032598	ENSBTAG00000029793	0.0945337	0.858622	0.0294862	0.955784	-0.910426	0.0317455	RP9	MIR103A2	1.00496	0.939912	0.0650475	gain_negative
ENSBTAG00000038042	ENSBTAG00000029793	-0.0630638	0.90553	-0.00261754	0.996074	-0.903776	0.0353094	CXCR2	MIR103A2	0.840712	0.901158	-0.0604463	gain_negative
ENSBTAG00000038050	ENSBTAG00000029793	0.0337239	0.949433	-0.000101684	0.999847	0.961405	0.00904911	ZNF420	MIR103A2	-0.927681	-0.961506	0.0338256	gain_positive
ENSBTAG00000038115	ENSBTAG00000029793	-0.0243666	0.963457	0.0842798	0.87388	-0.906253	0.0339676	FLYWCH2	MIR103A2	0.881887	0.990533	-0.108646	gain_negative
ENSBTAG00000039132	ENSBTAG00000029793	-0.0491885	0.926277	-0.0687002	0.897112	0.959493	0.00972669		MIR103A2	-1.00868	-1.02819	0.0195117	gain_positive
ENSBTAG00000052310	ENSBTAG00000029793	-0.0801816	0.879985	0.0563003	0.915639	-0.909825	0.0320626	EIF4EBP3	MIR103A2	0.829644	0.966126	-0.136482	gain_negative
ENSBTAG00000053237	ENSBTAG00000029793	0.0123439	0.981485	-0.0318196	0.952287	0.947159	0.0144652		MIR103A2	-0.934815	-0.978978	0.0441634	gain_positive
ENSBTAG00000053578	ENSBTAG00000029793	-0.0480028	0.928051	0.0872959	0.869389	-0.911528	0.031167	CCL16	MIR103A2	0.863525	0.998824	-0.135299	gain_negative
ENSBTAG00000055051	ENSBTAG00000029793	0.0597837	0.910431	0.0602959	0.909666	0.902714	0.0358898	RNF125	MIR103A2	-0.84293	-0.842418	-0.000512248	gain_positive
ENSBTAG00000055062	ENSBTAG00000029793	0.0541429	0.918865	0.0903344	0.864867	0.903258	0.035592	SMAD5	MIR103A2	-0.849115	-0.812924	-0.0361915	gain_positive
ENSBTAG00000000675	ENSBTAG00000029794	-0.081814	0.877553	-0.0100631	0.984906	-0.943883	0.015823	PGS1		0.862069	0.93382	-0.0717509	gain_negative
ENSBTAG00000001235	ENSBTAG00000029794	-0.0802978	0.879812	0.036819	0.944796	0.925378	0.0241941	CD200R1L		-1.00568	-0.888559	-0.117117	gain_positive
ENSBTAG00000001575	ENSBTAG00000029794	-0.00608877	0.990867	0.0913992	0.863283	0.97594	0.00446366	CALM2		-0.982029	-0.884541	-0.097488	gain_positive
ENSBTAG00000004021	ENSBTAG00000029794	0.0691281	0.896473	-0.0705316	0.894378	-0.986344	0.0019118	CDK2		1.05547	0.915812	0.13966	gain_negative
ENSBTAG00000004203	ENSBTAG00000029794	-0.0872306	0.869486	-0.0993535	0.85146	-0.970967	0.00591244	VPS33A		0.883737	0.871614	0.0121229	gain_negative
ENSBTAG00000004211	ENSBTAG00000029794	-0.049886	0.925233	-0.0432401	0.93518	-0.902458	0.0360297	TNFRSF1A		0.852572	0.859218	-0.00664591	gain_negative
ENSBTAG00000004499	ENSBTAG00000029794	-0.0279371	0.958105	-0.0459673	0.931098	-0.939172	0.0178438	RGS3		0.911235	0.893205	0.0180301	gain_negative
ENSBTAG00000005186	ENSBTAG00000029794	0.0941698	0.859163	-0.0363848	0.945447	-0.93737	0.0186372	DBNDD2		1.03154	0.900986	0.130555	gain_negative
ENSBTAG00000006984	ENSBTAG00000029794	0.0178893	0.973169	0.0776353	0.883781	0.922979	0.0253609			-0.90509	-0.845344	-0.059746	gain_positive
ENSBTAG00000007480	ENSBTAG00000029794	0.0137739	0.97934	0.0556165	0.916661	-0.905207	0.0345323	CIRBP		0.918981	0.960823	-0.0418426	gain_negative
ENSBTAG00000008734	ENSBTAG00000029794	0.054837	0.917827	-0.0459413	0.931136	-0.980545	0.00324806	PM20D1		1.03538	0.934603	0.100778	gain_negative
ENSBTAG00000010777	ENSBTAG00000029794	-0.0747096	0.888144	-0.0728843	0.890867	-0.946275	0.0148275	CARS		0.871565	0.873391	-0.00182523	gain_negative
ENSBTAG00000010955	ENSBTAG00000029794	-0.0721043	0.892031	0.0777926	0.883547	0.957215	0.0105552	NUP54		-1.02932	-0.879422	-0.149897	gain_positive
ENSBTAG00000011400	ENSBTAG00000029794	0.0184706	0.972297	-0.0450288	0.932503	-0.936745	0.0189151	DBN1		0.955216	0.891717	0.0634993	gain_negative
ENSBTAG00000013265	ENSBTAG00000029794	-0.0271095	0.959346	-0.085484	0.872086	-0.921163	0.0262557	DHX38		0.894054	0.835679	0.0583746	gain_negative
ENSBTAG00000015534	ENSBTAG00000029794	-0.0702391	0.894815	-0.0509026	0.923712	0.945007	0.0153524	LYPLAL1		-1.01525	-0.99591	-0.0193365	gain_positive
ENSBTAG00000016074	ENSBTAG00000029794	-0.0748038	0.888004	0.0886202	0.867418	0.913938	0.0299131	ZNF143		-0.988742	-0.825318	-0.163424	gain_positive
ENSBTAG00000018372	ENSBTAG00000029794	-0.0148839	0.977676	-0.0301567	0.954779	-0.958934	0.00992813	STARD7		0.94405	0.928777	0.0152728	gain_negative
ENSBTAG00000019509	ENSBTAG00000029794	-0.0612715	0.908208	0.0493096	0.926095	-0.954654	0.0115122	NUDT5		0.893383	1.00396	-0.110581	gain_negative
ENSBTAG00000021192	ENSBTAG00000029794	-0.0960274	0.856402	0.0140962	0.978857	-0.936819	0.0188821	NOP53		0.840792	0.950916	-0.110124	gain_negative
ENSBTAG00000021762	ENSBTAG00000029794	0.0801745	0.879996	0.0527122	0.921005	0.970263	0.00612833	ZC3H15		-0.890088	-0.91755	0.0274623	gain_positive
ENSBTAG00000032705	ENSBTAG00000029794	0.0135532	0.979671	0.0627455	0.906005	0.916008	0.0288496	CALM		-0.902455	-0.853263	-0.0491923	gain_positive
ENSBTAG00000037375	ENSBTAG00000029794	-0.0419032	0.937182	-0.0657512	0.901515	-0.97211	0.00556784			0.930207	0.906359	0.023848	gain_negative
ENSBTAG00000049766	ENSBTAG00000029794	-0.0857632	0.871671	-0.034864	0.947725	0.959902	0.00958051	DUSP28		-1.04567	-0.994766	-0.0508992	gain_positive
ENSBTAG00000052748	ENSBTAG00000029794	0.00888222	0.986677	-0.0897614	0.86572	0.945516	0.0151411			-0.936634	-1.03528	0.0986436	gain_positive
ENSBTAG00000005481	ENSBTAG00000029798	-0.0797775	0.880588	0.0391217	0.941347	0.931694	0.0212093	ADAM10	bta-mir-532	-1.01147	-0.892572	-0.118899	gain_positive
ENSBTAG00000006201	ENSBTAG00000029798	-0.0878139	0.868618	-0.0202572	0.969618	0.982538	0.00276265	DTWD1	bta-mir-532	-1.07035	-1.0028	-0.0675567	gain_positive
ENSBTAG00000008484	ENSBTAG00000029798	0.0390145	0.941508	-0.0283905	0.957426	0.905004	0.0346423	TMEM161B	bta-mir-532	-0.865989	-0.933394	0.0674051	gain_positive
ENSBTAG00000010568	ENSBTAG00000029798	0.0356379	0.946566	0.0506476	0.924094	0.935974	0.0192599	ZBED5	bta-mir-532	-0.900336	-0.885326	-0.0150097	gain_positive
ENSBTAG00000018216	ENSBTAG00000029798	0.0298244	0.955277	-0.0644748	0.903422	0.935999	0.0192486	SKA1	bta-mir-532	-0.906175	-1.00047	0.0942992	gain_positive
ENSBTAG00000020034	ENSBTAG00000029798	-0.0928315	0.861153	-0.0825195	0.876502	-0.909376	0.0323001	LYN	bta-mir-532	0.816545	0.826857	-0.010312	gain_negative
ENSBTAG00000024787	ENSBTAG00000029798	-0.0833541	0.875258	-0.0788949	0.881903	0.900795	0.0369458	HAUS3	bta-mir-532	-0.984149	-0.97969	-0.00445913	gain_positive
ENSBTAG00000010599	ENSBTAG00000029800	0.0716779	0.892667	0.0619094	0.907254	0.955094	0.0113461	C2H2orf76	bta-mir-335	-0.883416	-0.893184	0.0097685	gain_positive
ENSBTAG00000010922	ENSBTAG00000029800	0.088373	0.867786	-0.0415286	0.937743	0.976388	0.00433987	TRAPPC2	bta-mir-335	-0.888015	-1.01792	0.129902	gain_positive
ENSBTAG00000048856	ENSBTAG00000029800	0.0503064	0.924604	-0.070188	0.894891	-0.901204	0.0367199	C16H1orf115	bta-mir-335	0.95151	0.831016	0.120494	gain_negative
ENSBTAG00000006201	ENSBTAG00000029802	-0.0537627	0.919434	0.0989559	0.852051	0.913313	0.030237	DTWD1		-0.967075	-0.814357	-0.152719	gain_positive
ENSBTAG00000008484	ENSBTAG00000029802	0.0395645	0.940684	-0.0939519	0.859487	0.901922	0.0363245	TMEM161B		-0.862357	-0.995873	0.133516	gain_positive
ENSBTAG00000011946	ENSBTAG00000029802	0.063796	0.904436	-0.00198049	0.997029	0.902311	0.0361106	ODR4		-0.838515	-0.904291	0.0657765	gain_positive
ENSBTAG00000005481	ENSBTAG00000029803	-0.0728156	0.89097	0.0443501	0.933518	0.939593	0.01766	ADAM10	bta-mir-221	-1.01241	-0.895243	-0.117166	gain_positive
ENSBTAG00000009263	ENSBTAG00000029803	-0.0225401	0.966196	0.00876954	0.986846	0.917156	0.0282652	MFSD1	bta-mir-221	-0.939696	-0.908387	-0.0313096	gain_positive
ENSBTAG00000015728	ENSBTAG00000029803	0.0753094	0.887249	0.0283448	0.957494	0.904606	0.0348577	NSUN3	bta-mir-221	-0.829297	-0.876262	0.0469647	gain_positive
ENSBTAG00000020034	ENSBTAG00000029803	0.0969469	0.855035	-0.0665653	0.900299	-0.909096	0.0324486	LYN	bta-mir-221	1.00604	0.842531	0.163512	gain_negative
ENSBTAG00000021410	ENSBTAG00000029803	-0.00843149	0.987353	-0.0750273	0.88767	0.921599	0.0260401	C1GALT1C1	bta-mir-221	-0.93003	-0.996626	0.0665958	gain_positive
ENSBTAG00000054926	ENSBTAG00000029803	0.0702395	0.894814	-0.029124	0.956326	0.906647	0.0337561		bta-mir-221	-0.836407	-0.935771	0.0993635	gain_positive
ENSBTAG00000000825	ENSBTAG00000029804	-0.0777555	0.883602	-0.0482146	0.927734	-0.983116	0.00262701	MRPS26	bta-mir-30a	0.90536	0.934901	-0.0295409	gain_negative
ENSBTAG00000000955	ENSBTAG00000029804	-0.0597617	0.910464	0.0115186	0.982723	0.908149	0.0329522	RBM41	bta-mir-30a	-0.967911	-0.89663	-0.0712803	gain_positive
ENSBTAG00000001385	ENSBTAG00000029804	-0.0698219	0.895437	0.0836999	0.874743	-0.952354	0.0123951	ZSCAN2	bta-mir-30a	0.882532	1.03605	-0.153522	gain_negative
ENSBTAG00000001887	ENSBTAG00000029804	-0.0244963	0.963263	-0.0959724	0.856483	0.96011	0.00950645	STAM2	bta-mir-30a	-0.984606	-1.05608	0.0714761	gain_positive
ENSBTAG00000002128	ENSBTAG00000029804	-0.0831682	0.875535	0.0600011	0.910106	-0.908399	0.0328188	MPPE1	bta-mir-30a	0.825231	0.9684	-0.143169	gain_negative
ENSBTAG00000002809	ENSBTAG00000029804	0.00963882	0.985542	0.0886526	0.86737	-0.970195	0.00614914	CAPN10	bta-mir-30a	0.979834	1.05885	-0.0790138	gain_negative
ENSBTAG00000003419	ENSBTAG00000029804	0.0868299	0.870082	0.00902091	0.986469	0.963086	0.00846635	EAPP	bta-mir-30a	-0.876256	-0.954065	0.077809	gain_positive
ENSBTAG00000003557	ENSBTAG00000029804	-0.0521789	0.921803	-0.00196538	0.997052	0.951869	0.0125837	CCDC117	bta-mir-30a	-1.00405	-0.953834	-0.0502135	gain_positive
ENSBTAG00000003585	ENSBTAG00000029804	-0.0435092	0.934777	0.0314686	0.952813	0.956367	0.0108692	CD47	bta-mir-30a	-0.999876	-0.924898	-0.0749778	gain_positive
ENSBTAG00000004302	ENSBTAG00000029804	-0.0224706	0.9663	0.0931746	0.860642	-0.956585	0.0107879	NDUFAF5	bta-mir-30a	0.934115	1.04976	-0.115645	gain_negative
ENSBTAG00000004551	ENSBTAG00000029804	0.048833	0.926809	0.0450883	0.932413	-0.952437	0.0123626	RHOT2	bta-mir-30a	1.00127	0.997526	0.00374478	gain_negative
ENSBTAG00000005165	ENSBTAG00000029804	0.0549231	0.917698	-0.0168866	0.974673	0.966482	0.00732905	CSGALNACT2	bta-mir-30a	-0.911559	-0.983369	0.0718097	gain_positive
ENSBTAG00000005933	ENSBTAG00000029804	0.0719747	0.892224	0.0268505	0.959734	-0.926353	0.0237252	CTNNBIP1	bta-mir-30a	0.998328	0.953203	0.0451243	gain_negative
ENSBTAG00000006033	ENSBTAG00000029804	-0.0760899	0.886085	0.0944598	0.858732	-0.921936	0.0258739	NDUFA1	bta-mir-30a	0.845846	1.0164	-0.17055	gain_negative
ENSBTAG00000006134	ENSBTAG00000029804	0.0380302	0.942982	0.0294448	0.955846	-0.918427	0.027623	DYNLRB1	bta-mir-30a	0.956457	0.947871	0.00858545	gain_negative
ENSBTAG00000006573	ENSBTAG00000029804	0.0821519	0.877049	-0.0627171	0.906048	-0.962998	0.00849665	KLHL18	bta-mir-30a	1.04515	0.900281	0.144869	gain_negative
ENSBTAG00000006639	ENSBTAG00000029804	0.0456849	0.93152	-0.060642	0.909149	0.921638	0.0260208	CSTF1	bta-mir-30a	-0.875953	-0.98228	0.106327	gain_positive
ENSBTAG00000007246	ENSBTAG00000029804	-0.0898261	0.865623	-0.0958945	0.856599	-0.922754	0.0254712	TMEM204	bta-mir-30a	0.832928	0.82686	0.00606833	gain_negative
ENSBTAG00000007362	ENSBTAG00000029804	-0.040387	0.939452	0.0129246	0.980614	-0.938068	0.0183288	XPC	bta-mir-30a	0.897681	0.950992	-0.0533115	gain_negative
ENSBTAG00000008292	ENSBTAG00000029804	-0.0528512	0.920797	0.0894699	0.866153	-0.95566	0.011133	SNRPD1	bta-mir-30a	0.902809	1.04513	-0.142321	gain_negative
ENSBTAG00000008403	ENSBTAG00000029804	0.0164513	0.975325	-0.0430373	0.935484	0.909815	0.0320682	ROCK1	bta-mir-30a	-0.893363	-0.952852	0.0594887	gain_positive
ENSBTAG00000008633	ENSBTAG00000029804	-0.0921525	0.862162	0.0477555	0.928421	-0.933598	0.0203342	SLX1A	bta-mir-30a	0.841446	0.981354	-0.139908	gain_negative
ENSBTAG00000008654	ENSBTAG00000029804	-0.0992852	0.851562	-0.055793	0.916397	-0.974309	0.00492418	HOOK2	bta-mir-30a	0.875023	0.918516	-0.0434922	gain_negative
ENSBTAG00000008744	ENSBTAG00000029804	-0.0534087	0.919963	0.0345142	0.948249	-0.905249	0.0345093	PDK2	bta-mir-30a	0.851841	0.939764	-0.0879229	gain_negative
ENSBTAG00000008854	ENSBTAG00000029804	0.0348698	0.947717	0.0272302	0.959165	-0.924396	0.0246696	RFX1	bta-mir-30a	0.959266	0.951626	0.00763959	gain_negative
ENSBTAG00000008989	ENSBTAG00000029804	-0.0234194	0.964877	0.033886	0.94919	-0.976072	0.00442714	BORCS5	bta-mir-30a	0.952653	1.00996	-0.0573054	gain_negative
ENSBTAG00000009127	ENSBTAG00000029804	0.0216369	0.96755	0.0825952	0.876389	0.959209	0.009829	TSPYL4	bta-mir-30a	-0.937572	-0.876614	-0.0609583	gain_positive
ENSBTAG00000009351	ENSBTAG00000029804	0.0685546	0.897329	0.022738	0.965899	0.961745	0.00892998	ATXN10	bta-mir-30a	-0.893191	-0.939007	0.0458165	gain_positive
ENSBTAG00000009479	ENSBTAG00000029804	0.00818855	0.987717	0.00539216	0.991912	-0.922355	0.0256673	UQCRQ	bta-mir-30a	0.930543	0.927747	0.00279639	gain_negative
ENSBTAG00000010444	ENSBTAG00000029804	0.0314909	0.952779	0.0536398	0.919617	-0.933968	0.0201656	ERBB3	bta-mir-30a	0.965459	0.987608	-0.0221489	gain_negative
ENSBTAG00000010619	ENSBTAG00000029804	0.09193	0.862493	-0.0509886	0.923583	0.974575	0.00484804	PPP3R1	bta-mir-30a	-0.882645	-1.02556	0.142919	gain_positive
ENSBTAG00000010667	ENSBTAG00000029804	-0.0365335	0.945224	0.000481973	0.999277	-0.944432	0.0155926	PIK3IP1	bta-mir-30a	0.907898	0.944914	-0.0370154	gain_negative
ENSBTAG00000012723	ENSBTAG00000029804	-0.0348638	0.947726	-0.0507565	0.923931	-0.928748	0.0225859	HAUS4	bta-mir-30a	0.893884	0.877991	0.0158927	gain_negative
ENSBTAG00000012882	ENSBTAG00000029804	0.0276406	0.95855	-0.0736864	0.889671	0.949169	0.0136517	CUL5	bta-mir-30a	-0.921529	-1.02286	0.101327	gain_positive
ENSBTAG00000013493	ENSBTAG00000029804	-0.0443529	0.933514	0.0528947	0.920732	0.919254	0.0272073	BNIP2	bta-mir-30a	-0.963607	-0.866359	-0.0972476	gain_positive
ENSBTAG00000013650	ENSBTAG00000029804	0.0468193	0.929822	-0.0504669	0.924364	-0.918087	0.0277943	PQLC2	bta-mir-30a	0.964906	0.86762	0.0972862	gain_negative
ENSBTAG00000014235	ENSBTAG00000029804	-0.0698418	0.895408	0.0542055	0.918771	-0.944731	0.0154675	SMIM12	bta-mir-30a	0.874889	0.998937	-0.124047	gain_negative
ENSBTAG00000014294	ENSBTAG00000029804	-0.00182507	0.997262	0.0290687	0.956409	0.98038	0.00328939	ST7L	bta-mir-30a	-0.982205	-0.951311	-0.0308938	gain_positive
ENSBTAG00000014677	ENSBTAG00000029804	-0.0559201	0.916207	-0.0855364	0.872008	-0.928955	0.0224879	TADA2A	bta-mir-30a	0.873035	0.843419	0.0296163	gain_negative
ENSBTAG00000014730	ENSBTAG00000029804	-0.0198435	0.970239	-0.0486381	0.9271	-0.922929	0.0253855	NCAPD2	bta-mir-30a	0.903085	0.874291	0.0287946	gain_negative
ENSBTAG00000015013	ENSBTAG00000029804	-0.076121	0.886039	-0.0288984	0.956664	-0.906573	0.0337958	C2CD2L	bta-mir-30a	0.830452	0.877674	-0.0472226	gain_negative
ENSBTAG00000015824	ENSBTAG00000029804	0.0182624	0.972609	-0.0858991	0.871468	0.97345	0.00517235	RNF141	bta-mir-30a	-0.955188	-1.05935	0.104161	gain_positive
ENSBTAG00000015874	ENSBTAG00000029804	0.0329345	0.950616	0.0883532	0.867815	0.971464	0.00576168	CASP3	bta-mir-30a	-0.93853	-0.883111	-0.0554187	gain_positive
ENSBTAG00000015945	ENSBTAG00000029804	0.0289481	0.95659	-0.0825959	0.876388	-0.901124	0.0367641	TMEM81	bta-mir-30a	0.930072	0.818528	0.111544	gain_negative
ENSBTAG00000016797	ENSBTAG00000029804	-0.0133257	0.980013	-0.0190443	0.971437	-0.950673	0.0130532	CSNK1G2	bta-mir-30a	0.937348	0.931629	0.00571862	gain_negative
ENSBTAG00000018114	ENSBTAG00000029804	-0.00252011	0.99622	0.0238761	0.964193	0.931963	0.0210848	ACVR2A	bta-mir-30a	-0.934483	-0.908087	-0.0263962	gain_positive
ENSBTAG00000018256	ENSBTAG00000029804	0.0658847	0.901316	0.0511719	0.923309	0.955269	0.01128	SMC6	bta-mir-30a	-0.889384	-0.904097	0.0147128	gain_positive
ENSBTAG00000018803	ENSBTAG00000029804	-0.098945	0.852067	0.0269362	0.959605	-0.963018	0.00848977	SNF8	bta-mir-30a	0.864073	0.989954	-0.125881	gain_negative
ENSBTAG00000019284	ENSBTAG00000029804	0.0636878	0.904597	-0.0951747	0.857669	0.959538	0.0097108		bta-mir-30a	-0.89585	-1.05471	0.158862	gain_positive
ENSBTAG00000019314	ENSBTAG00000029804	-0.0978236	0.853733	-0.0326945	0.950976	0.959947	0.0095645	USP25	bta-mir-30a	-1.05777	-0.992641	-0.0651291	gain_positive
ENSBTAG00000020004	ENSBTAG00000029804	0.0915013	0.863131	-0.0170936	0.974362	0.908349	0.0328457	ZNF800	bta-mir-30a	-0.816848	-0.925442	0.108595	gain_positive
ENSBTAG00000020646	ENSBTAG00000029804	0.0199133	0.970134	-0.0198519	0.970226	0.901905	0.0363336	ZC3H6	bta-mir-30a	-0.881992	-0.921757	0.0397652	gain_positive
ENSBTAG00000020698	ENSBTAG00000029804	-0.00408083	0.993879	0.0748613	0.887918	-0.959085	0.00987357	MTHFR	bta-mir-30a	0.955004	1.03395	-0.0789421	gain_negative
ENSBTAG00000020931	ENSBTAG00000029804	0.0806968	0.879218	-0.0200192	0.969975	0.988713	0.00143698	CHN2	bta-mir-30a	-0.908016	-1.00873	0.100716	gain_positive
ENSBTAG00000022114	ENSBTAG00000029804	-0.0857671	0.871665	0.018698	0.971956	0.928857	0.022534	TMEM65	bta-mir-30a	-1.01462	-0.910159	-0.104465	gain_positive
ENSBTAG00000025358	ENSBTAG00000029804	-0.0987812	0.85231	0.01319	0.980216	0.923628	0.0250435	SNX2	bta-mir-30a	-1.02241	-0.910438	-0.111971	gain_positive
ENSBTAG00000031473	ENSBTAG00000029804	-0.0133957	0.979908	0.0905645	0.864525	0.915413	0.0291541	ORC2	bta-mir-30a	-0.928809	-0.824849	-0.10396	gain_positive
ENSBTAG00000031874	ENSBTAG00000029804	0.00725721	0.989114	-0.0297688	0.95536	-0.912587	0.0306141	ZNF165	bta-mir-30a	0.919844	0.882818	0.037026	gain_negative
ENSBTAG00000033351	ENSBTAG00000029804	-0.0162417	0.97564	0.0532904	0.92014	0.915102	0.0293135	PACRGL	bta-mir-30a	-0.931344	-0.861812	-0.0695321	gain_positive
ENSBTAG00000033441	ENSBTAG00000029804	-0.0465644	0.930204	0.0672409	0.899291	0.905407	0.0344242	SHCBP1	bta-mir-30a	-0.951971	-0.838166	-0.113805	gain_positive
ENSBTAG00000037925	ENSBTAG00000029804	0.0315359	0.952712	-0.0331224	0.950335	-0.911926	0.0309586		bta-mir-30a	0.943462	0.878804	0.0646583	gain_negative
ENSBTAG00000040295	ENSBTAG00000029804	0.0988211	0.852251	0.0730271	0.890654	-0.919543	0.0270623	CHCHD2	bta-mir-30a	1.01836	0.99257	0.025794	gain_negative
ENSBTAG00000046671	ENSBTAG00000029804	0.0699138	0.8953	-0.054282	0.918657	-0.910893	0.0315002	WFS1	bta-mir-30a	0.980806	0.856611	0.124196	gain_negative
ENSBTAG00000052090	ENSBTAG00000029804	0.00264538	0.996032	-0.0505618	0.924222	-0.905123	0.0345776		bta-mir-30a	0.907768	0.854561	0.0532072	gain_negative
ENSBTAG00000052280	ENSBTAG00000029804	0.0286404	0.957051	-0.0308887	0.953682	-0.93056	0.0217358	NDUFA7	bta-mir-30a	0.9592	0.899671	0.059529	gain_negative
ENSBTAG00000052945	ENSBTAG00000029804	0.0300468	0.954943	0.0239104	0.964141	0.942255	0.0165125	PURB	bta-mir-30a	-0.912208	-0.918344	0.00613638	gain_positive
ENSBTAG00000017683	ENSBTAG00000029805	-0.0176471	0.973532	-0.0862721	0.870913	0.932492	0.0208408	LYSMD2	bta-mir-30c	-0.95014	-1.01876	0.068625	gain_positive
ENSBTAG00000021394	ENSBTAG00000029805	-0.0339702	0.949064	0.00778289	0.988326	0.941013	0.0170446	FITM1	bta-mir-30c	-0.974983	-0.93323	-0.0417531	gain_positive
ENSBTAG00000022069	ENSBTAG00000029805	0.0677583	0.898518	-0.0197067	0.970444	0.980018	0.00338058	ATXN2	bta-mir-30c	-0.91226	-0.999725	0.087465	gain_positive
ENSBTAG00000031012	ENSBTAG00000029805	0.0180097	0.972988	-0.00639834	0.990403	0.90577	0.0342282	PIGK	bta-mir-30c	-0.88776	-0.912168	0.024408	gain_positive
ENSBTAG00000032557	ENSBTAG00000029805	0.0699475	0.89525	-0.0697287	0.895576	-0.943188	0.0161162	TMEM258	bta-mir-30c	1.01314	0.873459	0.139676	gain_negative
ENSBTAG00000033642	ENSBTAG00000029805	-0.010889	0.983667	0.0403841	0.939457	0.903985	0.0351957		bta-mir-30c	-0.914874	-0.863601	-0.0512731	gain_positive
ENSBTAG00000033690	ENSBTAG00000029805	-0.0229617	0.965564	0.040252	0.939655	0.952473	0.0123489	BARD1	bta-mir-30c	-0.975434	-0.912221	-0.0632137	gain_positive
ENSBTAG00000046389	ENSBTAG00000029805	-0.0550395	0.917524	0.00151242	0.997731	0.931847	0.0211382		bta-mir-30c	-0.986887	-0.930335	-0.056552	gain_positive
ENSBTAG00000009526	ENSBTAG00000029810	-0.0668166	0.899924	-0.00117787	0.998233	0.931859	0.0211329	TMEM59	MIR361	-0.998675	-0.933037	-0.0656388	gain_positive
ENSBTAG00000009848	ENSBTAG00000029810	-0.0905833	0.864497	-0.0968305	0.855208	0.918183	0.0277456	GPR171	MIR361	-1.00877	-1.01501	0.00624721	gain_positive
ENSBTAG00000024485	ENSBTAG00000029810	-0.0877505	0.868712	-0.0480081	0.928043	0.913181	0.0303054	KLHL20	MIR361	-1.00093	-0.961189	-0.0397424	gain_positive
ENSBTAG00000002784	ENSBTAG00000029811	-0.0900558	0.865281	-0.0735201	0.889919	0.906773	0.033688	COPS5	MIR378A	-0.996829	-0.980293	-0.0165357	gain_positive
ENSBTAG00000006059	ENSBTAG00000029811	-0.0796381	0.880795	0.0283994	0.957412	0.900975	0.036846	TSN	MIR378A	-0.980613	-0.872576	-0.108038	gain_positive
ENSBTAG00000006201	ENSBTAG00000029811	0.000207265	0.999689	0.0614793	0.907897	0.921547	0.0260658	DTWD1	MIR378A	-0.92134	-0.860068	-0.061272	gain_positive
ENSBTAG00000008084	ENSBTAG00000029811	-0.0213331	0.968005	-0.0775866	0.883854	0.916765	0.028464	ZNF382	MIR378A	-0.938098	-0.994352	0.0562535	gain_positive
ENSBTAG00000016717	ENSBTAG00000029811	-0.0894553	0.866175	0.0746295	0.888264	0.914698	0.0295216	CEP68	MIR378A	-1.00415	-0.840068	-0.164085	gain_positive
ENSBTAG00000046389	ENSBTAG00000029811	0.0154909	0.976766	0.0671323	0.899453	0.924325	0.0247041		MIR378A	-0.908834	-0.857193	-0.0516415	gain_positive
ENSBTAG00000053910	ENSBTAG00000029811	0.0567537	0.914961	-0.0194477	0.970832	0.947143	0.0144715	C17orf58	MIR378A	-0.890389	-0.966591	0.0762014	gain_positive
ENSBTAG00000000087	ENSBTAG00000029812	-0.0250306	0.962462	0.0618199	0.907388	0.952099	0.0124939	HSD17B12	bta-mir-324	-0.97713	-0.89028	-0.0868505	gain_positive
ENSBTAG00000004842	ENSBTAG00000029812	-0.0647165	0.903061	0.0427061	0.93598	0.998431	7.45637e-05	RSPRY1	bta-mir-324	-1.06315	-0.955725	-0.107423	gain_positive
ENSBTAG00000007438	ENSBTAG00000029812	0.0956927	0.856899	0.0367926	0.944836	0.967726	0.00692631	STT3B	bta-mir-324	-0.872033	-0.930933	0.0589002	gain_positive
ENSBTAG00000007876	ENSBTAG00000029812	-0.0739342	0.889301	0.091093	0.863738	0.930851	0.0216002	MAPK8	bta-mir-324	-1.00479	-0.839758	-0.165027	gain_positive
ENSBTAG00000008083	ENSBTAG00000029812	0.0979585	0.853532	0.0645406	0.903324	0.956407	0.0108541	SEL1L	bta-mir-324	-0.858449	-0.891867	0.0334179	gain_positive
ENSBTAG00000011600	ENSBTAG00000029812	-0.0739758	0.889239	-0.0017837	0.997324	0.936894	0.0188487	MAP3K8	bta-mir-324	-1.01087	-0.938678	-0.0721921	gain_positive
ENSBTAG00000015781	ENSBTAG00000029812	-0.0412374	0.938179	-0.0867917	0.870139	0.962586	0.00863838	TRMT13	bta-mir-324	-1.00382	-1.04938	0.0455543	gain_positive
ENSBTAG00000016806	ENSBTAG00000029812	0.0312325	0.953166	0.0417562	0.937402	0.919431	0.0271184	PAFAH1B1	bta-mir-324	-0.888199	-0.877675	-0.0105237	gain_positive
ENSBTAG00000018864	ENSBTAG00000029812	0.0249445	0.962591	-0.0737158	0.889627	0.97004	0.00619709	CENPU	bta-mir-324	-0.945095	-1.04376	0.0986603	gain_positive
ENSBTAG00000024381	ENSBTAG00000029812	-0.0285354	0.957208	-0.0851059	0.872649	0.920236	0.0267165	MAN1A1	bta-mir-324	-0.948771	-1.00534	0.0565705	gain_positive
ENSBTAG00000045497	ENSBTAG00000029812	0.0757283	0.886625	-0.0903068	0.864908	-0.924748	0.0244991		bta-mir-324	1.00048	0.834441	0.166035	gain_negative
ENSBTAG00000053237	ENSBTAG00000029812	0.0444463	0.933374	-0.00687387	0.989689	0.909355	0.0323116		bta-mir-324	-0.864908	-0.916228	0.0513201	gain_positive
ENSBTAG00000002357	ENSBTAG00000029814	0.0710749	0.893567	-0.0205015	0.969252	0.933746	0.0202668	TICAM2	bta-mir-138	-0.862671	-0.954248	0.0915764	gain_positive
ENSBTAG00000003851	ENSBTAG00000029814	-0.0629755	0.905662	0.0146218	0.978069	0.960279	0.00944639	CCNL1	bta-mir-138	-1.02325	-0.945657	-0.0775973	gain_positive
ENSBTAG00000007876	ENSBTAG00000029814	-0.0569651	0.914645	0.0639331	0.904231	0.967379	0.00703781	MAPK8	bta-mir-138	-1.02434	-0.903446	-0.120898	gain_positive
ENSBTAG00000010328	ENSBTAG00000029814	-0.0733402	0.890187	0.0742575	0.888818	-0.95021	0.0132366	KCNK17	bta-mir-138	0.87687	1.02447	-0.147598	gain_negative
ENSBTAG00000012779	ENSBTAG00000029814	-0.0384349	0.942376	-0.0660931	0.901005	-0.923773	0.0249728	FAM49A	bta-mir-138	0.885338	0.85768	0.0276581	gain_negative
ENSBTAG00000015728	ENSBTAG00000029814	-0.035397	0.946927	-0.0768726	0.884918	0.999784	3.81318e-06	NSUN3	bta-mir-138	-1.03518	-1.07666	0.0414756	gain_positive
ENSBTAG00000018227	ENSBTAG00000029814	-0.0164386	0.975344	-0.0824022	0.876676	0.90591	0.0341523	SLC4A7	bta-mir-138	-0.922349	-0.988313	0.0659635	gain_positive
ENSBTAG00000019857	ENSBTAG00000029814	0.0790243	0.88171	0.0872661	0.869433	0.92435	0.0246921	OTUD4	bta-mir-138	-0.845325	-0.837084	-0.00824179	gain_positive
ENSBTAG00000021948	ENSBTAG00000029814	0.058654	0.91212	0.0840505	0.874221	0.960109	0.00950675	ZMYM6	bta-mir-138	-0.901455	-0.876058	-0.0253965	gain_positive
ENSBTAG00000047502	ENSBTAG00000029814	0.0639971	0.904135	0.000334683	0.999498	0.948722	0.0138312	FKBP5	bta-mir-138	-0.884725	-0.948388	0.0636625	gain_positive
ENSBTAG00000002971	ENSBTAG00000029817	-0.00955442	0.985669	-0.094866	0.858128	0.903114	0.0356704	CUTC	bta-mir-93	-0.912669	-0.99798	0.0853116	gain_positive
ENSBTAG00000004842	ENSBTAG00000029817	-0.0258214	0.961277	-0.0613767	0.90805	0.943495	0.0159865	RSPRY1	bta-mir-93	-0.969316	-1.00487	0.0355554	gain_positive
ENSBTAG00000005442	ENSBTAG00000029817	-0.00307426	0.995389	0.0371521	0.944297	0.93135	0.0213685	WDR78	bta-mir-93	-0.934424	-0.894198	-0.0402264	gain_positive
ENSBTAG00000007931	ENSBTAG00000029817	0.0981355	0.853269	0.00640183	0.990397	0.913434	0.0301741	SLC38A6	bta-mir-93	-0.815298	-0.907032	0.0917337	gain_positive
ENSBTAG00000009848	ENSBTAG00000029817	-0.00138384	0.997924	0.0153715	0.976945	0.99035	0.00113634	GPR171	bta-mir-93	-0.991734	-0.974978	-0.0167554	gain_positive
ENSBTAG00000055140	ENSBTAG00000029817	-0.0336912	0.949482	-0.078339	0.882732	0.942253	0.0165132		bta-mir-93	-0.975944	-1.02059	0.0446478	gain_positive
ENSBTAG00000003661	ENSBTAG00000029818	-0.0972416	0.854597	0.0862329	0.870971	-0.919736	0.0269659		bta-mir-224	0.822494	1.00597	-0.183475	gain_negative
ENSBTAG00000008168	ENSBTAG00000029818	-0.0432812	0.935119	0.0133205	0.98002	-0.947595	0.0142872	STARD6	bta-mir-224	0.904314	0.960916	-0.0566017	gain_negative
ENSBTAG00000008852	ENSBTAG00000029818	-0.00477498	0.992838	-0.0952013	0.85763	-0.904616	0.0348524	SIGLEC10	bta-mir-224	0.899841	0.809415	0.0904263	gain_negative
ENSBTAG00000001589	ENSBTAG00000029822	0.0702019	0.89487	0.0837315	0.874696	0.915594	0.0290616	TM9SF2	MIR423	-0.845392	-0.831862	-0.0135296	gain_positive
ENSBTAG00000001600	ENSBTAG00000029822	0.0252464	0.962138	0.0941203	0.859236	0.901139	0.0367558	DCUN1D4	MIR423	-0.875892	-0.807018	-0.0688739	gain_positive
ENSBTAG00000002475	ENSBTAG00000029822	-0.0624854	0.906394	-0.0480083	0.928043	-0.931177	0.0214488	RAB11B	MIR423	0.868691	0.883168	-0.0144771	gain_negative
ENSBTAG00000003585	ENSBTAG00000029822	0.0466521	0.930073	0.0130936	0.980361	0.93324	0.0204979	CD47	MIR423	-0.886588	-0.920147	0.0335585	gain_positive
ENSBTAG00000004635	ENSBTAG00000029822	-0.0215731	0.967645	0.0584674	0.912399	-0.933965	0.0201673	LLGL1	MIR423	0.912392	0.992432	-0.0800405	gain_negative
ENSBTAG00000005733	ENSBTAG00000029822	-0.0890858	0.866725	-0.0869286	0.869936	0.980101	0.00335956	CHD6	MIR423	-1.06919	-1.06703	-0.00215718	gain_positive
ENSBTAG00000006134	ENSBTAG00000029822	-0.0696176	0.895742	0.0038993	0.994151	-0.95586	0.0110583	DYNLRB1	MIR423	0.886242	0.959759	-0.0735169	gain_negative
ENSBTAG00000006529	ENSBTAG00000029822	-0.0667401	0.900038	-0.0691587	0.896427	0.980267	0.00331776	PDSS1	MIR423	-1.04701	-1.04943	0.00241854	gain_positive
ENSBTAG00000008386	ENSBTAG00000029822	0.0689155	0.89679	-0.0957638	0.856793	0.915597	0.0290597	CLPX	MIR423	-0.846682	-1.01136	0.164679	gain_positive
ENSBTAG00000015165	ENSBTAG00000029822	-0.0811442	0.878551	0.070631	0.89423	0.953667	0.0118884	DPY19L3	MIR423	-1.03481	-0.883036	-0.151775	gain_positive
ENSBTAG00000015312	ENSBTAG00000029822	-0.0788963	0.881901	0.02299	0.965521	-0.977325	0.00408472	LTBR	MIR423	0.898429	1.00032	-0.101886	gain_negative
ENSBTAG00000016164	ENSBTAG00000029822	-0.0249768	0.962543	-0.0998613	0.850706	0.991865	0.000879725	LMBRD1	MIR423	-1.01684	-1.09173	0.0748844	gain_positive
ENSBTAG00000019146	ENSBTAG00000029822	0.0669785	0.899683	-0.0439458	0.934124	-0.952654	0.0122786	OSBP2	MIR423	1.01963	0.908708	0.110924	gain_negative
ENSBTAG00000017741	ENSBTAG00000029827	-0.907758	0.0123704	-0.913741	0.0108399	-0.0121517	0.984528	HACD4	bta-mir-125b	-0.895606	-0.90159	0.00598339	loss_negative
ENSBTAG00000000039	ENSBTAG00000029828	0.0831124	0.875618	-0.0776366	0.883779	-0.93629	0.0191183	SIRT7		1.0194	0.858654	0.160749	gain_negative
ENSBTAG00000000322	ENSBTAG00000029828	-0.00411765	0.993824	0.0864944	0.870582	0.910674	0.0316152	CD2AP		-0.914791	-0.824179	-0.090612	gain_positive
ENSBTAG00000000347	ENSBTAG00000029828	0.0494619	0.925868	0.0268601	0.959719	-0.925926	0.0239302	RHOG		0.975388	0.952786	0.0226018	gain_negative
ENSBTAG00000000608	ENSBTAG00000029828	0.0288226	0.956778	-0.017567	0.973652	-0.955384	0.0112368	PRCC		0.984206	0.937817	0.0463895	gain_negative
ENSBTAG00000001368	ENSBTAG00000029828	0.0298353	0.95526	0.00710624	0.989341	-0.905	0.0346441	LGALS3BP		0.934836	0.912107	0.0227291	gain_negative
ENSBTAG00000001471	ENSBTAG00000029828	-0.0604311	0.909464	0.0576584	0.913608	-0.930835	0.0216075	POC1A		0.870404	0.988493	-0.118089	gain_negative
ENSBTAG00000003465	ENSBTAG00000029828	-0.0351935	0.947232	0.0181632	0.972758	-0.997897	0.000115765	ZNF329		0.962703	1.01606	-0.0533567	gain_negative
ENSBTAG00000003693	ENSBTAG00000029828	0.0799132	0.880385	0.0798702	0.88045	-0.941014	0.0170441	SUN2		1.02093	1.02088	4.30743e-05	gain_negative
ENSBTAG00000004636	ENSBTAG00000029828	-0.034969	0.947568	-0.0899905	0.865379	0.953135	0.0120929	PLEKHA1		-0.988104	-1.04313	0.0550216	gain_positive
ENSBTAG00000004913	ENSBTAG00000029828	-0.0358	0.946323	-0.0616677	0.907616	-0.908078	0.0329902	RNF167		0.872278	0.84641	0.0258677	gain_negative
ENSBTAG00000005174	ENSBTAG00000029828	0.0593476	0.911083	-0.0887394	0.86724	-0.932777	0.02071	GDPGP1		0.992125	0.844038	0.148087	gain_negative
ENSBTAG00000005733	ENSBTAG00000029828	0.0373164	0.944051	-0.0161056	0.975844	0.921388	0.0261446	CHD6		-0.884071	-0.937493	0.053422	gain_positive
ENSBTAG00000005785	ENSBTAG00000029828	0.0660456	0.901076	-0.0284573	0.957326	0.977799	0.00395762	DPY19L1		-0.911754	-1.00626	0.0945029	gain_positive
ENSBTAG00000005862	ENSBTAG00000029828	-0.0301147	0.954842	0.0592282	0.911262	0.962619	0.00862705	SMC4		-0.992734	-0.903391	-0.089343	gain_positive
ENSBTAG00000005928	ENSBTAG00000029828	-0.0145039	0.978246	0.0330319	0.95047	0.917118	0.0282845	MINPP1		-0.931622	-0.884086	-0.0475358	gain_positive
ENSBTAG00000006197	ENSBTAG00000029828	-0.00488222	0.992677	-0.0768783	0.88491	0.943639	0.0159256	ZDHHC21		-0.948521	-1.02052	0.0719961	gain_positive
ENSBTAG00000006396	ENSBTAG00000029828	-0.0525935	0.921182	0.0427402	0.935929	-0.995384	0.000376195	GPI		0.942791	1.03812	-0.0953337	gain_negative
ENSBTAG00000006417	ENSBTAG00000029828	0.066	0.901144	0.0665047	0.90039	-0.928706	0.0226055	EDC4		0.994706	0.995211	-0.000504654	gain_negative
ENSBTAG00000006555	ENSBTAG00000029828	0.0898363	0.865608	0.0431783	0.935273	0.900547	0.0370831	ZMYM1		-0.81071	-0.857368	0.046658	gain_positive
ENSBTAG00000007566	ENSBTAG00000029828	-0.0674274	0.899012	-0.0982442	0.853108	0.974308	0.00492434	CEP170		-1.04174	-1.07255	0.0308167	gain_positive
ENSBTAG00000008341	ENSBTAG00000029828	0.00984457	0.985234	0.0907054	0.864315	0.949143	0.0136621	ARSB		-0.939299	-0.858438	-0.0808608	gain_positive
ENSBTAG00000008435	ENSBTAG00000029828	-0.0134372	0.979845	-0.0749267	0.88782	-0.974105	0.00498283	DELE1		0.960667	0.899178	0.0614895	gain_negative
ENSBTAG00000009061	ENSBTAG00000029828	-0.0719717	0.892229	-0.072083	0.892063	0.965932	0.00750965	FAR1		-1.0379	-1.03802	0.000111394	gain_positive
ENSBTAG00000009493	ENSBTAG00000029828	0.068754	0.897032	0.0598057	0.910398	-0.922725	0.0254855	BCL3		0.991479	0.982531	0.00894828	gain_negative
ENSBTAG00000009698	ENSBTAG00000029828	0.0657773	0.901476	-0.0341335	0.94882	0.947801	0.0142036	ABCD3		-0.882024	-0.981934	0.0999108	gain_positive
ENSBTAG00000009888	ENSBTAG00000029828	-0.0198848	0.970177	0.0542356	0.918726	0.928327	0.0227848	DRAM2		-0.948211	-0.874091	-0.0741204	gain_positive
ENSBTAG00000009912	ENSBTAG00000029828	0.0436757	0.934528	-0.0612349	0.908262	0.97881	0.00369103	PAN3		-0.935134	-1.04004	0.104911	gain_positive
ENSBTAG00000010799	ENSBTAG00000029828	0.083722	0.87471	-0.00277141	0.995843	-0.927175	0.0233321	MYL6		1.0109	0.924404	0.0864934	gain_negative
ENSBTAG00000010994	ENSBTAG00000029828	0.023219	0.965178	-0.0371563	0.944291	-0.907636	0.0332257	CTSF		0.930855	0.87048	0.0603754	gain_negative
ENSBTAG00000011339	ENSBTAG00000029828	-0.0818545	0.877492	0.0230549	0.965424	0.991637	0.000916959	TAF8		-1.07349	-0.968582	-0.104909	gain_positive
ENSBTAG00000011786	ENSBTAG00000029828	0.0882039	0.868037	0.00641099	0.990384	-0.903553	0.0354308	CLUH		0.991757	0.909964	0.0817929	gain_negative
ENSBTAG00000012156	ENSBTAG00000029828	0.0521022	0.921917	-0.0578791	0.913278	-0.977718	0.00397938	NAIF1		1.02982	0.919839	0.109981	gain_negative
ENSBTAG00000012172	ENSBTAG00000029828	0.0639706	0.904175	0.0939397	0.859505	-0.969084	0.00649518	MIDN		1.03305	1.06302	-0.0299692	gain_negative
ENSBTAG00000012550	ENSBTAG00000029828	0.0106213	0.984069	0.0917146	0.862814	0.996079	0.000294568	TAOK3		-0.985458	-0.904364	-0.0810934	gain_positive
ENSBTAG00000012725	ENSBTAG00000029828	-0.0453746	0.931985	0.00247608	0.996286	-0.907326	0.0333919	C10H14orf93		0.861951	0.909802	-0.0478507	gain_negative
ENSBTAG00000013218	ENSBTAG00000029828	-0.043834	0.934291	-0.0638251	0.904392	0.918501	0.0275854	GORASP2		-0.962335	-0.982326	0.0199911	gain_positive
ENSBTAG00000013225	ENSBTAG00000029828	0.0428366	0.935784	-0.04615	0.930824	0.921778	0.0259517	NBN		-0.878941	-0.967928	0.0889866	gain_positive
ENSBTAG00000013317	ENSBTAG00000029828	-0.0165345	0.9752	-0.0504842	0.924338	0.939117	0.0178678	RNF168		-0.955652	-0.989601	0.0339496	gain_positive
ENSBTAG00000014368	ENSBTAG00000029828	-0.0293755	0.955949	0.0912783	0.863463	0.98328	0.00258877	SLAMF6		-1.01266	-0.892002	-0.120654	gain_positive
ENSBTAG00000015015	ENSBTAG00000029828	0.0928488	0.861127	-0.0937321	0.859814	-0.946076	0.0149094	HINFP		1.03892	0.852344	0.186581	gain_negative
ENSBTAG00000015329	ENSBTAG00000029828	0.0416807	0.937515	-0.0449871	0.932565	-0.927005	0.0234131	MINDY1		0.968686	0.882018	0.0866678	gain_negative
ENSBTAG00000017275	ENSBTAG00000029828	0.0193746	0.970942	-0.00874672	0.98688	0.936679	0.0189447	COIL		-0.917304	-0.945426	0.0281213	gain_positive
ENSBTAG00000017461	ENSBTAG00000029828	0.0964419	0.855786	0.0710523	0.893601	-0.944455	0.0155831	SLC16A3		1.0409	1.01551	0.0253897	gain_negative
ENSBTAG00000017462	ENSBTAG00000029828	-0.0920624	0.862297	0.0906843	0.864346	-0.900911	0.0368815	ATF4		0.808849	0.991595	-0.182747	gain_negative
ENSBTAG00000017729	ENSBTAG00000029828	-0.0900835	0.86524	-0.0836124	0.874874	0.974297	0.00492742	NR2C1		-1.06438	-1.05791	-0.00647117	gain_positive
ENSBTAG00000018479	ENSBTAG00000029828	0.076354	0.885692	0.0522759	0.921658	-0.962863	0.008543	PTPMT1		1.03922	1.01514	0.0240781	gain_negative
ENSBTAG00000018557	ENSBTAG00000029828	0.0667897	0.899964	-0.0862407	0.87096	0.982534	0.00276373	YTHDF3		-0.915744	-1.06877	0.15303	gain_positive
ENSBTAG00000018752	ENSBTAG00000029828	0.0804898	0.879526	0.0106414	0.984039	0.945801	0.0150232	SUZ12		-0.865311	-0.935159	0.0698485	gain_positive
ENSBTAG00000019414	ENSBTAG00000029828	0.0800861	0.880128	-0.0226037	0.9661	0.965485	0.00765735	CLK4		-0.885399	-0.988089	0.10269	gain_positive
ENSBTAG00000019463	ENSBTAG00000029828	-0.0290859	0.956383	-0.0908798	0.864056	-0.94079	0.0171406	SLC25A39		0.911704	0.849911	0.0617939	gain_negative
ENSBTAG00000019804	ENSBTAG00000029828	-0.0389159	0.941656	0.0874668	0.869134	-0.912778	0.0305148	SNRNP25		0.873862	1.00024	-0.126383	gain_negative
ENSBTAG00000020616	ENSBTAG00000029828	0.0814853	0.878043	0.0736575	0.889714	-0.924788	0.0244794	DGKD		1.00627	0.998446	0.00782782	gain_negative
ENSBTAG00000021202	ENSBTAG00000029828	0.0567844	0.914915	0.0113176	0.983024	-0.979501	0.00351221	ACOT7		1.03629	0.990819	0.0454668	gain_negative
ENSBTAG00000021288	ENSBTAG00000029828	0.0836382	0.874835	-0.0814213	0.878138	-0.912892	0.0304554	PSMB4		0.99653	0.831471	0.165059	gain_negative
ENSBTAG00000021709	ENSBTAG00000029828	0.0716944	0.892643	-0.0796353	0.8808	-0.953183	0.0120745	SPI1		1.02488	0.873547	0.15133	gain_negative
ENSBTAG00000021785	ENSBTAG00000029828	-0.0863134	0.870851	-0.0355279	0.946731	-0.977022	0.0041669	TMEM219		0.890708	0.941494	-0.0507855	gain_negative
ENSBTAG00000021798	ENSBTAG00000029828	-0.0995447	0.851176	0.0140101	0.978986	-0.920702	0.0264845	ERBB2		0.821157	0.934712	-0.113555	gain_negative
ENSBTAG00000021845	ENSBTAG00000029828	-0.0607548	0.90898	0.0288057	0.956803	0.923926	0.0248984	STRN3		-0.984681	-0.89512	-0.0895605	gain_positive
ENSBTAG00000024381	ENSBTAG00000029828	0.0204099	0.969389	0.040942	0.938621	0.967253	0.00707869	MAN1A1		-0.946843	-0.926311	-0.0205321	gain_positive
ENSBTAG00000024503	ENSBTAG00000029828	0.0324641	0.951321	-0.0989263	0.852095	-0.906162	0.0340168	FCER1G		0.938626	0.807236	0.13139	gain_negative
ENSBTAG00000025968	ENSBTAG00000029828	-0.0581424	0.912885	-0.0388744	0.941718	-0.903381	0.0355247			0.845239	0.864507	-0.019268	gain_negative
ENSBTAG00000027361	ENSBTAG00000029828	0.0955677	0.857085	0.0941012	0.859265	-0.950956	0.0129418	ROMO1		1.04652	1.04506	0.00146651	gain_negative
ENSBTAG00000031146	ENSBTAG00000029828	-0.00485773	0.992713	0.00927994	0.98608	-0.988987	0.00138514	PYM1		0.984129	0.998267	-0.0141377	gain_negative
ENSBTAG00000031249	ENSBTAG00000029828	0.0565598	0.915251	-0.00416425	0.993754	-0.969182	0.0064643	PSMG4		1.02574	0.965018	0.0607241	gain_negative
ENSBTAG00000045931	ENSBTAG00000029828	0.0653608	0.902098	0.0931127	0.860735	0.972087	0.00557464	MAGT1		-0.906726	-0.878974	-0.0277519	gain_positive
ENSBTAG00000047567	ENSBTAG00000029828	-0.0189812	0.971532	0.0313478	0.952994	-0.9153	0.029212	VEGFB		0.896319	0.946648	-0.050329	gain_negative
ENSBTAG00000049306	ENSBTAG00000029828	-0.0439243	0.934156	-0.00562209	0.991567	-0.955808	0.0110777	MSRB1		0.911884	0.950186	-0.0383022	gain_negative
ENSBTAG00000050825	ENSBTAG00000029828	0.0679493	0.898233	-0.0488957	0.926715	-0.966849	0.00720957	TMEM265		1.0348	0.917953	0.116845	gain_negative
ENSBTAG00000053413	ENSBTAG00000029828	0.0138032	0.979297	0.0261649	0.960762	-0.928735	0.0225916			0.942539	0.9549	-0.0123618	gain_negative
ENSBTAG00000053755	ENSBTAG00000029828	0.0368906	0.944689	0.052158	0.921834	-0.963287	0.0083976	TMA7		1.00018	1.01545	-0.0152674	gain_negative
ENSBTAG00000055062	ENSBTAG00000029828	-0.0450633	0.932451	0.0650502	0.902562	0.924895	0.0244278	SMAD5		-0.969958	-0.859845	-0.110114	gain_positive
ENSBTAG00000003636	ENSBTAG00000029830	0.0691717	0.896408	0.0311991	0.953217	0.941838	0.0166906	LIPA	bta-mir-146a	-0.872666	-0.910639	0.0379726	gain_positive
ENSBTAG00000018186	ENSBTAG00000029830	0.043665	0.934544	-0.00529285	0.992061	0.986393	0.00190138	PDXK	bta-mir-146a	-0.942728	-0.991686	0.0489579	gain_positive
ENSBTAG00000047591	ENSBTAG00000029830	0.00356208	0.994657	0.0178175	0.973277	0.976733	0.00424553	C23H6orf141	bta-mir-146a	-0.973171	-0.958915	-0.0142554	gain_positive
ENSBTAG00000000087	ENSBTAG00000029833	0.0573367	0.914089	0.0617457	0.907499	0.965113	0.00778111	HSD17B12	bta-mir-326	-0.907776	-0.903367	-0.00440895	gain_positive
ENSBTAG00000000320	ENSBTAG00000029833	-0.0301634	0.954769	0.0648252	0.902898	-0.912975	0.030412	UBAP1	bta-mir-326	0.882812	0.977801	-0.0949886	gain_negative
ENSBTAG00000000608	ENSBTAG00000029833	-0.0257473	0.961388	0.0873604	0.869293	-0.900401	0.0371639	PRCC	bta-mir-326	0.874653	0.987761	-0.113108	gain_negative
ENSBTAG00000001777	ENSBTAG00000029833	-0.0302818	0.954591	0.0911944	0.863588	-0.922019	0.0258326	RPLP2	bta-mir-326	0.891738	1.01321	-0.121476	gain_negative
ENSBTAG00000001922	ENSBTAG00000029833	0.0689487	0.896741	0.0497661	0.925413	-0.903972	0.0352025	AKIP1	bta-mir-326	0.972921	0.953738	0.0191826	gain_negative
ENSBTAG00000002015	ENSBTAG00000029833	-0.0106079	0.984089	0.0173554	0.97397	0.956049	0.0109875	RPS6KA6	bta-mir-326	-0.966657	-0.938694	-0.0279633	gain_positive
ENSBTAG00000003465	ENSBTAG00000029833	0.0650329	0.902588	0.0946536	0.858444	-0.98589	0.00200768	ZNF329	bta-mir-326	1.05092	1.08054	-0.0296206	gain_negative
ENSBTAG00000004426	ENSBTAG00000029833	-0.0538833	0.919253	0.0512099	0.923252	0.915548	0.0290849	DNAJB14	bta-mir-326	-0.969432	-0.864338	-0.105093	gain_positive
ENSBTAG00000004852	ENSBTAG00000029833	-0.0735484	0.889876	0.00702792	0.989458	-0.901519	0.0365462	PLEKHO1	bta-mir-326	0.82797	0.908547	-0.0805763	gain_negative
ENSBTAG00000005785	ENSBTAG00000029833	0.0720857	0.892059	-0.0317265	0.952426	0.96972	0.00629626	DPY19L1	bta-mir-326	-0.897634	-1.00145	0.103812	gain_positive
ENSBTAG00000005862	ENSBTAG00000029833	0.023452	0.964828	-0.0601792	0.90984	0.905107	0.0345863	SMC4	bta-mir-326	-0.881655	-0.965286	0.0836312	gain_positive
ENSBTAG00000006059	ENSBTAG00000029833	-0.0482737	0.927646	0.0833063	0.87533	0.945942	0.0149647	TSN	bta-mir-326	-0.994216	-0.862636	-0.13158	gain_positive
ENSBTAG00000006186	ENSBTAG00000029833	0.0581767	0.912833	0.0394767	0.940816	0.900587	0.0370606	KCTD3	bta-mir-326	-0.842411	-0.861111	0.0187	gain_positive
ENSBTAG00000006396	ENSBTAG00000029833	0.00769408	0.988459	0.0944752	0.858709	-0.964337	0.00804129	GPI	bta-mir-326	0.972031	1.05881	-0.0867811	gain_negative
ENSBTAG00000006581	ENSBTAG00000029833	-0.098373	0.852917	-0.0927672	0.861248	0.942289	0.0164979	CCDC82	bta-mir-326	-1.04066	-1.03506	-0.00560582	gain_positive
ENSBTAG00000007460	ENSBTAG00000029833	0.00078605	0.998821	0.065003	0.902633	0.935537	0.0194559	RAB11FIP2	bta-mir-326	-0.934751	-0.870535	-0.0642169	gain_positive
ENSBTAG00000007934	ENSBTAG00000029833	-0.0620201	0.907089	-0.0616082	0.907705	-0.941403	0.0168768	MRPS17	bta-mir-326	0.879383	0.879795	-0.000411922	gain_negative
ENSBTAG00000008072	ENSBTAG00000029833	0.0348497	0.947747	0.0760175	0.886193	0.942844	0.0162619	SRSF10	bta-mir-326	-0.907994	-0.866826	-0.0411678	gain_positive
ENSBTAG00000008435	ENSBTAG00000029833	0.0904893	0.864637	0.0389127	0.94166	-0.922542	0.0255754	DELE1	bta-mir-326	1.01303	0.961455	0.0515766	gain_negative
ENSBTAG00000008632	ENSBTAG00000029833	0.0621863	0.906841	-0.02195	0.96708	-0.961186	0.00912596		bta-mir-326	1.02337	0.939236	0.0841363	gain_negative
ENSBTAG00000008692	ENSBTAG00000029833	0.0283004	0.957561	-0.0417891	0.937353	-0.941085	0.0170138	UQCR11	bta-mir-326	0.969385	0.899296	0.0700895	gain_negative
ENSBTAG00000009263	ENSBTAG00000029833	0.0429769	0.935574	0.0415708	0.93768	0.954192	0.0116881	MFSD1	bta-mir-326	-0.911215	-0.912621	0.00140615	gain_positive
ENSBTAG00000009334	ENSBTAG00000029833	0.095961	0.8565	0.0932101	0.86059	-0.911171	0.0313542	NDUFA5	bta-mir-326	1.00713	1.00438	0.0027509	gain_negative
ENSBTAG00000009479	ENSBTAG00000029833	0.000795127	0.998807	0.0471084	0.92939	-0.902506	0.0360038	UQCRQ	bta-mir-326	0.903301	0.949614	-0.0463132	gain_negative
ENSBTAG00000010083	ENSBTAG00000029833	0.072216	0.891864	0.0349731	0.947562	-0.923736	0.0249909	HADHB	bta-mir-326	0.995952	0.958709	0.0372429	gain_negative
ENSBTAG00000010336	ENSBTAG00000029833	0.0272283	0.959168	-0.0810508	0.87869	-0.967739	0.00692198	TALDO1	bta-mir-326	0.994968	0.886689	0.108279	gain_negative
ENSBTAG00000013483	ENSBTAG00000029833	0.0680919	0.89802	0.00859134	0.987113	0.94875	0.01382	TAF1A	bta-mir-326	-0.880658	-0.940159	0.0595005	gain_positive
ENSBTAG00000014187	ENSBTAG00000029833	0.0989834	0.85201	0.0886354	0.867395	-0.903501	0.0354592	PPM1N	bta-mir-326	1.00248	0.992137	0.010348	gain_negative
ENSBTAG00000014904	ENSBTAG00000029833	0.023735	0.964404	-0.0377087	0.943464	-0.969827	0.00626295	SIRT5	bta-mir-326	0.993562	0.932119	0.0614436	gain_negative
ENSBTAG00000015333	ENSBTAG00000029833	-0.0357301	0.946428	0.00821043	0.987685	0.916671	0.0285119	TAF2	bta-mir-326	-0.952401	-0.90846	-0.0439405	gain_positive
ENSBTAG00000015334	ENSBTAG00000029833	0.0211581	0.968268	0.0377227	0.943443	0.931282	0.0213997	ZHX1	bta-mir-326	-0.910124	-0.89356	-0.0165646	gain_positive
ENSBTAG00000016717	ENSBTAG00000029833	-0.0358258	0.946284	0.021679	0.967487	0.948052	0.0141019	CEP68	bta-mir-326	-0.983877	-0.926373	-0.0575048	gain_positive
ENSBTAG00000016797	ENSBTAG00000029833	0.0783874	0.88266	0.0998105	0.850781	-0.903476	0.0354726	CSNK1G2	bta-mir-326	0.981864	1.00329	-0.0214231	gain_negative
ENSBTAG00000017267	ENSBTAG00000029833	0.0904614	0.864678	0.0543017	0.918628	-0.925209	0.0242756	COX5A	bta-mir-326	1.01567	0.979511	0.0361598	gain_negative
ENSBTAG00000017528	ENSBTAG00000029833	0.0327478	0.950896	-0.0562317	0.915741	-0.955593	0.0111584	SNAI3	bta-mir-326	0.98834	0.899361	0.0889795	gain_negative
ENSBTAG00000018114	ENSBTAG00000029833	0.0619037	0.907263	-0.0298681	0.955211	0.924206	0.0247619	ACVR2A	bta-mir-326	-0.862302	-0.954074	0.0917718	gain_positive
ENSBTAG00000018752	ENSBTAG00000029833	0.0628477	0.905853	-0.00921399	0.986179	0.920977	0.0263481	SUZ12	bta-mir-326	-0.858129	-0.930191	0.0720617	gain_positive
ENSBTAG00000019264	ENSBTAG00000029833	0.0368448	0.944758	0.0207865	0.968825	0.973406	0.00518514	EDEM3	bta-mir-326	-0.936562	-0.95262	0.0160583	gain_positive
ENSBTAG00000019312	ENSBTAG00000029833	0.0415117	0.937768	0.0545599	0.918241	0.984868	0.00222935	TFCP2	bta-mir-326	-0.943357	-0.930308	-0.0130482	gain_positive
ENSBTAG00000019748	ENSBTAG00000029833	-0.029662	0.95552	0.0667537	0.900018	0.953137	0.0120922	FAM208A	bta-mir-326	-0.982799	-0.886383	-0.0964157	gain_positive
ENSBTAG00000019750	ENSBTAG00000029833	0.0175969	0.973607	0.0734111	0.890081	0.924666	0.0245385	TMEM106B	bta-mir-326	-0.907069	-0.851255	-0.0558143	gain_positive
ENSBTAG00000019987	ENSBTAG00000029833	0.0453721	0.931989	0.0944485	0.858749	0.991016	0.00102083	RPP14	bta-mir-326	-0.945644	-0.896567	-0.0490764	gain_positive
ENSBTAG00000020384	ENSBTAG00000029833	0.00750212	0.988747	-0.0839486	0.874373	0.945038	0.0153395	WDR47	bta-mir-326	-0.937536	-1.02899	0.0914507	gain_positive
ENSBTAG00000020594	ENSBTAG00000029833	-0.00810227	0.987847	-0.00726407	0.989104	0.937019	0.0187933	ELF2	bta-mir-326	-0.945121	-0.944283	-0.000838198	gain_positive
ENSBTAG00000021709	ENSBTAG00000029833	0.0773478	0.88421	-0.0845264	0.873512	-0.910263	0.0318314	SPI1	bta-mir-326	0.987611	0.825737	0.161874	gain_negative
ENSBTAG00000021720	ENSBTAG00000029833	0.0496611	0.92557	-0.0854023	0.872208	-0.919709	0.0269795	MRPL27	bta-mir-326	0.96937	0.834307	0.135063	gain_negative
ENSBTAG00000021785	ENSBTAG00000029833	-0.0938101	0.859698	-0.0471469	0.929332	-0.943	0.0161957	TMEM219	bta-mir-326	0.84919	0.895853	-0.0466632	gain_negative
ENSBTAG00000021962	ENSBTAG00000029833	0.0175859	0.973624	-0.0379544	0.943096	0.931541	0.0212799	BCLAF3	bta-mir-326	-0.913955	-0.969495	0.0555403	gain_positive
ENSBTAG00000024381	ENSBTAG00000029833	0.0860216	0.871286	-0.0734191	0.890069	0.928246	0.022823	MAN1A1	bta-mir-326	-0.842224	-1.00167	0.159441	gain_positive
ENSBTAG00000025452	ENSBTAG00000029833	0.0725503	0.891365	0.0188171	0.971778	-0.902231	0.0361544	SF3A2	bta-mir-326	0.974781	0.921048	0.0537332	gain_negative
ENSBTAG00000026673	ENSBTAG00000029833	-0.0606911	0.909075	0.0815218	0.877988	0.945657	0.0150826	KPNA5	bta-mir-326	-1.00635	-0.864135	-0.142213	gain_positive
ENSBTAG00000030930	ENSBTAG00000029833	0.0907319	0.864276	-0.0402374	0.939677	-0.903809	0.0352914	HMCES	bta-mir-326	0.994541	0.863572	0.130969	gain_negative
ENSBTAG00000031249	ENSBTAG00000029833	0.0134642	0.979805	0.0294412	0.955851	-0.943931	0.0158026	PSMG4	bta-mir-326	0.957396	0.973373	-0.015977	gain_negative
ENSBTAG00000033690	ENSBTAG00000029833	-0.0270955	0.959367	0.0430956	0.935397	0.977064	0.00415547	BARD1	bta-mir-326	-1.00416	-0.933968	-0.0701911	gain_positive
ENSBTAG00000038050	ENSBTAG00000029833	-0.0317813	0.952344	0.0423076	0.936576	0.943378	0.0160355	ZNF420	bta-mir-326	-0.97516	-0.901071	-0.0740889	gain_positive
ENSBTAG00000038674	ENSBTAG00000029833	-0.0813497	0.878245	-0.000290497	0.999564	0.946593	0.0146967		bta-mir-326	-1.02794	-0.946883	-0.0810592	gain_positive
ENSBTAG00000038929	ENSBTAG00000029833	0.0758046	0.886511	0.0333663	0.949969	-0.974589	0.00484391		bta-mir-326	1.05039	1.00796	0.0424383	gain_negative
ENSBTAG00000040065	ENSBTAG00000029833	0.0838153	0.874571	0.0345906	0.948135	0.959122	0.00986037	RAD51AP1	bta-mir-326	-0.875306	-0.924531	0.0492247	gain_positive
ENSBTAG00000040551	ENSBTAG00000029833	-0.0877137	0.868767	-0.0874997	0.869085	0.906169	0.034013	ZBTB1	bta-mir-326	-0.993883	-0.993669	-0.000213977	gain_positive
ENSBTAG00000044178	ENSBTAG00000029833	0.0343644	0.948474	0.0593475	0.911083	0.912911	0.0304456	ZMPSTE24	bta-mir-326	-0.878546	-0.853563	-0.0249831	gain_positive
ENSBTAG00000044190	ENSBTAG00000029833	-0.0484006	0.927456	-0.000814794	0.998778	0.986397	0.0019007	TMEM67	bta-mir-326	-1.0348	-0.987211	-0.0475858	gain_positive
ENSBTAG00000049306	ENSBTAG00000029833	-0.0593033	0.911149	-0.0383487	0.942505	-0.953539	0.0119377	MSRB1	bta-mir-326	0.894236	0.91519	-0.0209547	gain_negative
ENSBTAG00000053179	ENSBTAG00000029833	-0.0533518	0.920048	-0.0547254	0.917994	-0.936751	0.0189126		bta-mir-326	0.883399	0.882026	0.00137353	gain_negative
ENSBTAG00000053237	ENSBTAG00000029833	-0.0477742	0.928393	0.0913102	0.863415	0.922264	0.0257121		bta-mir-326	-0.970038	-0.830954	-0.139084	gain_positive
ENSBTAG00000053436	ENSBTAG00000029833	-0.0586863	0.912072	-0.0399422	0.940119	-0.952634	0.0122866	HSBP1	bta-mir-326	0.893947	0.912691	-0.0187441	gain_negative
ENSBTAG00000055062	ENSBTAG00000029833	-0.0828005	0.876083	-0.0357982	0.946326	0.93356	0.0203519	SMAD5	bta-mir-326	-1.01636	-0.969358	-0.0470023	gain_positive
ENSBTAG00000000977	ENSBTAG00000029836	-0.00806727	0.987899	0.0754964	0.886971	-0.945835	0.0150092	CADM1	bta-mir-30f	0.937767	1.02133	-0.0835637	gain_negative
ENSBTAG00000002603	ENSBTAG00000029836	-0.0569446	0.914675	0.0511665	0.923317	0.953332	0.0120171	PRPF39	bta-mir-30f	-1.01028	-0.902165	-0.108111	gain_positive
ENSBTAG00000005318	ENSBTAG00000029836	0.0416936	0.937496	0.0469718	0.929594	0.926165	0.0238156	RNF6	bta-mir-30f	-0.884471	-0.879193	-0.00527827	gain_positive
ENSBTAG00000005733	ENSBTAG00000029836	0.0565299	0.915296	0.0511385	0.923359	0.914116	0.0298216	CHD6	bta-mir-30f	-0.857586	-0.862977	0.00539136	gain_positive
ENSBTAG00000007804	ENSBTAG00000029836	0.0901871	0.865086	-0.0126979	0.980954	-0.918624	0.0275235	RILPL2	bta-mir-30f	1.00881	0.905926	0.102885	gain_negative
ENSBTAG00000008083	ENSBTAG00000029836	-0.054968	0.917631	-0.0140292	0.978958	0.916602	0.0285468	SEL1L	bta-mir-30f	-0.97157	-0.930631	-0.0409388	gain_positive
ENSBTAG00000008124	ENSBTAG00000029836	-0.0354496	0.946848	0.0312187	0.953187	-0.913216	0.0302873	GK	bta-mir-30f	0.877766	0.944434	-0.0666683	gain_negative
ENSBTAG00000008629	ENSBTAG00000029836	0.0547586	0.917944	0.069024	0.896628	0.933928	0.0201839	MTFR1	bta-mir-30f	-0.87917	-0.864904	-0.0142654	gain_positive
ENSBTAG00000009681	ENSBTAG00000029836	0.0484531	0.927377	-0.0635933	0.904739	0.902377	0.0360741	PPP2R3C	bta-mir-30f	-0.853924	-0.965971	0.112046	gain_positive
ENSBTAG00000015901	ENSBTAG00000029836	-0.00877144	0.986843	-0.0345023	0.948267	0.935067	0.0196679	ARMC1	bta-mir-30f	-0.943838	-0.969569	0.0257309	gain_positive
ENSBTAG00000017994	ENSBTAG00000029836	-0.0432866	0.935111	-0.0771196	0.88455	-0.91665	0.0285227	MAX	bta-mir-30f	0.873363	0.83953	0.0338331	gain_negative
ENSBTAG00000018402	ENSBTAG00000029836	-0.0758277	0.886476	0.0506641	0.924069	0.901694	0.0364499	TSC22D2	bta-mir-30f	-0.977521	-0.851029	-0.126492	gain_positive
ENSBTAG00000021263	ENSBTAG00000029836	0.0195203	0.970723	-0.0947593	0.858286	0.904901	0.0346979	CYP4V2	bta-mir-30f	-0.885381	-0.99966	0.11428	gain_positive
ENSBTAG00000022069	ENSBTAG00000029836	-0.0441655	0.933795	-0.0959688	0.856489	0.975907	0.00447285	ATXN2	bta-mir-30f	-1.02007	-1.07188	0.0518033	gain_positive
ENSBTAG00000000087	ENSBTAG00000029839	0.0171941	0.974211	0.0513982	0.922971	0.924014	0.0248557	HSD17B12	bta-mir-181c	-0.906819	-0.872615	-0.0342041	gain_positive
ENSBTAG00000000231	ENSBTAG00000029839	-0.0622949	0.906679	-0.0566143	0.915169	0.932464	0.0208538	BMPR1A	bta-mir-181c	-0.994759	-0.989079	-0.00568059	gain_positive
ENSBTAG00000001968	ENSBTAG00000029839	0.0223897	0.966421	0.0692753	0.896253	0.976459	0.00432044	TTC14	bta-mir-181c	-0.954069	-0.907184	-0.0468855	gain_positive
ENSBTAG00000004842	ENSBTAG00000029839	0.00182629	0.997261	0.0174929	0.973763	0.949661	0.0134551	RSPRY1	bta-mir-181c	-0.947834	-0.932168	-0.0156666	gain_positive
ENSBTAG00000006114	ENSBTAG00000029839	0.0220446	0.966939	-0.0438561	0.934258	0.952003	0.0125315	ZCCHC8	bta-mir-181c	-0.929959	-0.995859	0.0659006	gain_positive
ENSBTAG00000006186	ENSBTAG00000029839	-0.0923491	0.86187	0.0378759	0.943213	0.928084	0.0229	KCTD3	bta-mir-181c	-1.02043	-0.890208	-0.130225	gain_positive
ENSBTAG00000008267	ENSBTAG00000029839	0.0749925	0.887722	-0.0270476	0.959439	0.923627	0.0250439	CNOT11	bta-mir-181c	-0.848635	-0.950675	0.10204	gain_positive
ENSBTAG00000009354	ENSBTAG00000029839	0.0940052	0.859407	-0.0276583	0.958523	0.935309	0.0195588	EVI2A	bta-mir-181c	-0.841303	-0.962967	0.121664	gain_positive
ENSBTAG00000012156	ENSBTAG00000029839	0.0987176	0.852405	0.078781	0.882073	-0.925501	0.0241351	NAIF1	bta-mir-181c	1.02422	1.00428	0.0199366	gain_negative
ENSBTAG00000012550	ENSBTAG00000029839	-0.057715	0.913524	-0.0676847	0.898628	0.957852	0.0103212	TAOK3	bta-mir-181c	-1.01557	-1.02554	0.00996966	gain_positive
ENSBTAG00000012740	ENSBTAG00000029839	-0.0794165	0.881126	0.0939446	0.859498	0.910617	0.0316449	PIGB	bta-mir-181c	-0.990034	-0.816673	-0.173361	gain_positive
ENSBTAG00000014158	ENSBTAG00000029839	0.0756066	0.886806	0.0121862	0.981722	0.918375	0.0276489	CCNT2	bta-mir-181c	-0.842769	-0.906189	0.0634205	gain_positive
ENSBTAG00000015301	ENSBTAG00000029839	-0.0690132	0.896645	-0.0103169	0.984525	0.922	0.025842	MRPS10	bta-mir-181c	-0.991014	-0.932317	-0.0586963	gain_positive
ENSBTAG00000015334	ENSBTAG00000029839	-0.0417116	0.937469	0.0690076	0.896653	0.917009	0.0283399	ZHX1	bta-mir-181c	-0.958721	-0.848001	-0.110719	gain_positive
ENSBTAG00000015728	ENSBTAG00000029839	-0.0147717	0.977844	0.0298738	0.955203	0.947401	0.0143663	NSUN3	bta-mir-181c	-0.962173	-0.917527	-0.0446455	gain_positive
ENSBTAG00000018227	ENSBTAG00000029839	-0.0235974	0.96461	0.0683344	0.897658	0.940022	0.0174734	SLC4A7	bta-mir-181c	-0.963619	-0.871687	-0.0919318	gain_positive
ENSBTAG00000018613	ENSBTAG00000029839	-0.069342	0.896154	0.0772564	0.884346	0.942945	0.016219	NOL8	bta-mir-181c	-1.01229	-0.865688	-0.146598	gain_positive
ENSBTAG00000019414	ENSBTAG00000029839	-0.0496379	0.925604	-0.0710555	0.893596	0.913849	0.0299592	CLK4	bta-mir-181c	-0.963487	-0.984905	0.0214175	gain_positive
ENSBTAG00000019458	ENSBTAG00000029839	-0.056519	0.915312	0.0442708	0.933637	0.981427	0.00303003	ASB3	bta-mir-181c	-1.03795	-0.937156	-0.10079	gain_positive
ENSBTAG00000019611	ENSBTAG00000029839	-0.00469833	0.992953	-0.0847629	0.87316	0.951313	0.0128014	MAGI3	bta-mir-181c	-0.956011	-1.03608	0.0800645	gain_positive
ENSBTAG00000021543	ENSBTAG00000029839	-0.0707861	0.893998	0.0119102	0.982136	0.900012	0.0373794	MDFIC	bta-mir-181c	-0.970798	-0.888102	-0.0826963	gain_positive
ENSBTAG00000021785	ENSBTAG00000029839	0.0847657	0.873156	-0.00804234	0.987937	-0.925037	0.024359	TMEM219	bta-mir-181c	1.0098	0.916995	0.0928081	gain_negative
ENSBTAG00000024381	ENSBTAG00000029839	0.00176891	0.997347	-0.0806941	0.879222	0.917435	0.0281238	MAN1A1	bta-mir-181c	-0.915666	-0.998129	0.082463	gain_positive
ENSBTAG00000024485	ENSBTAG00000029839	-0.00155571	0.997666	-0.085237	0.872454	0.942059	0.0165961	KLHL20	bta-mir-181c	-0.943614	-1.0273	0.0836813	gain_positive
ENSBTAG00000031146	ENSBTAG00000029839	0.0882163	0.868019	0.0796474	0.880782	-0.943094	0.0161556	PYM1	bta-mir-181c	1.03131	1.02274	0.0085689	gain_negative
ENSBTAG00000045931	ENSBTAG00000029839	0.0721163	0.892013	-0.00713561	0.989297	0.932698	0.0207466	MAGT1	bta-mir-181c	-0.860581	-0.939833	0.0792519	gain_positive
ENSBTAG00000051768	ENSBTAG00000029839	-0.0873639	0.869288	-0.0795144	0.88098	-0.929496	0.0222335		bta-mir-181c	0.842132	0.849982	-0.00784953	gain_negative
ENSBTAG00000001632	ENSBTAG00000029841	-0.0572975	0.914148	0.00992618	0.985111	-0.961756	0.00892628	NBR1	bta-mir-181a	0.904459	0.971682	-0.0672237	gain_negative
ENSBTAG00000002303	ENSBTAG00000029841	0.048462	0.927364	0.0353399	0.947012	0.907763	0.0331579	GLG1	bta-mir-181a	-0.859302	-0.872424	0.013122	gain_positive
ENSBTAG00000003946	ENSBTAG00000029841	0.0521753	0.921808	-0.0849292	0.872912	-0.941648	0.0167717	NECAB3	bta-mir-181a	0.993823	0.856719	0.137105	gain_negative
ENSBTAG00000008625	ENSBTAG00000029841	0.0332137	0.950198	0.0517916	0.922382	-0.90228	0.0361278	PLEKHF1	bta-mir-181a	0.935493	0.954071	-0.018578	gain_negative
ENSBTAG00000010114	ENSBTAG00000029841	0.00522508	0.992162	0.036843	0.944761	0.931554	0.0212739	ARMCX5	bta-mir-181a	-0.926329	-0.894711	-0.0316179	gain_positive
ENSBTAG00000011600	ENSBTAG00000029841	0.0485093	0.927293	0.00340496	0.994893	0.928467	0.0227183	MAP3K8	bta-mir-181a	-0.879958	-0.925062	0.0451044	gain_positive
ENSBTAG00000013531	ENSBTAG00000029841	-0.0895877	0.865978	0.0976428	0.854001	-0.913367	0.0302086	CENPS	bta-mir-181a	0.82378	1.01101	-0.18723	gain_negative
ENSBTAG00000014127	ENSBTAG00000029841	0.0560085	0.916075	-0.00529691	0.992055	0.93018	0.0219129	PTGS2	bta-mir-181a	-0.874172	-0.935477	0.0613054	gain_positive
ENSBTAG00000015301	ENSBTAG00000029841	0.0435289	0.934748	0.0267401	0.959899	0.910676	0.0316141	MRPS10	bta-mir-181a	-0.867147	-0.883936	0.0167888	gain_positive
ENSBTAG00000021902	ENSBTAG00000029841	0.0885871	0.867467	0.0824449	0.876613	0.905941	0.0341361	ALDH5A1	bta-mir-181a	-0.817353	-0.823496	0.0061422	gain_positive
ENSBTAG00000032084	ENSBTAG00000029841	-0.0809672	0.878815	0.0845594	0.873463	0.941828	0.0166947	GPR183	bta-mir-181a	-1.0228	-0.857269	-0.165527	gain_positive
ENSBTAG00000039916	ENSBTAG00000029841	0.00973336	0.9854	0.0136928	0.979462	0.946171	0.0148704	SMAD2	bta-mir-181a	-0.936437	-0.932478	-0.00395949	gain_positive
ENSBTAG00000048782	ENSBTAG00000029841	-0.0893938	0.866266	-0.0884826	0.867623	0.919403	0.0271328		bta-mir-181a	-1.0088	-1.00789	-0.000911266	gain_positive
ENSBTAG00000051768	ENSBTAG00000029841	-0.0846252	0.873365	-0.00407852	0.993882	-0.964701	0.00791881		bta-mir-181a	0.880076	0.960623	-0.0805467	gain_negative
ENSBTAG00000054520	ENSBTAG00000029841	-0.0860864	0.871189	-0.0509984	0.923569	-0.931041	0.021512	CCDC58	bta-mir-181a	0.844954	0.880042	-0.035088	gain_negative
ENSBTAG00000017339	ENSBTAG00000029842	0.0495202	0.92578	0.0506695	0.924061	0.934412	0.0199643	RUNX1T1	MIR346	-0.884892	-0.883742	-0.00114927	gain_positive
ENSBTAG00000000379	ENSBTAG00000029843	-0.050931	0.92367	-0.0963449	0.85593	0.942496	0.0164096	GOLT1B	bta-mir-107	-0.993427	-1.03884	0.045414	gain_positive
ENSBTAG00000004790	ENSBTAG00000029843	0.0459344	0.931147	0.0590352	0.91155	-0.96847	0.00668905	UBE2T	bta-mir-107	1.0144	1.0275	-0.0131008	gain_negative
ENSBTAG00000006551	ENSBTAG00000029843	-0.0301933	0.954724	-0.0921984	0.862094	0.921614	0.0260325	ESCO2	bta-mir-107	-0.951808	-1.01381	0.0620051	gain_positive
ENSBTAG00000009048	ENSBTAG00000029843	0.0979367	0.853565	0.0810788	0.878648	-0.927751	0.0230577	EFHD2	bta-mir-107	1.02569	1.00883	0.0168579	gain_negative
ENSBTAG00000014548	ENSBTAG00000029843	-0.0450792	0.932427	-0.0369728	0.944566	-0.973462	0.00516889	FAM129A	bta-mir-107	0.928383	0.936489	-0.00810636	gain_negative
ENSBTAG00000014623	ENSBTAG00000029843	-0.0274768	0.958795	-0.0904624	0.864677	0.97545	0.00460038	MCM8	bta-mir-107	-1.00293	-1.06591	0.0629856	gain_positive
ENSBTAG00000017362	ENSBTAG00000029843	0.0130079	0.980489	0.0174942	0.973761	0.906576	0.033794	CNOT6	bta-mir-107	-0.893568	-0.889082	-0.00448634	gain_positive
ENSBTAG00000018549	ENSBTAG00000029843	-0.0611905	0.908329	-0.0306875	0.953983	0.952571	0.0123109		bta-mir-107	-1.01376	-0.983258	-0.0305031	gain_positive
ENSBTAG00000022890	ENSBTAG00000029843	-0.0262208	0.960678	0.0309127	0.953646	-0.90582	0.0342011	MBP	bta-mir-107	0.879599	0.936733	-0.0571335	gain_negative
ENSBTAG00000051467	ENSBTAG00000029843	0.0685371	0.897355	0.0811689	0.878514	0.917001	0.028344	COA6	bta-mir-107	-0.848464	-0.835832	-0.0126317	gain_positive
ENSBTAG00000052121	ENSBTAG00000029843	-0.0405675	0.939182	-0.0133351	0.979999	0.931963	0.0210846		bta-mir-107	-0.972531	-0.945298	-0.0272324	gain_positive
ENSBTAG00000001198	ENSBTAG00000029845	0.0530259	0.920536	-0.00253942	0.996191	0.986531	0.00187266		bta-mir-411a	-0.933505	-0.98907	0.0555653	gain_positive
ENSBTAG00000003553	ENSBTAG00000029845	0.0857714	0.871658	0.0537719	0.91942	0.908774	0.0326196	ZFP36L2	bta-mir-411a	-0.823003	-0.855002	0.0319995	gain_positive
ENSBTAG00000017976	ENSBTAG00000029845	0.0621769	0.906855	-0.065492	0.901902	-0.962929	0.00852046	ABL1	bta-mir-411a	1.02511	0.897437	0.127669	gain_negative
ENSBTAG00000000087	ENSBTAG00000029846	-0.085415	0.872189	-0.031751	0.952389	0.975043	0.0047151	HSD17B12	bta-mir-27b	-1.06046	-1.00679	-0.0536639	gain_positive
ENSBTAG00000003025	ENSBTAG00000029846	0.0501386	0.924855	0.0651928	0.902349	-0.924712	0.0245164	NME6	bta-mir-27b	0.974851	0.989905	-0.0150542	gain_negative
ENSBTAG00000004284	ENSBTAG00000029846	0.0822431	0.876913	0.0948686	0.858124	-0.902809	0.0358374	UFD1	bta-mir-27b	0.985052	0.997678	-0.0126255	gain_negative
ENSBTAG00000004457	ENSBTAG00000029846	-0.00315888	0.995262	-0.00703023	0.989455	-0.956413	0.010852	ORAI1	bta-mir-27b	0.953254	0.949383	0.00387134	gain_negative
ENSBTAG00000004842	ENSBTAG00000029846	0.0512876	0.923136	-0.0124863	0.981271	0.995817	0.000324529	RSPRY1	bta-mir-27b	-0.94453	-1.0083	0.0637739	gain_positive
ENSBTAG00000005733	ENSBTAG00000029846	0.0223875	0.966424	-0.066601	0.900246	0.97674	0.00424355	CHD6	bta-mir-27b	-0.954352	-1.04334	0.0889885	gain_positive
ENSBTAG00000006114	ENSBTAG00000029846	-0.0809259	0.878876	0.030611	0.954098	0.914858	0.0294393	ZCCHC8	bta-mir-27b	-0.995783	-0.884247	-0.111537	gain_positive
ENSBTAG00000006837	ENSBTAG00000029846	-0.0403958	0.939439	0.0569121	0.914724	0.916986	0.0283516	UBA6	bta-mir-27b	-0.957382	-0.860074	-0.0973079	gain_positive
ENSBTAG00000013184	ENSBTAG00000029846	-0.0414853	0.937808	0.00551525	0.991727	0.961733	0.00893426	CEP120	bta-mir-27b	-1.00322	-0.956218	-0.0470006	gain_positive
ENSBTAG00000013254	ENSBTAG00000029846	-0.0467129	0.929982	0.00105796	0.998413	0.931483	0.0213066	XPO1	bta-mir-27b	-0.978196	-0.930425	-0.0477708	gain_positive
ENSBTAG00000014786	ENSBTAG00000029846	-0.0444816	0.933322	-0.0121074	0.98184	0.95712	0.0105901	PBRM1	bta-mir-27b	-1.0016	-0.969228	-0.0323742	gain_positive
ENSBTAG00000016217	ENSBTAG00000029846	-0.0982914	0.853038	0.00284494	0.995733	0.930308	0.0218532	RBM43	bta-mir-27b	-1.0286	-0.927463	-0.101136	gain_positive
ENSBTAG00000016635	ENSBTAG00000029846	-0.0362663	0.945624	-0.079044	0.881681	0.926072	0.0238599	COG6	bta-mir-27b	-0.962339	-1.00512	0.0427777	gain_positive
ENSBTAG00000018447	ENSBTAG00000029846	0.0405387	0.939225	-0.00719899	0.989202	0.900233	0.0372569	RABGGTB	bta-mir-27b	-0.859694	-0.907432	0.0477377	gain_positive
ENSBTAG00000018613	ENSBTAG00000029846	0.059128	0.911411	0.0411644	0.938288	0.907854	0.0331093	NOL8	bta-mir-27b	-0.848726	-0.86669	0.0179636	gain_positive
ENSBTAG00000019748	ENSBTAG00000029846	-0.0931097	0.860739	-0.061993	0.90713	0.902635	0.035933	FAM208A	bta-mir-27b	-0.995744	-0.964628	-0.0311167	gain_positive
ENSBTAG00000019750	ENSBTAG00000029846	-0.0106843	0.983974	-0.0609268	0.908723	0.9454	0.0151893	TMEM106B	bta-mir-27b	-0.956084	-1.00633	0.0502425	gain_positive
ENSBTAG00000021543	ENSBTAG00000029846	0.0366066	0.945115	-0.0591401	0.911393	0.943278	0.0160778	MDFIC	bta-mir-27b	-0.906672	-1.00242	0.0957466	gain_positive
ENSBTAG00000021845	ENSBTAG00000029846	0.0772704	0.884325	-0.0530789	0.920456	0.954689	0.011499	STRN3	bta-mir-27b	-0.877419	-1.00777	0.130349	gain_positive
ENSBTAG00000024787	ENSBTAG00000029846	-0.00806455	0.987903	-0.0118827	0.982177	0.987876	0.00159957	HAUS3	bta-mir-27b	-0.995941	-0.999759	0.00381817	gain_positive
ENSBTAG00000031363	ENSBTAG00000029846	0.0624055	0.906513	-0.0736059	0.889791	-0.95835	0.0101397	AES	bta-mir-27b	1.02076	0.884744	0.136011	gain_negative
ENSBTAG00000033887	ENSBTAG00000029846	-0.00253853	0.996192	0.0216357	0.967552	-0.931966	0.0210835		bta-mir-27b	0.929427	0.953602	-0.0241742	gain_negative
ENSBTAG00000049306	ENSBTAG00000029846	0.0688516	0.896886	0.0643211	0.903651	-0.903261	0.0355901	MSRB1	bta-mir-27b	0.972113	0.967583	0.00453048	gain_negative
ENSBTAG00000000087	ENSBTAG00000029847	0.00577845	0.991332	0.0566897	0.915057	0.94976	0.0134155	HSD17B12	MIR18A	-0.943982	-0.89307	-0.0509112	gain_positive
ENSBTAG00000005726	ENSBTAG00000029847	-0.0430475	0.935469	-0.0947041	0.858369	0.950918	0.0129566	HNRNPA2B1	MIR18A	-0.993966	-1.04562	0.0516565	gain_positive
ENSBTAG00000007438	ENSBTAG00000029847	-0.0872241	0.869496	0.0567541	0.91496	0.901078	0.0367894	STT3B	MIR18A	-0.988302	-0.844324	-0.143978	gain_positive
ENSBTAG00000008083	ENSBTAG00000029847	-0.0752694	0.887309	0.0789596	0.881807	0.976274	0.00437148	SEL1L	MIR18A	-1.05154	-0.897314	-0.154229	gain_positive
ENSBTAG00000011600	ENSBTAG00000029847	0.079491	0.881015	0.0064407	0.990339	0.990096	0.00118133	MAP3K8	MIR18A	-0.910606	-0.983656	0.0730502	gain_positive
ENSBTAG00000005577	ENSBTAG00000029848	0.0600363	0.910054	0.00384596	0.994231	-0.902207	0.0361678	RNASEH2C	bta-mir-365	0.962243	0.906053	0.0561903	gain_negative
ENSBTAG00000005760	ENSBTAG00000029848	-0.00361759	0.994574	-0.0851726	0.87255	0.928866	0.02253	TBC1D4	bta-mir-365	-0.932484	-1.01404	0.081555	gain_positive
ENSBTAG00000007438	ENSBTAG00000029848	-0.0275851	0.958633	0.0546237	0.918146	0.94486	0.0154136	STT3B	bta-mir-365	-0.972445	-0.890237	-0.0822088	gain_positive
ENSBTAG00000015781	ENSBTAG00000029848	0.0257925	0.96132	0.0472966	0.929108	0.922685	0.0255049	TRMT13	bta-mir-365	-0.896893	-0.875389	-0.0215041	gain_positive
ENSBTAG00000018864	ENSBTAG00000029848	-0.0185622	0.97216	-0.000351579	0.999473	0.960183	0.00948031	CENPU	bta-mir-365	-0.978745	-0.960535	-0.0182107	gain_positive
ENSBTAG00000021771	ENSBTAG00000029848	0.895234	0.0158888	0.846842	0.0333895	-0.930304	0.0218549	PTTG1IP	bta-mir-365	1.82554	1.77715	0.048392	inverted
ENSBTAG00000021798	ENSBTAG00000029848	0.0815485	0.877948	0.0895199	0.866079	-0.962637	0.00862091	ERBB2	bta-mir-365	1.04419	1.05216	-0.00797139	gain_negative
ENSBTAG00000024787	ENSBTAG00000029848	-0.0895509	0.866033	0.0772282	0.884388	0.908665	0.0326776	HAUS3	bta-mir-365	-0.998216	-0.831437	-0.166779	gain_positive
ENSBTAG00000034883	ENSBTAG00000029848	0.0974043	0.854356	0.0418007	0.937335	0.907865	0.0331035	CCR4	bta-mir-365	-0.810461	-0.866065	0.0556036	gain_positive
ENSBTAG00000045497	ENSBTAG00000029848	-0.000347296	0.999479	-0.0543675	0.918529	-0.93098	0.02154		bta-mir-365	0.930633	0.876613	0.0540202	gain_negative
ENSBTAG00000002603	ENSBTAG00000029849	0.0852136	0.872489	0.0674359	0.898999	0.920222	0.0267236	PRPF39	bta-mir-181a	-0.835008	-0.852786	0.0177777	gain_positive
ENSBTAG00000005263	ENSBTAG00000029849	0.0782531	0.88286	0.0849135	0.872936	0.931417	0.0213372	KLHL2	bta-mir-181a	-0.853164	-0.846504	-0.00666043	gain_positive
ENSBTAG00000006049	ENSBTAG00000029849	0.0737695	0.889546	0.057887	0.913267	0.902357	0.0360855	BZW1	bta-mir-181a	-0.828587	-0.84447	0.0158826	gain_positive
ENSBTAG00000006529	ENSBTAG00000029849	-0.0737719	0.889543	0.0871014	0.869678	0.949964	0.0133343	PDSS1	bta-mir-181a	-1.02374	-0.862863	-0.160873	gain_positive
ENSBTAG00000007787	ENSBTAG00000029849	-0.0395103	0.940765	-0.0668283	0.899907	0.960851	0.00924368	HIBCH	bta-mir-181a	-1.00036	-1.02768	0.027318	gain_positive
ENSBTAG00000014127	ENSBTAG00000029849	0.00398267	0.994026	-0.0601208	0.909927	0.975681	0.00453586	PTGS2	bta-mir-181a	-0.971698	-1.0358	0.0641034	gain_positive
ENSBTAG00000015312	ENSBTAG00000029849	-0.00641722	0.990374	-0.0369268	0.944635	-0.913867	0.0299499	LTBR	bta-mir-181a	0.90745	0.87694	0.0305096	gain_negative
ENSBTAG00000016738	ENSBTAG00000029849	0.0868975	0.869982	-0.0663887	0.900563	-0.924759	0.0244935	DTX1	bta-mir-181a	1.01166	0.85837	0.153286	gain_negative
ENSBTAG00000024787	ENSBTAG00000029849	0.0424006	0.936437	0.00249708	0.996254	0.915155	0.0292864	HAUS3	bta-mir-181a	-0.872755	-0.912658	0.0399036	gain_positive
ENSBTAG00000051212	ENSBTAG00000029849	-0.0907285	0.864281	0.0372644	0.944129	-0.981897	0.00291602	TMEM86B	bta-mir-181a	0.891168	1.01916	-0.127993	gain_negative
ENSBTAG00000054326	ENSBTAG00000029849	-0.0609017	0.90876	0.0537244	0.919491	0.944797	0.01544	WDR5B	bta-mir-181a	-1.0057	-0.891073	-0.114626	gain_positive
ENSBTAG00000000292	ENSBTAG00000029850	0.0580037	0.913092	-0.0890699	0.866749	-0.911746	0.031053	TCIRG1	MIR26B	0.969749	0.822676	0.147074	gain_negative
ENSBTAG00000000608	ENSBTAG00000029850	-0.0661541	0.900914	0.0177321	0.973405	-0.901463	0.036577	PRCC	MIR26B	0.835309	0.919195	-0.0838862	gain_negative
ENSBTAG00000001471	ENSBTAG00000029850	-0.0636733	0.904619	0.0080864	0.987871	-0.902562	0.0359728	POC1A	MIR26B	0.838889	0.910648	-0.0717597	gain_negative
ENSBTAG00000001562	ENSBTAG00000029850	0.0306759	0.954001	-0.0650068	0.902627	-0.907496	0.0333009	NFE2	MIR26B	0.938172	0.842489	0.0956828	gain_negative
ENSBTAG00000001777	ENSBTAG00000029850	0.0331742	0.950257	-0.00789645	0.988156	-0.933763	0.0202591	RPLP2	MIR26B	0.966938	0.925867	0.0410707	gain_negative
ENSBTAG00000002015	ENSBTAG00000029850	-0.0520289	0.922027	0.078467	0.882541	0.950589	0.0130867	RPS6KA6	MIR26B	-1.00262	-0.872122	-0.130496	gain_positive
ENSBTAG00000002516	ENSBTAG00000029850	0.0170476	0.974431	-0.0212562	0.968121	-0.92737	0.0232393	CCDC130	MIR26B	0.944417	0.906113	0.0383038	gain_negative
ENSBTAG00000004805	ENSBTAG00000029850	0.0732657	0.890298	-0.0774428	0.884068	0.954568	0.0115449	ITFG1	MIR26B	-0.881303	-1.03201	0.150708	gain_positive
ENSBTAG00000005862	ENSBTAG00000029850	0.0209206	0.968624	0.026486	0.96028	0.918147	0.0277639	SMC4	MIR26B	-0.897226	-0.891661	-0.00556541	gain_positive
ENSBTAG00000005869	ENSBTAG00000029850	-0.0441402	0.933833	0.0718477	0.892414	0.976374	0.00434389	SENP6	MIR26B	-1.02051	-0.904526	-0.115988	gain_positive
ENSBTAG00000006581	ENSBTAG00000029850	0.0763515	0.885695	-0.0934487	0.860235	0.939668	0.0176275	CCDC82	MIR26B	-0.863316	-1.03312	0.1698	gain_positive
ENSBTAG00000007438	ENSBTAG00000029850	-0.0538425	0.919314	-0.00180563	0.997292	0.953249	0.0120488	STT3B	MIR26B	-1.00709	-0.955055	-0.0520368	gain_positive
ENSBTAG00000008267	ENSBTAG00000029850	0.00133514	0.997997	-0.012845	0.980734	0.93296	0.0206264	CNOT11	MIR26B	-0.931624	-0.945805	0.0141802	gain_positive
ENSBTAG00000008435	ENSBTAG00000029850	-0.0957371	0.856833	-0.0710973	0.893534	-0.933718	0.0202796	DELE1	MIR26B	0.837981	0.862621	-0.0246398	gain_negative
ENSBTAG00000009061	ENSBTAG00000029850	-0.0121883	0.981719	-0.0777403	0.883625	0.900052	0.037357	FAR1	MIR26B	-0.912241	-0.977793	0.065552	gain_positive
ENSBTAG00000009526	ENSBTAG00000029850	-0.040414	0.939412	-0.0374617	0.943834	0.906938	0.0335997	TMEM59	MIR26B	-0.947352	-0.9444	-0.0029523	gain_positive
ENSBTAG00000010667	ENSBTAG00000029850	0.0205571	0.969169	0.0476798	0.928534	-0.931775	0.0211716	PIK3IP1	MIR26B	0.952332	0.979455	-0.0271227	gain_negative
ENSBTAG00000011351	ENSBTAG00000029850	0.0498503	0.925286	0.0596888	0.910573	-0.903917	0.0352324	TMEM259	MIR26B	0.953767	0.963606	-0.00983841	gain_negative
ENSBTAG00000011786	ENSBTAG00000029850	-0.0183865	0.972423	-0.086445	0.870655	-0.947078	0.0144983	CLUH	MIR26B	0.928691	0.860633	0.0680586	gain_negative
ENSBTAG00000012156	ENSBTAG00000029850	0.00928597	0.986071	-0.00712375	0.989315	-0.901872	0.0363518	NAIF1	MIR26B	0.911158	0.894748	0.0164097	gain_negative
ENSBTAG00000012172	ENSBTAG00000029850	-0.0462525	0.930671	-0.0564058	0.915481	-0.953378	0.0119996	MIDN	MIR26B	0.907125	0.896972	0.0101533	gain_negative
ENSBTAG00000012550	ENSBTAG00000029850	0.0735988	0.889801	0.00838046	0.98743	0.942997	0.016197	TAOK3	MIR26B	-0.869398	-0.934616	0.0652184	gain_positive
ENSBTAG00000013218	ENSBTAG00000029850	0.0169878	0.974521	-0.0845673	0.873451	0.904117	0.0351234	GORASP2	MIR26B	-0.88713	-0.988685	0.101555	gain_positive
ENSBTAG00000013501	ENSBTAG00000029850	0.00193233	0.997102	-0.00199607	0.997006	-0.940623	0.0172129	DHRS13	MIR26B	0.942556	0.938627	0.0039284	gain_negative
ENSBTAG00000014368	ENSBTAG00000029850	0.0407683	0.938881	-0.0556647	0.916589	0.965536	0.0076407	SLAMF6	MIR26B	-0.924767	-1.0212	0.0964329	gain_positive
ENSBTAG00000015013	ENSBTAG00000029850	0.0923022	0.86194	0.0250719	0.9624	-0.934716	0.0198266	C2CD2L	MIR26B	1.02702	0.959788	0.0672303	gain_negative
ENSBTAG00000015301	ENSBTAG00000029850	0.0405341	0.939232	0.00399867	0.994002	0.942198	0.0165367	MRPS10	MIR26B	-0.901664	-0.938199	0.0365355	gain_positive
ENSBTAG00000015731	ENSBTAG00000029850	0.0315026	0.952762	-0.0738805	0.889381	0.949887	0.013365	TXNL1	MIR26B	-0.918384	-1.02377	0.105383	gain_positive
ENSBTAG00000016635	ENSBTAG00000029850	-0.0695688	0.895815	0.0756549	0.886734	0.947154	0.0144672	COG6	MIR26B	-1.01672	-0.871499	-0.145224	gain_positive
ENSBTAG00000018115	ENSBTAG00000029850	0.0816408	0.877811	0.0580728	0.912989	-0.962283	0.00874325	PEBP1	MIR26B	1.04392	1.02036	0.0235681	gain_negative
ENSBTAG00000018479	ENSBTAG00000029850	-0.025249	0.962135	0.0704473	0.894504	-0.902352	0.0360879	PTPMT1	MIR26B	0.877103	0.9728	-0.0956963	gain_negative
ENSBTAG00000018803	ENSBTAG00000029850	-0.0296122	0.955595	0.0845114	0.873535	-0.955286	0.0112738	SNF8	MIR26B	0.925673	1.0398	-0.114124	gain_negative
ENSBTAG00000018864	ENSBTAG00000029850	0.0642539	0.903752	-0.0183667	0.972453	0.940729	0.0171672	CENPU	MIR26B	-0.876475	-0.959096	0.0826205	gain_positive
ENSBTAG00000019275	ENSBTAG00000029850	-0.0630981	0.905478	0.0820097	0.877261	0.923189	0.0252583	INIP	MIR26B	-0.986287	-0.841179	-0.145108	gain_positive
ENSBTAG00000019414	ENSBTAG00000029850	0.0954495	0.857261	-0.0631541	0.905395	0.901616	0.0364925	CLK4	MIR26B	-0.806167	-0.96477	0.158604	gain_positive
ENSBTAG00000019889	ENSBTAG00000029850	-0.0159956	0.976009	0.0567853	0.914914	0.915406	0.029158	DIS3	MIR26B	-0.931401	-0.85862	-0.0727809	gain_positive
ENSBTAG00000024381	ENSBTAG00000029850	0.0604243	0.909474	0.0530207	0.920544	0.902512	0.0360002	MAN1A1	MIR26B	-0.842088	-0.849492	0.00740363	gain_positive
ENSBTAG00000024485	ENSBTAG00000029850	0.0972182	0.854632	0.0230929	0.965367	0.957282	0.0105303	KLHL20	MIR26B	-0.860064	-0.93419	0.0741253	gain_positive
ENSBTAG00000031146	ENSBTAG00000029850	-0.0823836	0.876704	0.0631576	0.90539	-0.932505	0.020835	PYM1	MIR26B	0.850122	0.995663	-0.145541	gain_negative
ENSBTAG00000032557	ENSBTAG00000029850	-0.0824608	0.876589	-0.0977988	0.85377	-0.935217	0.0196002	TMEM258	MIR26B	0.852756	0.837418	0.015338	gain_negative
ENSBTAG00000033621	ENSBTAG00000029850	0.0937618	0.859769	-0.047208	0.929241	-0.967049	0.00714463	SMCO4	MIR26B	1.06081	0.919841	0.14097	gain_negative
ENSBTAG00000044190	ENSBTAG00000029850	-0.0676176	0.898728	0.0842145	0.873977	0.901231	0.0367046	TMEM67	MIR26B	-0.968849	-0.817017	-0.151832	gain_positive
ENSBTAG00000047376	ENSBTAG00000029850	0.059729	0.910513	-0.0390301	0.941485	-0.97663	0.00427364	PIN4	MIR26B	1.03636	0.9376	0.0987591	gain_negative
ENSBTAG00000050825	ENSBTAG00000029850	-0.0220481	0.966933	-0.0514239	0.922932	-0.909095	0.032449	TMEM265	MIR26B	0.887047	0.857671	0.0293758	gain_negative
ENSBTAG00000003419	ENSBTAG00000029851	0.0875497	0.869011	-0.00419699	0.993705	0.968175	0.00678265	EAPP	bta-mir-122	-0.880625	-0.972372	0.0917467	gain_positive
ENSBTAG00000005519	ENSBTAG00000029851	0.0157045	0.976445	0.085952	0.87139	0.949541	0.0135031	RNF38	bta-mir-122	-0.933836	-0.863589	-0.0702475	gain_positive
ENSBTAG00000006697	ENSBTAG00000029851	0.096776	0.855289	0.0444817	0.933321	0.901569	0.0365185	RICTOR	bta-mir-122	-0.804793	-0.857087	0.0522942	gain_positive
ENSBTAG00000006767	ENSBTAG00000029851	-0.0697241	0.895583	-0.0458059	0.931339	-0.961762	0.00892436	MRPL13	bta-mir-122	0.892037	0.915956	-0.0239182	gain_negative
ENSBTAG00000008341	ENSBTAG00000029851	0.0723847	0.891613	0.0306863	0.953985	0.903533	0.035442	ARSB	bta-mir-122	-0.831148	-0.872846	0.0416984	gain_positive
ENSBTAG00000009786	ENSBTAG00000029851	-0.0820358	0.877222	-0.0761766	0.885956	0.900449	0.0371374	SCIN	bta-mir-122	-0.982484	-0.976625	-0.00585913	gain_positive
ENSBTAG00000010289	ENSBTAG00000029851	0.0289376	0.956606	-0.0729522	0.890766	-0.909552	0.032207	GEMIN8	bta-mir-122	0.93849	0.8366	0.10189	gain_negative
ENSBTAG00000011975	ENSBTAG00000029851	-0.0663139	0.900675	-0.0893744	0.866295	-0.910286	0.0318196	SERPINB1	bta-mir-122	0.843972	0.820911	0.0230605	gain_negative
ENSBTAG00000013093	ENSBTAG00000029851	-0.0998248	0.85076	0.0693501	0.896142	-0.938913	0.0179571	ALDH3B1	bta-mir-122	0.839088	1.00826	-0.169175	gain_negative
ENSBTAG00000013496	ENSBTAG00000029851	0.07259	0.891306	-0.0313805	0.952945	0.988648	0.00144951	CPM	bta-mir-122	-0.916058	-1.02003	0.103971	gain_positive
ENSBTAG00000013702	ENSBTAG00000029851	-0.0968432	0.855189	-0.0337468	0.949399	-0.901795	0.0363942	ZNF296	bta-mir-122	0.804952	0.868048	-0.0630964	gain_negative
ENSBTAG00000013825	ENSBTAG00000029851	0.0734071	0.890087	0.0738164	0.889476	0.9923	0.000810213	BCAT1	bta-mir-122	-0.918893	-0.918483	-0.000409364	gain_positive
ENSBTAG00000014032	ENSBTAG00000029851	0.0233541	0.964975	-0.0403356	0.939529	-0.971595	0.00572218	EIF3H	bta-mir-122	0.994949	0.93126	0.0636897	gain_negative
ENSBTAG00000015318	ENSBTAG00000029851	-0.0092691	0.986097	0.0257203	0.961428	-0.955399	0.0112312	NECTIN2	bta-mir-122	0.94613	0.981119	-0.0349894	gain_negative
ENSBTAG00000015919	ENSBTAG00000029851	0.0658899	0.901308	-0.0204561	0.96932	-0.948179	0.0140502	PARM1	bta-mir-122	1.01407	0.927723	0.086346	gain_negative
ENSBTAG00000016555	ENSBTAG00000029851	-0.0214629	0.967811	0.0260977	0.960862	-0.972427	0.00547351	TRPT1	bta-mir-122	0.950964	0.998524	-0.0475606	gain_negative
ENSBTAG00000017528	ENSBTAG00000029851	-0.0896208	0.865929	-0.0436246	0.934605	-0.908736	0.0326395	SNAI3	bta-mir-122	0.819116	0.865112	-0.0459962	gain_negative
ENSBTAG00000018203	ENSBTAG00000029851	-0.0257827	0.961335	0.0301693	0.95476	-0.942833	0.0162666	CD101	bta-mir-122	0.91705	0.973002	-0.055952	gain_negative
ENSBTAG00000019714	ENSBTAG00000029851	-0.0808304	0.879018	-0.0331957	0.950225	-0.970183	0.00615288	DAZAP1	bta-mir-122	0.889353	0.936987	-0.0476347	gain_negative
ENSBTAG00000022238	ENSBTAG00000029851	-0.094492	0.858684	0.0400648	0.939935	-0.913322	0.0302322	B4GAT1	bta-mir-122	0.81883	0.953387	-0.134557	gain_negative
ENSBTAG00000031071	ENSBTAG00000029851	-0.0224516	0.966328	-0.0702847	0.894747	0.923544	0.0250845	ZNF624	bta-mir-122	-0.945996	-0.993829	0.047833	gain_positive
ENSBTAG00000036262	ENSBTAG00000029851	0.0438243	0.934306	0.0530428	0.92051	0.912686	0.0305623	GBE1	bta-mir-122	-0.868862	-0.859644	-0.00921847	gain_positive
ENSBTAG00000000087	ENSBTAG00000029852	-0.0171349	0.9743	0.0182602	0.972613	0.972883	0.00533867	HSD17B12	bta-mir-148b	-0.990017	-0.954622	-0.0353951	gain_positive
ENSBTAG00000004367	ENSBTAG00000029852	0.0705898	0.894291	-0.0457864	0.931368	-0.914303	0.0297248	COQ10A	bta-mir-148b	0.984893	0.868517	0.116376	gain_negative
ENSBTAG00000004852	ENSBTAG00000029852	0.0555154	0.916812	0.0724479	0.891518	-0.969511	0.00636126	PLEKHO1	bta-mir-148b	1.02503	1.04196	-0.0169325	gain_negative
ENSBTAG00000005349	ENSBTAG00000029852	0.00685307	0.989721	-0.0596468	0.910636	-0.903297	0.0355707	RPL27A	bta-mir-148b	0.91015	0.84365	0.0664999	gain_negative
ENSBTAG00000005785	ENSBTAG00000029852	0.0200169	0.969979	-0.0105118	0.984233	0.961183	0.00912693	DPY19L1	bta-mir-148b	-0.941166	-0.971695	0.0305288	gain_positive
ENSBTAG00000006391	ENSBTAG00000029852	0.0872799	0.869413	-0.0738514	0.889424	-0.931918	0.0211054	NDUFAB1	bta-mir-148b	1.0192	0.858067	0.161131	gain_negative
ENSBTAG00000008083	ENSBTAG00000029852	-0.0522449	0.921704	-0.0975261	0.854175	0.944471	0.0155764	SEL1L	bta-mir-148b	-0.996716	-1.042	0.0452812	gain_positive
ENSBTAG00000009354	ENSBTAG00000029852	0.0132707	0.980095	0.0226174	0.96608	0.957025	0.010625	EVI2A	bta-mir-148b	-0.943755	-0.934408	-0.00934677	gain_positive
ENSBTAG00000009432	ENSBTAG00000029852	0.0618915	0.907281	-0.0765139	0.885453	-0.935694	0.0193856	PMF1	bta-mir-148b	0.997585	0.85918	0.138405	gain_negative
ENSBTAG00000009908	ENSBTAG00000029852	0.0867783	0.870159	-0.0294354	0.95586	-0.953664	0.0118897	RPS3A	bta-mir-148b	1.04044	0.924228	0.116214	gain_negative
ENSBTAG00000014158	ENSBTAG00000029852	-0.095035	0.857877	0.0436068	0.934631	0.989689	0.00125489	CCNT2	bta-mir-148b	-1.08472	-0.946082	-0.138642	gain_positive
ENSBTAG00000014814	ENSBTAG00000029852	-0.0999029	0.850644	0.0672465	0.899282	0.931955	0.0210882	BICRAL	bta-mir-148b	-1.03186	-0.864709	-0.167149	gain_positive
ENSBTAG00000015066	ENSBTAG00000029852	-0.0132339	0.98015	-0.0584081	0.912487	0.953393	0.0119936	LANCL1	bta-mir-148b	-0.966627	-1.0118	0.0451743	gain_positive
ENSBTAG00000017009	ENSBTAG00000029852	0.0698553	0.895387	-0.0112041	0.983195	-0.921513	0.0260827	CMC2	bta-mir-148b	0.991368	0.910309	0.0810594	gain_negative
ENSBTAG00000017492	ENSBTAG00000029852	0.0385507	0.942203	0.0482763	0.927642	0.947914	0.0141576	PCMTD1	bta-mir-148b	-0.909363	-0.899638	-0.00972552	gain_positive
ENSBTAG00000019867	ENSBTAG00000029852	0.0741902	0.888919	0.0781291	0.883045	-0.910294	0.0318153	COMMD1	bta-mir-148b	0.984484	0.988423	-0.00393884	gain_negative
ENSBTAG00000021227	ENSBTAG00000029852	-0.0833995	0.875191	-0.020711	0.968938	-0.912289	0.0307695	ATP5PD	bta-mir-148b	0.828889	0.891578	-0.0626886	gain_negative
ENSBTAG00000021694	ENSBTAG00000029852	0.0109095	0.983636	0.0147344	0.9779	0.903524	0.0354469	SPAST	bta-mir-148b	-0.892614	-0.888789	-0.00382491	gain_positive
ENSBTAG00000024595	ENSBTAG00000029852	-0.0820117	0.877258	-0.0360243	0.945987	0.917288	0.0281983	HECA	bta-mir-148b	-0.9993	-0.953312	-0.0459874	gain_positive
ENSBTAG00000030632	ENSBTAG00000029852	-0.0451803	0.932276	-0.0893686	0.866304	0.942445	0.0164315	ALG10	bta-mir-148b	-0.987625	-1.03181	0.0441883	gain_positive
ENSBTAG00000045931	ENSBTAG00000029852	-0.0669081	0.899788	0.00805412	0.987919	0.984588	0.00229157	MAGT1	bta-mir-148b	-1.0515	-0.976533	-0.0749622	gain_positive
ENSBTAG00000049132	ENSBTAG00000029852	0.0461179	0.930872	-0.0768733	0.884917	-0.972847	0.00534924		bta-mir-148b	1.01896	0.895973	0.122991	gain_negative
ENSBTAG00000049955	ENSBTAG00000029852	-0.0393349	0.941028	-0.0170542	0.974421	-0.9269	0.0234632		bta-mir-148b	0.887565	0.909846	-0.0222806	gain_negative
ENSBTAG00000053210	ENSBTAG00000029852	-0.0366874	0.944994	-0.0147898	0.977817	-0.947372	0.0143779	SNRPG	bta-mir-148b	0.910685	0.932583	-0.0218976	gain_negative
ENSBTAG00000054926	ENSBTAG00000029852	0.00995355	0.98507	0.043313	0.935071	0.926091	0.0238508		bta-mir-148b	-0.916138	-0.882778	-0.0333595	gain_positive
ENSBTAG00000001794	ENSBTAG00000029853	-0.0497866	0.925382	0.00641835	0.990373	-0.921114	0.0262803	RPL36	bta-let-7d	0.871327	0.927532	-0.056205	gain_negative
ENSBTAG00000001968	ENSBTAG00000029853	0.0742902	0.88877	0.0622627	0.906727	0.95735	0.0105055	TTC14	bta-let-7d	-0.88306	-0.895087	0.0120275	gain_positive
ENSBTAG00000003289	ENSBTAG00000029853	-0.0243755	0.963444	-0.0206576	0.969018	-0.924389	0.0246733		bta-let-7d	0.900013	0.903731	-0.00371794	gain_negative
ENSBTAG00000003961	ENSBTAG00000029853	-0.0491275	0.926368	-0.00792931	0.988106	-0.927297	0.0232739	SNX20	bta-let-7d	0.87817	0.919368	-0.0411982	gain_negative
ENSBTAG00000004457	ENSBTAG00000029853	0.0107992	0.983802	-0.0472536	0.929172	-0.929705	0.0221355	ORAI1	bta-let-7d	0.940504	0.882451	0.0580528	gain_negative
ENSBTAG00000004842	ENSBTAG00000029853	0.0117206	0.98242	-0.00552203	0.991717	0.98776	0.00162256	RSPRY1	bta-let-7d	-0.97604	-0.993282	0.0172426	gain_positive
ENSBTAG00000005785	ENSBTAG00000029853	-0.0283613	0.95747	-0.0790073	0.881736	0.984894	0.00222376	DPY19L1	bta-let-7d	-1.01325	-1.0639	0.0506461	gain_positive
ENSBTAG00000006201	ENSBTAG00000029853	0.0504424	0.924401	0.0792957	0.881306	0.903801	0.0352955	DTWD1	bta-let-7d	-0.853359	-0.824506	-0.0288534	gain_positive
ENSBTAG00000009632	ENSBTAG00000029853	-0.0175275	0.973711	0.0307826	0.953841	0.981378	0.00304208	LARP7	bta-let-7d	-0.998905	-0.950595	-0.0483101	gain_positive
ENSBTAG00000014158	ENSBTAG00000029853	0.0613392	0.908107	-0.0196424	0.97054	0.914278	0.0297379	CCNT2	bta-let-7d	-0.852938	-0.93392	0.0809816	gain_positive
ENSBTAG00000015728	ENSBTAG00000029853	0.0550331	0.917534	0.0632136	0.905306	0.963949	0.0081725	NSUN3	bta-let-7d	-0.908915	-0.900735	-0.00818045	gain_positive
ENSBTAG00000018613	ENSBTAG00000029853	-0.064499	0.903386	0.0446393	0.933086	0.909311	0.0323348	NOL8	bta-let-7d	-0.97381	-0.864671	-0.109138	gain_positive
ENSBTAG00000019312	ENSBTAG00000029853	0.0467347	0.929949	0.0695795	0.895799	0.937481	0.0185883	TFCP2	bta-let-7d	-0.890746	-0.867901	-0.0228448	gain_positive
ENSBTAG00000024787	ENSBTAG00000029853	-0.00985349	0.98522	-0.000117626	0.999824	0.947244	0.0144301	HAUS3	bta-let-7d	-0.957098	-0.947362	-0.00973586	gain_positive
ENSBTAG00000031363	ENSBTAG00000029853	0.0828588	0.875996	-0.0951126	0.857761	-0.901104	0.0367748	AES	bta-let-7d	0.983963	0.805992	0.177971	gain_negative
ENSBTAG00000033690	ENSBTAG00000029853	-0.0561508	0.915862	-0.0363075	0.945563	0.91956	0.0270541	BARD1	bta-let-7d	-0.975711	-0.955867	-0.0198433	gain_positive
ENSBTAG00000013449	ENSBTAG00000029854	0.0966984	0.855404	0.0920258	0.862351	0.912808	0.030499	RAB3GAP1	bta-mir-205	-0.81611	-0.820782	0.00467265	gain_positive
ENSBTAG00000015659	ENSBTAG00000029854	0.00585379	0.991219	0.00959199	0.985612	0.968416	0.00670615	CIAO1	bta-mir-205	-0.962562	-0.958824	-0.0037382	gain_positive
ENSBTAG00000019843	ENSBTAG00000029854	-0.00806274	0.987906	0.0880071	0.86833	0.917692	0.0279939	HAUS6	bta-mir-205	-0.925754	-0.829685	-0.0960698	gain_positive
ENSBTAG00000021410	ENSBTAG00000029854	0.0206499	0.96903	0.0177226	0.973419	0.922953	0.0253735	C1GALT1C1	bta-mir-205	-0.902304	-0.905231	0.00292735	gain_positive
ENSBTAG00000051212	ENSBTAG00000029854	-0.0414509	0.937859	0.0961271	0.856253	-0.920615	0.0265279	TMEM86B	bta-mir-205	0.879164	1.01674	-0.137578	gain_negative
ENSBTAG00000003064	ENSBTAG00000029857	-0.00783156	0.988253	0.0327917	0.95083	0.918751	0.0274599	PAXBP1	bta-mir-145	-0.926582	-0.885959	-0.0406232	gain_positive
ENSBTAG00000006114	ENSBTAG00000029857	0.00408695	0.99387	0.0740197	0.889173	0.903857	0.0352651	ZCCHC8	bta-mir-145	-0.89977	-0.829837	-0.0699327	gain_positive
ENSBTAG00000008629	ENSBTAG00000029857	-0.0704881	0.894443	-0.0604891	0.909377	0.913771	0.0299994	MTFR1	bta-mir-145	-0.98426	-0.974261	-0.00999897	gain_positive
ENSBTAG00000020418	ENSBTAG00000029857	-0.052194	0.92178	0.0871214	0.869649	0.902347	0.0360906	CA5B	bta-mir-145	-0.954541	-0.815226	-0.139315	gain_positive
ENSBTAG00000021410	ENSBTAG00000029857	-0.0848998	0.872956	0.0435166	0.934766	0.920156	0.0267561	C1GALT1C1	bta-mir-145	-1.00506	-0.87664	-0.128416	gain_positive
ENSBTAG00000009526	ENSBTAG00000029859	-0.0478891	0.928221	0.0877771	0.868673	0.975868	0.00448376	TMEM59	bta-mir-139	-1.02376	-0.888091	-0.135666	gain_positive
ENSBTAG00000014564	ENSBTAG00000029859	-0.0802103	0.879943	-0.0772818	0.884308	0.988436	0.00149011	XXYLT1	bta-mir-139	-1.06865	-1.06572	-0.0029285	gain_positive
ENSBTAG00000001968	ENSBTAG00000029860	0.0906351	0.86442	0.066918	0.899773	0.913097	0.030349	TTC14		-0.822462	-0.846179	0.0237171	gain_positive
ENSBTAG00000002971	ENSBTAG00000029860	0.0727134	0.891122	0.0990383	0.851928	0.914026	0.0298676	CUTC		-0.841313	-0.814988	-0.0263249	gain_positive
ENSBTAG00000003851	ENSBTAG00000029860	0.00609065	0.990864	0.0220205	0.966975	0.922372	0.0256587	CCNL1		-0.916282	-0.900352	-0.0159298	gain_positive
ENSBTAG00000004842	ENSBTAG00000029860	0.0319065	0.952157	0.0728693	0.89089	0.951075	0.012895	RSPRY1		-0.919168	-0.878205	-0.0409628	gain_positive
ENSBTAG00000006901	ENSBTAG00000029860	-0.0556396	0.916627	-0.0541607	0.918838	0.909002	0.0324983	NIPSNAP3A		-0.964642	-0.963163	-0.00147889	gain_positive
ENSBTAG00000007498	ENSBTAG00000029860	0.00635045	0.990474	-0.0338181	0.949292	-0.910402	0.0317585	ZGPAT		0.916752	0.876583	0.0401686	gain_negative
ENSBTAG00000007931	ENSBTAG00000029860	0.0836	0.874892	-0.00876004	0.98686	0.925181	0.0242893	SLC38A6		-0.841581	-0.933941	0.0923601	gain_positive
ENSBTAG00000008815	ENSBTAG00000029860	0.041025	0.938497	-0.0393026	0.941077	0.950831	0.0129908	WDR89		-0.909806	-0.990134	0.0803275	gain_positive
ENSBTAG00000019417	ENSBTAG00000029860	-0.0643494	0.903609	-0.0956045	0.85703	0.921838	0.0259219	ARMCX2		-0.986188	-1.01744	0.0312551	gain_positive
ENSBTAG00000020418	ENSBTAG00000029860	0.0247212	0.962926	0.0725663	0.891342	0.938367	0.0181968	CA5B		-0.913646	-0.865801	-0.0478451	gain_positive
ENSBTAG00000021798	ENSBTAG00000029860	0.0247562	0.962873	0.00795324	0.98807	-0.928206	0.0228419	ERBB2		0.952962	0.936159	0.016803	gain_negative
ENSBTAG00000024485	ENSBTAG00000029860	-0.0377036	0.943471	0.0256663	0.961509	0.906636	0.0337619	KLHL20		-0.944339	-0.88097	-0.0633699	gain_positive
ENSBTAG00000030424	ENSBTAG00000029860	0.0793805	0.881179	-0.0811026	0.878613	0.902024	0.036268	CLEC1A		-0.822644	-0.983127	0.160483	gain_positive
ENSBTAG00000039287	ENSBTAG00000029860	0.0184474	0.972332	-0.0585203	0.91232	0.929626	0.0221726	ZFP69		-0.911178	-0.988146	0.0769677	gain_positive
ENSBTAG00000000182	ENSBTAG00000029861	0.0909717	0.863919	0.0570029	0.914588	-0.901385	0.03662	SPINT2	MIRLET7G	0.992357	0.958388	0.0339688	gain_negative
ENSBTAG00000000231	ENSBTAG00000029861	0.0953413	0.857421	-0.0372126	0.944207	0.936554	0.0190003	BMPR1A	MIRLET7G	-0.841213	-0.973767	0.132554	gain_positive
ENSBTAG00000002534	ENSBTAG00000029861	0.0962979	0.856	0.055319	0.917106	-0.95909	0.00987184	EEF1E1	MIRLET7G	1.05539	1.01441	0.0409789	gain_negative
ENSBTAG00000003098	ENSBTAG00000029861	-0.0160067	0.975992	-0.0957118	0.856871	0.944178	0.0156991	MTDH	MIRLET7G	-0.960185	-1.03989	0.0797051	gain_positive
ENSBTAG00000003443	ENSBTAG00000029861	0.0216535	0.967525	0.0485059	0.927298	0.929248	0.0223499	USP46	MIRLET7G	-0.907595	-0.880742	-0.0268523	gain_positive
ENSBTAG00000003851	ENSBTAG00000029861	-0.0486715	0.92705	0.0130698	0.980396	0.917048	0.02832	CCNL1	MIRLET7G	-0.96572	-0.903978	-0.0617413	gain_positive
ENSBTAG00000004457	ENSBTAG00000029861	0.030047	0.954943	0.0864174	0.870697	-0.946161	0.0148745	ORAI1	MIRLET7G	0.976208	1.03258	-0.0563704	gain_negative
ENSBTAG00000005481	ENSBTAG00000029861	0.000664471	0.999003	0.0871693	0.869577	0.985191	0.00215841	ADAM10	MIRLET7G	-0.984527	-0.898022	-0.0865049	gain_positive
ENSBTAG00000005869	ENSBTAG00000029861	-0.0594248	0.910968	-0.0765657	0.885376	0.956411	0.0108529	SENP6	MIRLET7G	-1.01584	-1.03298	0.0171409	gain_positive
ENSBTAG00000006107	ENSBTAG00000029861	-0.0942832	0.858994	0.0543589	0.918542	0.911483	0.0311906	SLF1	MIRLET7G	-1.00577	-0.857124	-0.148642	gain_positive
ENSBTAG00000006837	ENSBTAG00000029861	0.0412635	0.93814	0.0268863	0.95968	0.922971	0.0253649	UBA6	MIRLET7G	-0.881707	-0.896085	0.0143772	gain_positive
ENSBTAG00000007460	ENSBTAG00000029861	-0.0786796	0.882224	-0.00424736	0.993629	0.923696	0.0250102	RAB11FIP2	MIRLET7G	-1.00238	-0.927944	-0.0744323	gain_positive
ENSBTAG00000011339	ENSBTAG00000029861	-0.0360774	0.945907	-0.0597322	0.910508	0.93726	0.0186862	TAF8	MIRLET7G	-0.973337	-0.996992	0.0236549	gain_positive
ENSBTAG00000011969	ENSBTAG00000029861	0.0879748	0.868378	-0.0862325	0.870972	-0.904908	0.0346942	HSPB1	MIRLET7G	0.992883	0.818675	0.174207	gain_negative
ENSBTAG00000013184	ENSBTAG00000029861	-0.0535242	0.91979	0.0229137	0.965635	0.968396	0.00671232	CEP120	MIRLET7G	-1.02192	-0.945483	-0.0764379	gain_positive
ENSBTAG00000014368	ENSBTAG00000029861	0.0293957	0.955919	-0.0527745	0.920912	0.967705	0.00693291	SLAMF6	MIRLET7G	-0.93831	-1.02048	0.0821702	gain_positive
ENSBTAG00000014786	ENSBTAG00000029861	0.0133538	0.97997	-0.0372268	0.944186	0.937636	0.0185195	PBRM1	MIRLET7G	-0.924282	-0.974863	0.0505806	gain_positive
ENSBTAG00000016635	ENSBTAG00000029861	-0.0278501	0.958236	-0.0745377	0.8884	0.914218	0.0297685	COG6	MIRLET7G	-0.942068	-0.988756	0.0466877	gain_positive
ENSBTAG00000019275	ENSBTAG00000029861	-0.0594668	0.910905	0.0947673	0.858275	0.919709	0.0269795	INIP	MIRLET7G	-0.979176	-0.824942	-0.154234	gain_positive
ENSBTAG00000019458	ENSBTAG00000029861	0.0423351	0.936535	-0.0219443	0.967089	0.970344	0.00610338	ASB3	MIRLET7G	-0.928008	-0.992288	0.0642794	gain_positive
ENSBTAG00000019750	ENSBTAG00000029861	0.016801	0.974801	-0.023908	0.964145	0.933732	0.0202734	TMEM106B	MIRLET7G	-0.916931	-0.95764	0.040709	gain_positive
ENSBTAG00000021135	ENSBTAG00000029861	0.0898865	0.865533	0.0763372	0.885717	0.930505	0.0217614	RMI1	MIRLET7G	-0.840618	-0.854168	0.0135494	gain_positive
ENSBTAG00000021543	ENSBTAG00000029861	0.0843882	0.873718	-0.0229811	0.965534	0.942031	0.0166081	MDFIC	MIRLET7G	-0.857642	-0.965012	0.107369	gain_positive
ENSBTAG00000030650	ENSBTAG00000029861	0.0636077	0.904717	0.00639358	0.99041	-0.916297	0.0287023	TST	MIRLET7G	0.979905	0.92269	0.0572141	gain_negative
ENSBTAG00000030930	ENSBTAG00000029861	0.0859072	0.871456	0.0886038	0.867442	-0.90062	0.0370424	HMCES	MIRLET7G	0.986527	0.989224	-0.00269661	gain_negative
ENSBTAG00000031363	ENSBTAG00000029861	-0.0188147	0.971781	-0.0816593	0.877783	-0.93604	0.0192304	AES	MIRLET7G	0.917225	0.85438	0.0628446	gain_negative
ENSBTAG00000031579	ENSBTAG00000029861	-0.0408247	0.938797	-0.0221365	0.966801	0.928462	0.0227209	SGO2	MIRLET7G	-0.969286	-0.950598	-0.0186881	gain_positive
ENSBTAG00000033887	ENSBTAG00000029861	-0.0835531	0.874962	0.0162553	0.975619	-0.909372	0.0323022		MIRLET7G	0.825819	0.925628	-0.0998084	gain_negative
ENSBTAG00000054326	ENSBTAG00000029861	-0.0384539	0.942348	0.0501505	0.924837	0.932197	0.0209771	WDR5B	MIRLET7G	-0.97065	-0.882046	-0.0886044	gain_positive
ENSBTAG00000000147	ENSBTAG00000029862	-0.0531789	0.920307	0.00874043	0.98689	0.940525	0.0172551	RIC8B	bta-mir-204	-0.993704	-0.931785	-0.0619194	gain_positive
ENSBTAG00000000251	ENSBTAG00000029862	0.00358908	0.994616	-0.0884447	0.867679	-0.951277	0.0128154	ALAD	bta-mir-204	0.954866	0.862833	0.0920338	gain_negative
ENSBTAG00000001697	ENSBTAG00000029862	-0.0492922	0.926122	0.00614079	0.990789	0.993865	0.000576347	TRA2B	bta-mir-204	-1.04316	-0.987724	-0.0554329	gain_positive
ENSBTAG00000002475	ENSBTAG00000029862	0.0316485	0.952543	0.0192318	0.971156	-0.959195	0.00983412	RAB11B	bta-mir-204	0.990843	0.978426	0.0124167	gain_negative
ENSBTAG00000002651	ENSBTAG00000029862	-0.0689817	0.896692	0.0863052	0.870864	0.992331	0.000805315	PKP2	bta-mir-204	-1.06131	-0.906026	-0.155287	gain_positive
ENSBTAG00000002678	ENSBTAG00000029862	-0.0867824	0.870153	0.0229171	0.96563	-0.927232	0.023305	MED18	bta-mir-204	0.840449	0.950149	-0.109699	gain_negative
ENSBTAG00000003184	ENSBTAG00000029862	-0.0174126	0.973884	0.0715824	0.89281	-0.910596	0.0316559	GATA1	bta-mir-204	0.893184	0.982179	-0.088995	gain_negative
ENSBTAG00000003384	ENSBTAG00000029862	-0.0279331	0.958111	0.0158173	0.976276	0.984417	0.00232971	CEP162	bta-mir-204	-1.01235	-0.968599	-0.0437504	gain_positive
ENSBTAG00000003541	ENSBTAG00000029862	0.00126978	0.998095	-0.0879734	0.86838	0.9838	0.00246914	ZNF614	bta-mir-204	-0.98253	-1.07177	0.0892432	gain_positive
ENSBTAG00000003585	ENSBTAG00000029862	-0.0612193	0.908286	0.0205955	0.969111	0.913905	0.0299302	CD47	bta-mir-204	-0.975124	-0.89331	-0.0818148	gain_positive
ENSBTAG00000004492	ENSBTAG00000029862	0.0690058	0.896656	0.00390218	0.994147	0.93735	0.0186463	SWT1	bta-mir-204	-0.868344	-0.933448	0.0651036	gain_positive
ENSBTAG00000005115	ENSBTAG00000029862	-0.0577735	0.913436	-0.0220289	0.966962	-0.934646	0.019858	SLC31A2	bta-mir-204	0.876873	0.912617	-0.0357446	gain_negative
ENSBTAG00000005453	ENSBTAG00000029862	0.055776	0.916423	-0.0624761	0.906408	0.978223	0.00384501	FGD4	bta-mir-204	-0.922447	-1.0407	0.118252	gain_positive
ENSBTAG00000005517	ENSBTAG00000029862	0.0916185	0.862957	0.0254549	0.961826	0.938856	0.0179822	NOP58	bta-mir-204	-0.847237	-0.913401	0.0661636	gain_positive
ENSBTAG00000005694	ENSBTAG00000029862	-0.0438637	0.934247	0.0924279	0.861753	0.998707	5.57846e-05	TMED10	bta-mir-204	-1.04257	-0.906279	-0.136292	gain_positive
ENSBTAG00000006040	ENSBTAG00000029862	-0.0224251	0.966368	0.0819595	0.877336	0.926303	0.0237491	UHRF1BP1L	bta-mir-204	-0.948728	-0.844344	-0.104385	gain_positive
ENSBTAG00000006142	ENSBTAG00000029862	-0.0769863	0.884749	0.0720177	0.89216	0.988221	0.00153185	DHX36	bta-mir-204	-1.06521	-0.916204	-0.149004	gain_positive
ENSBTAG00000007110	ENSBTAG00000029862	-0.00318579	0.995221	-0.0493894	0.925976	0.947417	0.0143596	RCOR3	bta-mir-204	-0.950603	-0.996807	0.0462036	gain_positive
ENSBTAG00000008403	ENSBTAG00000029862	-0.0138952	0.979158	0.0664581	0.90046	0.932583	0.0207994	ROCK1	bta-mir-204	-0.946478	-0.866125	-0.0803533	gain_positive
ENSBTAG00000009683	ENSBTAG00000029862	-0.0726439	0.891226	-0.0918756	0.862574	-0.902067	0.0362445	PSMA6	bta-mir-204	0.829423	0.810191	0.0192317	gain_negative
ENSBTAG00000010667	ENSBTAG00000029862	-0.0877624	0.868694	0.0299418	0.955101	-0.924592	0.0245743	PIK3IP1	bta-mir-204	0.83683	0.954534	-0.117704	gain_negative
ENSBTAG00000010910	ENSBTAG00000029862	-0.076911	0.884861	-0.0660848	0.901017	-0.981203	0.003085	COPS9	bta-mir-204	0.904292	0.915118	-0.0108261	gain_negative
ENSBTAG00000011790	ENSBTAG00000029862	0.068597	0.897266	-0.040573	0.939174	0.923312	0.0251978	MED14	bta-mir-204	-0.854715	-0.963885	0.10917	gain_positive
ENSBTAG00000012046	ENSBTAG00000029862	-0.0196442	0.970537	0.0063341	0.990499	-0.992559	0.000769718	JUNB	bta-mir-204	0.972914	0.998893	-0.0259783	gain_negative
ENSBTAG00000012293	ENSBTAG00000029862	-0.059436	0.910951	0.0615404	0.907806	0.920512	0.0265791	SPAG9	bta-mir-204	-0.979948	-0.858971	-0.120976	gain_positive
ENSBTAG00000018175	ENSBTAG00000029862	-0.0167051	0.974945	0.0324409	0.951356	0.951173	0.0128562	HEXD	bta-mir-204	-0.967879	-0.918733	-0.049146	gain_positive
ENSBTAG00000018292	ENSBTAG00000029862	-0.0492845	0.926133	-0.033097	0.950373	0.953549	0.0119337	MOSPD2	bta-mir-204	-1.00283	-0.986646	-0.0161876	gain_positive
ENSBTAG00000018799	ENSBTAG00000029862	0.0644233	0.903499	0.0116929	0.982461	-0.932842	0.0206804	GPSM1	bta-mir-204	0.997265	0.944535	0.0527304	gain_negative
ENSBTAG00000018804	ENSBTAG00000029862	0.0293237	0.956027	0.0781977	0.882942	-0.940398	0.0173101	CELSR2	bta-mir-204	0.969722	1.0186	-0.048874	gain_negative
ENSBTAG00000018999	ENSBTAG00000029862	-0.0756392	0.886758	0.0814312	0.878123	-0.90342	0.0355036	MGRN1	bta-mir-204	0.827781	0.984851	-0.15707	gain_negative
ENSBTAG00000019785	ENSBTAG00000029862	0.0115052	0.982743	0.0588898	0.911767	-0.907207	0.0334557	CIC	bta-mir-204	0.918712	0.966096	-0.0473845	gain_negative
ENSBTAG00000020004	ENSBTAG00000029862	0.0739755	0.889239	0.0520882	0.921938	0.960797	0.0092627	ZNF800	bta-mir-204	-0.886822	-0.908709	0.0218874	gain_positive
ENSBTAG00000021769	ENSBTAG00000029862	-0.0485709	0.927201	-0.053051	0.920498	0.956202	0.0109306	CUL3	bta-mir-204	-1.00477	-1.00925	0.00448008	gain_positive
ENSBTAG00000021997	ENSBTAG00000029862	-0.0422293	0.936694	0.00851567	0.987227	0.901928	0.0363209	ITSN1	bta-mir-204	-0.944157	-0.893413	-0.0507449	gain_positive
ENSBTAG00000022689	ENSBTAG00000029862	0.0243918	0.96342	-0.0162853	0.975574	0.974098	0.00498473	RYBP	bta-mir-204	-0.949706	-0.990383	0.0406771	gain_positive
ENSBTAG00000024595	ENSBTAG00000029862	-0.0566095	0.915177	0.0849175	0.87293	0.953046	0.012127	HECA	bta-mir-204	-1.00966	-0.868129	-0.141527	gain_positive
ENSBTAG00000032637	ENSBTAG00000029862	0.0223759	0.966442	0.0537372	0.919472	0.965665	0.00759777	EXOC1	bta-mir-204	-0.943289	-0.911928	-0.0313613	gain_positive
ENSBTAG00000033735	ENSBTAG00000029862	0.0292161	0.956188	-0.0551624	0.91734	0.956003	0.0110048	WASHC4	bta-mir-204	-0.926787	-1.01117	0.0843785	gain_positive
ENSBTAG00000035286	ENSBTAG00000029862	0.0760538	0.886139	-0.0912929	0.863441	-0.984968	0.00220736	CMC1	bta-mir-204	1.06102	0.893675	0.167347	gain_negative
ENSBTAG00000035556	ENSBTAG00000029862	-0.0600597	0.910019	0.0600541	0.910027	0.943886	0.0158216	CDV3	bta-mir-204	-1.00395	-0.883832	-0.120114	gain_positive
ENSBTAG00000037925	ENSBTAG00000029862	-0.0751198	0.887532	-0.0680609	0.898066	-0.90857	0.0327278		bta-mir-204	0.83345	0.840509	-0.00705892	gain_negative
ENSBTAG00000038674	ENSBTAG00000029862	0.00366973	0.994495	0.0598052	0.910399	0.979743	0.00345047		bta-mir-204	-0.976073	-0.919938	-0.0561355	gain_positive
ENSBTAG00000050712	ENSBTAG00000029862	0.032755	0.950885	-0.0357089	0.946459	-0.946693	0.0146557	EHD1	bta-mir-204	0.979448	0.910984	0.0684639	gain_negative
ENSBTAG00000051399	ENSBTAG00000029862	0.0775806	0.883863	0.0629949	0.905633	0.982677	0.00272989		bta-mir-204	-0.905096	-0.919682	0.0145857	gain_positive
ENSBTAG00000052280	ENSBTAG00000029862	-0.0795004	0.881001	-0.0826395	0.876323	-0.942343	0.0164748	NDUFA7	bta-mir-204	0.862843	0.859704	0.00313904	gain_negative
ENSBTAG00000052945	ENSBTAG00000029862	0.0290882	0.95638	0.0803256	0.879771	0.909323	0.0323284	PURB	bta-mir-204	-0.880235	-0.828997	-0.0512374	gain_positive
ENSBTAG00000055011	ENSBTAG00000029862	0.0774281	0.88409	-0.0583136	0.912629	0.920154	0.0267572	FAM200B	bta-mir-204	-0.842726	-0.978468	0.135742	gain_positive
ENSBTAG00000000039	ENSBTAG00000029864	0.0726033	0.891286	0.0241736	0.963747	-0.905802	0.0342108	SIRT7		0.978405	0.929976	0.0484297	gain_negative
ENSBTAG00000000683	ENSBTAG00000029864	0.0834527	0.875112	-0.0719923	0.892198	0.934882	0.0197515	WDR37		-0.851429	-1.00687	0.155445	gain_positive
ENSBTAG00000000955	ENSBTAG00000029864	0.0338191	0.949291	-0.0701464	0.894953	0.901182	0.036732	RBM41		-0.867363	-0.971328	0.103965	gain_positive
ENSBTAG00000001573	ENSBTAG00000029864	-0.0822583	0.876891	-0.0106147	0.984079	0.910457	0.0317292	JMJD1C		-0.992716	-0.921072	-0.0716436	gain_positive
ENSBTAG00000001600	ENSBTAG00000029864	0.0131856	0.980223	-0.0658752	0.90133	0.932911	0.0206487	DCUN1D4		-0.919725	-0.998786	0.0790608	gain_positive
ENSBTAG00000001894	ENSBTAG00000029864	-0.0176411	0.973541	-0.0678377	0.8984	0.947593	0.0142881	NEDD1		-0.965234	-1.01543	0.0501966	gain_positive
ENSBTAG00000002015	ENSBTAG00000029864	0.000948435	0.998577	-0.0852049	0.872502	0.968285	0.00674756	RPS6KA6		-0.967337	-1.05349	0.0861533	gain_positive
ENSBTAG00000002357	ENSBTAG00000029864	-0.0584407	0.912439	0.0397632	0.940387	0.901035	0.0368128	TICAM2		-0.959476	-0.861272	-0.0982039	gain_positive
ENSBTAG00000002516	ENSBTAG00000029864	0.0771786	0.884462	0.0653767	0.902075	-0.926199	0.0237992	CCDC130		1.00338	0.991575	0.0118019	gain_negative
ENSBTAG00000002524	ENSBTAG00000029864	0.0364522	0.945346	0.0796016	0.88085	-0.903579	0.0354168	MRI1		0.940031	0.98318	-0.0431494	gain_negative
ENSBTAG00000002678	ENSBTAG00000029864	0.068831	0.896917	0.0306359	0.954061	-0.905633	0.0343019	MED18		0.974464	0.936269	0.0381951	gain_negative
ENSBTAG00000003025	ENSBTAG00000029864	-0.0438693	0.934238	-0.0459405	0.931138	-0.938609	0.0180905	NME6		0.89474	0.892668	0.00207111	gain_negative
ENSBTAG00000003098	ENSBTAG00000029864	-0.00666625	0.990001	0.089458	0.866171	0.965993	0.00748955	MTDH		-0.972659	-0.876535	-0.0961243	gain_positive
ENSBTAG00000004200	ENSBTAG00000029864	0.0311027	0.953361	-0.0473166	0.929078	-0.910229	0.0318497	GTPBP3		0.941331	0.862912	0.0784193	gain_negative
ENSBTAG00000004222	ENSBTAG00000029864	-0.0546569	0.918096	0.0698326	0.895421	-0.914262	0.0297462	SAT2		0.859605	0.984094	-0.124489	gain_negative
ENSBTAG00000005785	ENSBTAG00000029864	-0.0196651	0.970506	-0.0538211	0.919346	0.985839	0.00201852	DPY19L1		-1.0055	-1.03966	0.034156	gain_positive
ENSBTAG00000005862	ENSBTAG00000029864	0.00399961	0.994001	-0.0464922	0.930312	0.948416	0.0139547	SMC4		-0.944416	-0.994908	0.0504919	gain_positive
ENSBTAG00000005933	ENSBTAG00000029864	0.0203589	0.969466	0.0426843	0.936012	-0.9181	0.0277878	CTNNBIP1		0.938459	0.960784	-0.0223254	gain_negative
ENSBTAG00000006059	ENSBTAG00000029864	-0.0600145	0.910086	0.0941232	0.859232	0.997791	0.000124594	TSN		-1.05781	-0.903668	-0.154138	gain_positive
ENSBTAG00000006186	ENSBTAG00000029864	-0.085274	0.872399	-0.0355501	0.946697	0.9044	0.03497	KCTD3		-0.989674	-0.93995	-0.0497239	gain_positive
ENSBTAG00000006396	ENSBTAG00000029864	0.0853321	0.872313	0.0338658	0.949221	-0.980182	0.00333909	GPI		1.06551	1.01405	0.0514663	gain_negative
ENSBTAG00000006417	ENSBTAG00000029864	0.0492085	0.926247	0.0515524	0.92274	-0.919127	0.0272708	EDC4		0.968336	0.97068	-0.00234389	gain_negative
ENSBTAG00000007460	ENSBTAG00000029864	-0.00541765	0.991874	0.0469586	0.929614	0.975262	0.00465345	RAB11FIP2		-0.980679	-0.928303	-0.0523763	gain_positive
ENSBTAG00000007934	ENSBTAG00000029864	-0.0518524	0.922291	-0.0580233	0.913063	-0.928043	0.0229193	MRPS17		0.876191	0.87002	0.00617089	gain_negative
ENSBTAG00000008632	ENSBTAG00000029864	0.0414258	0.937897	0.0632714	0.905219	-0.94461	0.0155183			0.986035	1.00788	-0.0218456	gain_negative
ENSBTAG00000008654	ENSBTAG00000029864	0.0938195	0.859684	0.0720077	0.892175	-0.946169	0.014871	HOOK2		1.03999	1.01818	0.0218119	gain_negative
ENSBTAG00000008854	ENSBTAG00000029864	0.0782511	0.882863	0.0400394	0.939973	-0.961085	0.00916128	RFX1		1.03934	1.00112	0.0382117	gain_negative
ENSBTAG00000008989	ENSBTAG00000029864	-0.0680481	0.898085	0.0529072	0.920713	-0.949398	0.0135599	BORCS5		0.88135	1.00231	-0.120955	gain_negative
ENSBTAG00000009048	ENSBTAG00000029864	-0.0765185	0.885446	-0.0805246	0.879474	-0.912701	0.0305545	EFHD2		0.836183	0.832177	0.00400608	gain_negative
ENSBTAG00000009584	ENSBTAG00000029864	-0.0228426	0.965742	-0.0146674	0.978	0.927296	0.0232743	PPP6R3		-0.950139	-0.941964	-0.00817517	gain_positive
ENSBTAG00000010336	ENSBTAG00000029864	-0.000501435	0.999248	-0.0626867	0.906093	-0.916853	0.0284192	TALDO1		0.916352	0.854166	0.0621853	gain_negative
ENSBTAG00000010910	ENSBTAG00000029864	0.0401858	0.939754	0.0936791	0.859892	-0.943699	0.0159002	COPS9		0.983885	1.03738	-0.0534933	gain_negative
ENSBTAG00000011192	ENSBTAG00000029864	0.0724607	0.891499	0.0659195	0.901264	-0.909365	0.032306	GPR87		0.981826	0.975285	0.00654123	gain_negative
ENSBTAG00000011351	ENSBTAG00000029864	0.062468	0.90642	0.051764	0.922423	-0.904809	0.0347479	TMEM259		0.967277	0.956573	0.010704	gain_negative
ENSBTAG00000012156	ENSBTAG00000029864	-0.0668753	0.899837	0.0829629	0.875841	-0.959595	0.00969039	NAIF1		0.892719	1.04256	-0.149838	gain_negative
ENSBTAG00000012550	ENSBTAG00000029864	-0.00594407	0.991084	-0.0963077	0.855985	0.97823	0.00384318	TAOK3		-0.984174	-1.07454	0.0903636	gain_positive
ENSBTAG00000012755	ENSBTAG00000029864	-0.0931443	0.860688	0.0959426	0.856528	-0.944332	0.0156343	KLC4		0.851188	1.04028	-0.189087	gain_negative
ENSBTAG00000012805	ENSBTAG00000029864	0.0989528	0.852055	0.00552453	0.991713	0.934913	0.0197374	TSPAN13		-0.83596	-0.929388	0.0934282	gain_positive
ENSBTAG00000012980	ENSBTAG00000029864	0.0326056	0.951109	-0.026745	0.959892	0.960173	0.00948409	RRAGB		-0.927567	-0.986918	0.0593506	gain_positive
ENSBTAG00000013317	ENSBTAG00000029864	0.0524408	0.921411	-0.0720132	0.892167	0.920372	0.0266489	RNF168		-0.867931	-0.992385	0.124454	gain_positive
ENSBTAG00000013613	ENSBTAG00000029864	0.0404558	0.939349	0.0588357	0.911848	-0.902395	0.0360646	SMIM7		0.94285	0.96123	-0.0183799	gain_negative
ENSBTAG00000013716	ENSBTAG00000029864	-0.000998115	0.998503	-0.0141142	0.97883	0.940425	0.0172985	NR2C2		-0.941423	-0.954539	0.0131161	gain_positive
ENSBTAG00000013961	ENSBTAG00000029864	0.00455726	0.993164	0.072991	0.890708	0.922829	0.0254343	MYSM1		-0.918272	-0.849838	-0.0684337	gain_positive
ENSBTAG00000014156	ENSBTAG00000029864	-0.00212077	0.996819	-0.0158522	0.976224	0.979687	0.00346482	AMN1		-0.981807	-0.995539	0.0137314	gain_positive
ENSBTAG00000014158	ENSBTAG00000029864	-0.0762483	0.885849	-0.0195843	0.970627	0.951842	0.0125942	CCNT2		-1.02809	-0.971426	-0.056664	gain_positive
ENSBTAG00000015041	ENSBTAG00000029864	-0.0523502	0.921546	-0.0276545	0.958529	-0.921157	0.0262588	NDUFA2		0.868807	0.893503	-0.0246957	gain_negative
ENSBTAG00000015169	ENSBTAG00000029864	-0.0524511	0.921396	0.0960124	0.856424	0.912243	0.030793	UBXN4		-0.964695	-0.816231	-0.148463	gain_positive
ENSBTAG00000015224	ENSBTAG00000029864	-0.0297937	0.955323	-0.0822697	0.876874	-0.946161	0.0148745	TCOF1		0.916367	0.863891	0.0524759	gain_negative
ENSBTAG00000015334	ENSBTAG00000029864	-0.0520392	0.922012	0.0853943	0.87222	0.94264	0.0163484	ZHX1		-0.994679	-0.857246	-0.137433	gain_positive
ENSBTAG00000015728	ENSBTAG00000029864	-0.0365032	0.94527	0.066263	0.900751	0.954219	0.0116778	NSUN3		-0.990722	-0.887956	-0.102766	gain_positive
ENSBTAG00000015731	ENSBTAG00000029864	0.00492587	0.992611	-0.0354683	0.94682	0.908069	0.032995	TXNL1		-0.903143	-0.943537	0.0403942	gain_positive
ENSBTAG00000015815	ENSBTAG00000029864	0.0994513	0.851315	0.00571302	0.991431	-0.912964	0.0304177	CFP		1.01242	0.918678	0.0937383	gain_negative
ENSBTAG00000016495	ENSBTAG00000029864	-0.043454	0.93486	0.0791106	0.881582	0.923383	0.0251632	LINS1		-0.966837	-0.844273	-0.122565	gain_positive
ENSBTAG00000016797	ENSBTAG00000029864	0.0711532	0.89345	0.047571	0.928697	-0.952288	0.0124207	CSNK1G2		1.02344	0.999859	0.0235822	gain_negative
ENSBTAG00000017067	ENSBTAG00000029864	-0.0697094	0.895605	-0.0193093	0.97104	-0.918649	0.0275109	BUD23		0.84894	0.89934	-0.0504	gain_negative
ENSBTAG00000017143	ENSBTAG00000029864	0.0758221	0.886485	-0.0905936	0.864481	0.971356	0.00579437	PDIA4		-0.895534	-1.06195	0.166416	gain_positive
ENSBTAG00000017797	ENSBTAG00000029864	-0.0931898	0.86062	0.0720224	0.892153	0.932433	0.0208682			-1.02562	-0.860411	-0.165212	gain_positive
ENSBTAG00000017798	ENSBTAG00000029864	0.0983428	0.852961	-0.0303078	0.954552	-0.914784	0.029477	ERH		1.01313	0.884477	0.128651	gain_negative
ENSBTAG00000018040	ENSBTAG00000029864	0.0787668	0.882094	0.0667242	0.900062	-0.902118	0.0362164	PSMB10		0.980885	0.968843	0.0120425	gain_negative
ENSBTAG00000018049	ENSBTAG00000029864	0.0745337	0.888406	-0.0734529	0.890019	-0.930483	0.0217716	MKNK2		1.00502	0.85703	0.147987	gain_negative
ENSBTAG00000018115	ENSBTAG00000029864	-0.007627	0.98856	0.085282	0.872387	-0.958923	0.00993209	PEBP1		0.951296	1.0442	-0.092909	gain_negative
ENSBTAG00000018752	ENSBTAG00000029864	-0.0724737	0.89148	-0.00789821	0.988153	0.932909	0.0206494	SUZ12		-1.00538	-0.940808	-0.0645755	gain_positive
ENSBTAG00000018864	ENSBTAG00000029864	0.0217909	0.967319	-0.0685028	0.897407	0.966153	0.00743683	CENPU		-0.944363	-1.03466	0.0902937	gain_positive
ENSBTAG00000019182	ENSBTAG00000029864	-0.0471973	0.929257	-0.0278437	0.958245	0.944916	0.0153904	TIA1		-0.992113	-0.97276	-0.0193536	gain_positive
ENSBTAG00000019264	ENSBTAG00000029864	0.0589305	0.911707	-0.0344912	0.948284	0.983467	0.00254544	EDEM3		-0.924537	-1.01796	0.0934216	gain_positive
ENSBTAG00000019808	ENSBTAG00000029864	0.0726947	0.89115	0.00227184	0.996592	0.961082	0.00916222	CCSER1		-0.888388	-0.958811	0.0704229	gain_positive
ENSBTAG00000019857	ENSBTAG00000029864	-0.0450274	0.932505	0.0617791	0.907449	0.922255	0.0257165	OTUD4		-0.967283	-0.860476	-0.106807	gain_positive
ENSBTAG00000020004	ENSBTAG00000029864	-0.086205	0.871013	0.0718019	0.892482	0.913744	0.0300134	ZNF800		-0.999949	-0.841942	-0.158007	gain_positive
ENSBTAG00000020405	ENSBTAG00000029864	0.0595436	0.91079	0.0501442	0.924847	-0.900562	0.0370745	NDUFB9		0.960106	0.950706	0.0093994	gain_negative
ENSBTAG00000020681	ENSBTAG00000029864	-0.0549488	0.91766	0.0984528	0.852798	0.942289	0.0164977	FNDC3A		-0.997238	-0.843836	-0.153402	gain_positive
ENSBTAG00000020748	ENSBTAG00000029864	0.0216397	0.967546	0.0466604	0.93006	0.939031	0.0179054	FAM76B		-0.917391	-0.892371	-0.0250207	gain_positive
ENSBTAG00000021491	ENSBTAG00000029864	-0.0102384	0.984643	0.0710775	0.893563	-0.936372	0.0190815	NDUFV3		0.926134	1.00745	-0.0813159	gain_negative
ENSBTAG00000021869	ENSBTAG00000029864	-0.0628419	0.905861	0.0535188	0.919799	0.907439	0.0333311	THAP5		-0.970281	-0.853921	-0.116361	gain_positive
ENSBTAG00000021961	ENSBTAG00000029864	-0.0263811	0.960438	0.0145195	0.978222	-0.926637	0.0235893	SPR		0.900256	0.941156	-0.0409006	gain_negative
ENSBTAG00000022825	ENSBTAG00000029864	-0.0683974	0.897564	-0.0548326	0.917834	-0.980256	0.0033204	BRI3		0.911859	0.925424	-0.0135648	gain_negative
ENSBTAG00000024381	ENSBTAG00000029864	-0.0570904	0.914457	-0.0833601	0.87525	0.95028	0.013209	MAN1A1		-1.00737	-1.03364	0.0262697	gain_positive
ENSBTAG00000026915	ENSBTAG00000029864	0.0690902	0.89653	0.0372564	0.944141	0.92618	0.0238084	NEK1		-0.857089	-0.888923	0.0318337	gain_positive
ENSBTAG00000030930	ENSBTAG00000029864	0.0325075	0.951256	-0.0253779	0.961941	-0.928	0.0229396	HMCES		0.960508	0.902622	0.0578854	gain_negative
ENSBTAG00000031146	ENSBTAG00000029864	0.0880964	0.868197	0.0734563	0.890014	-0.966442	0.00734213	PYM1		1.05454	1.0399	0.0146401	gain_negative
ENSBTAG00000031572	ENSBTAG00000029864	-0.011065	0.983403	0.0828861	0.875956	0.991	0.00102362	IFT80		-1.00206	-0.908114	-0.0939511	gain_positive
ENSBTAG00000032427	ENSBTAG00000029864	0.0545892	0.918198	0.0536953	0.919534	-0.916153	0.0287756	FHOD1		0.970742	0.969849	0.000893913	gain_negative
ENSBTAG00000032557	ENSBTAG00000029864	0.0396981	0.940484	0.0591734	0.911343	-0.915779	0.0289667	TMEM258		0.955477	0.974953	-0.0194753	gain_negative
ENSBTAG00000033621	ENSBTAG00000029864	0.0255801	0.961638	-0.0219136	0.967135	-0.959645	0.00967233	SMCO4		0.985225	0.937732	0.0474937	gain_negative
ENSBTAG00000038045	ENSBTAG00000029864	0.0555201	0.916805	-0.0325525	0.951189	-0.912584	0.0306154	FLT3LG		0.968104	0.880032	0.0880726	gain_negative
ENSBTAG00000038929	ENSBTAG00000029864	0.0872156	0.869508	0.0787828	0.88207	-0.932528	0.0208244			1.01974	1.01131	0.00843282	gain_negative
ENSBTAG00000045931	ENSBTAG00000029864	-0.0590661	0.911504	0.00303406	0.995449	0.943179	0.0161199	MAGT1		-1.00224	-0.940145	-0.0621001	gain_positive
ENSBTAG00000047376	ENSBTAG00000029864	-0.0548403	0.917822	0.0533756	0.920013	-0.988015	0.00157215	PIN4		0.933175	1.04139	-0.108216	gain_negative
ENSBTAG00000049306	ENSBTAG00000029864	-0.0192663	0.971104	0.0550142	0.917562	-0.917892	0.0278928	MSRB1		0.898625	0.972906	-0.0742805	gain_negative
ENSBTAG00000052916	ENSBTAG00000029864	0.00763558	0.988547	-0.0182642	0.972607	0.994525	0.000485948			-0.986889	-1.01279	0.0258997	gain_positive
ENSBTAG00000053387	ENSBTAG00000029864	-0.0837148	0.874721	0.022426	0.966367	-0.972011	0.0055974			0.888296	0.994437	-0.106141	gain_negative
ENSBTAG00000054865	ENSBTAG00000029864	0.0420014	0.937035	-0.0819132	0.877405	-0.930944	0.0215568			0.972946	0.849031	0.123915	gain_negative
ENSBTAG00000054926	ENSBTAG00000029864	-0.0849422	0.872893	-0.0905167	0.864596	0.955353	0.0112483			-1.0403	-1.04587	0.00557448	gain_positive
ENSBTAG00000055051	ENSBTAG00000029864	-0.036657	0.945039	0.0180448	0.972936	0.93529	0.0195671	RNF125		-0.971947	-0.917246	-0.0547018	gain_positive
ENSBTAG00000049339	ENSBTAG00000029865	-0.0617038	0.907562	0.0599708	0.910152	0.96561	0.00761592		MIR151A	-1.02731	-0.90564	-0.121675	gain_positive
ENSBTAG00000000087	ENSBTAG00000029867	-0.0333527	0.949989	-0.0888521	0.867073	0.909333	0.032323	HSD17B12	MIR15A	-0.942686	-0.998185	0.0554994	gain_positive
ENSBTAG00000001968	ENSBTAG00000029867	-0.00331761	0.995024	-0.0912016	0.863577	0.907403	0.0333505	TTC14	MIR15A	-0.910721	-0.998605	0.087884	gain_positive
ENSBTAG00000005442	ENSBTAG00000029867	-0.0790125	0.881728	-0.0465156	0.930277	0.903766	0.035315	WDR78	MIR15A	-0.982778	-0.950281	-0.0324969	gain_positive
ENSBTAG00000007931	ENSBTAG00000029867	-0.0733384	0.89019	-9.2726e-05	0.999861	0.962272	0.0087468	SLC38A6	MIR15A	-1.03561	-0.962365	-0.0732457	gain_positive
ENSBTAG00000009336	ENSBTAG00000029867	0.0292347	0.95616	-0.0805472	0.879441	0.90743	0.033336	LXN	MIR15A	-0.878195	-0.987977	0.109782	gain_positive
ENSBTAG00000020567	ENSBTAG00000029867	-0.0967628	0.855309	-0.0462907	0.930614	0.913648	0.0300634	HNRNPLL	MIR15A	-1.01041	-0.959938	-0.0504721	gain_positive
ENSBTAG00000022954	ENSBTAG00000029867	0.0686996	0.897113	0.0956435	0.856972	-0.902622	0.03594		MIR15A	0.971321	0.998265	-0.0269439	gain_negative
ENSBTAG00000054926	ENSBTAG00000029867	-0.0211438	0.968289	0.0893093	0.866392	0.906681	0.0337378		MIR15A	-0.927824	-0.817371	-0.110453	gain_positive
ENSBTAG00000001957	ENSBTAG00000029868	-0.00841087	0.987384	-0.0255146	0.961736	0.940634	0.0172081	TRMT11	bta-mir-497	-0.949045	-0.966149	0.0171037	gain_positive
ENSBTAG00000006201	ENSBTAG00000029868	-0.032933	0.950618	0.0405475	0.939212	0.922825	0.0254366	DTWD1	bta-mir-497	-0.955758	-0.882277	-0.0734804	gain_positive
ENSBTAG00000033248	ENSBTAG00000029868	-0.0309273	0.953624	-0.031488	0.952784	-0.940943	0.0170749	CDH3	bta-mir-497	0.910015	0.909455	0.000560614	gain_negative
ENSBTAG00000048152	ENSBTAG00000029868	0.00295514	0.995567	0.0295324	0.955714	-0.981532	0.00300441	TUBG1	bta-mir-497	0.984487	1.01106	-0.0265772	gain_negative
ENSBTAG00000002689	ENSBTAG00000029869	-0.0375932	0.943637	0.0781161	0.883064	0.926396	0.0237048	NME7	bta-mir-26a	-0.963989	-0.848279	-0.115709	gain_positive
ENSBTAG00000003793	ENSBTAG00000029869	-0.0199218	0.970121	-0.00376992	0.994345	0.946964	0.0145446	NGLY1	bta-mir-26a	-0.966886	-0.950734	-0.0161519	gain_positive
ENSBTAG00000014564	ENSBTAG00000029869	-0.0240484	0.963934	0.0900144	0.865343	0.900909	0.0368829	XXYLT1	bta-mir-26a	-0.924957	-0.810894	-0.114063	gain_positive
ENSBTAG00000001528	ENSBTAG00000029870	0.0773101	0.884266	0.0645659	0.903286	0.944096	0.0157332	CDK13	bta-mir-98	-0.866786	-0.879531	0.0127442	gain_positive
ENSBTAG00000002015	ENSBTAG00000029870	0.0359368	0.946118	0.0754853	0.886987	0.905677	0.034278	RPS6KA6	bta-mir-98	-0.869741	-0.830192	-0.0395485	gain_positive
ENSBTAG00000002431	ENSBTAG00000029870	-0.036093	0.945884	0.0719146	0.892314	0.923142	0.0252813	TRIM24	bta-mir-98	-0.959235	-0.851227	-0.108008	gain_positive
ENSBTAG00000005174	ENSBTAG00000029870	0.002016	0.996976	0.0451547	0.932314	-0.99207	0.00084664	GDPGP1	bta-mir-98	0.994086	1.03723	-0.0431387	gain_negative
ENSBTAG00000005408	ENSBTAG00000029870	-0.0640674	0.90403	0.0571535	0.914363	0.916505	0.0285962	CLK1	bta-mir-98	-0.980573	-0.859352	-0.121221	gain_positive
ENSBTAG00000005869	ENSBTAG00000029870	-0.0226635	0.966011	-0.0115613	0.982659	0.91911	0.0272793	SENP6	bta-mir-98	-0.941774	-0.930672	-0.0111022	gain_positive
ENSBTAG00000006059	ENSBTAG00000029870	0.0943716	0.858863	-0.0826829	0.876258	0.944187	0.0156954	TSN	bta-mir-98	-0.849815	-1.02687	0.177054	gain_positive
ENSBTAG00000007460	ENSBTAG00000029870	0.014084	0.978875	0.0848728	0.872997	0.905841	0.0341897	RAB11FIP2	bta-mir-98	-0.891757	-0.820968	-0.0707888	gain_positive
ENSBTAG00000007932	ENSBTAG00000029870	0.0814592	0.878081	0.0735912	0.889813	-0.944688	0.0154854	HCK	bta-mir-98	1.02615	1.01828	0.00786801	gain_negative
ENSBTAG00000010336	ENSBTAG00000029870	0.0285612	0.95717	-0.0596435	0.910641	-0.967312	0.00705966	TALDO1	bta-mir-98	0.995873	0.907668	0.0882047	gain_negative
ENSBTAG00000012156	ENSBTAG00000029870	-0.0869977	0.869833	0.0953118	0.857465	-0.910021	0.0319592	NAIF1	bta-mir-98	0.823023	1.00533	-0.18231	gain_negative
ENSBTAG00000012987	ENSBTAG00000029870	-0.0132336	0.980151	0.0438251	0.934304	-0.967594	0.00696857	ULK1	bta-mir-98	0.954361	1.01142	-0.0570588	gain_negative
ENSBTAG00000013254	ENSBTAG00000029870	0.0319553	0.952083	0.0220661	0.966906	0.933402	0.0204238	XPO1	bta-mir-98	-0.901447	-0.911336	0.0098893	gain_positive
ENSBTAG00000013716	ENSBTAG00000029870	0.0197781	0.970337	0.0491473	0.926338	0.913479	0.0301507	NR2C2	bta-mir-98	-0.893701	-0.864332	-0.0293692	gain_positive
ENSBTAG00000014714	ENSBTAG00000029870	-0.0700723	0.895064	0.0573589	0.914056	0.948618	0.0138731	TUBGCP5	bta-mir-98	-1.01869	-0.891259	-0.127431	gain_positive
ENSBTAG00000014904	ENSBTAG00000029870	-0.0752219	0.88738	-0.0836787	0.874775	-0.927751	0.0230577	SIRT5	bta-mir-98	0.852529	0.844073	0.00845681	gain_negative
ENSBTAG00000015481	ENSBTAG00000029870	0.0101631	0.984756	0.0135227	0.979717	0.912216	0.0308075	MTIF2	bta-mir-98	-0.902053	-0.898693	-0.00335959	gain_positive
ENSBTAG00000015728	ENSBTAG00000029870	0.08586	0.871526	-0.0455357	0.931744	0.999389	1.8118e-05	NSUN3	bta-mir-98	-0.913529	-1.04492	0.131396	gain_positive
ENSBTAG00000019182	ENSBTAG00000029870	0.0500613	0.924971	0.0465977	0.930154	0.930651	0.021693	TIA1	bta-mir-98	-0.88059	-0.884054	0.00346361	gain_positive
ENSBTAG00000019264	ENSBTAG00000029870	0.0270437	0.959444	-0.0671171	0.899476	0.935843	0.0193184	EDEM3	bta-mir-98	-0.9088	-1.00296	0.0941608	gain_positive
ENSBTAG00000019987	ENSBTAG00000029870	0.0204915	0.969267	-0.00823063	0.987654	0.950798	0.0130041	RPP14	bta-mir-98	-0.930306	-0.959028	0.0287221	gain_positive
ENSBTAG00000020594	ENSBTAG00000029870	-0.020766	0.968855	0.0236705	0.964501	0.914502	0.0296221	ELF2	bta-mir-98	-0.935268	-0.890832	-0.0444365	gain_positive
ENSBTAG00000031579	ENSBTAG00000029870	0.0744173	0.88858	0.0940425	0.859352	0.903585	0.0354132	SGO2	bta-mir-98	-0.829168	-0.809543	-0.0196253	gain_positive
ENSBTAG00000038050	ENSBTAG00000029870	0.0566664	0.915091	0.0802693	0.879855	0.90728	0.0334166	ZNF420	bta-mir-98	-0.850613	-0.82701	-0.0236029	gain_positive
ENSBTAG00000039552	ENSBTAG00000029870	0.0460717	0.930941	0.0655988	0.901743	0.979178	0.00359553	PLK4	bta-mir-98	-0.933106	-0.913579	-0.019527	gain_positive
ENSBTAG00000044190	ENSBTAG00000029870	0.0633362	0.905123	-0.022479	0.966287	0.934528	0.0199114	TMEM67	bta-mir-98	-0.871192	-0.957007	0.0858152	gain_positive
ENSBTAG00000046389	ENSBTAG00000029870	0.0580079	0.913086	0.0337307	0.949423	0.928274	0.0228095		bta-mir-98	-0.870267	-0.894544	0.0242772	gain_positive
ENSBTAG00000047502	ENSBTAG00000029870	0.0970631	0.854863	0.0409511	0.938608	0.95119	0.0128496	FKBP5	bta-mir-98	-0.854127	-0.910239	0.056112	gain_positive
ENSBTAG00000000292	ENSBTAG00000029871	0.000458974	0.999312	0.000995004	0.998507	-0.932639	0.0207735	TCIRG1	MIR30E	0.933098	0.933634	-0.00053603	gain_negative
ENSBTAG00000000396	ENSBTAG00000029871	0.032852	0.95074	0.0101017	0.984848	-0.981517	0.00300793	PIM1	MIR30E	1.01437	0.991619	0.0227503	gain_negative
ENSBTAG00000000480	ENSBTAG00000029871	0.0138986	0.979153	0.0874282	0.869192	-0.93219	0.0209802	IFRD2	MIR30E	0.946088	1.01962	-0.0735296	gain_negative
ENSBTAG00000000825	ENSBTAG00000029871	-0.0210758	0.968391	0.0573178	0.914117	-0.941082	0.0170149	MRPS26	MIR30E	0.920006	0.9984	-0.0783936	gain_negative
ENSBTAG00000001188	ENSBTAG00000029871	0.0823777	0.876713	-0.0297367	0.955408	-0.965044	0.00780423	ROM1	MIR30E	1.04742	0.935307	0.112114	gain_negative
ENSBTAG00000001471	ENSBTAG00000029871	-0.0956945	0.856896	0.0239849	0.96403	-0.933786	0.0202488	POC1A	MIR30E	0.838091	0.957771	-0.119679	gain_negative
ENSBTAG00000001562	ENSBTAG00000029871	-0.0742423	0.888841	0.0943896	0.858836	-0.931084	0.0214918	NFE2	MIR30E	0.856842	1.02547	-0.168632	gain_negative
ENSBTAG00000001711	ENSBTAG00000029871	-0.0856371	0.871858	0.0659519	0.901216	-0.949648	0.0134603	BORCS6	MIR30E	0.864011	1.0156	-0.151589	gain_negative
ENSBTAG00000002735	ENSBTAG00000029871	0.00292504	0.995612	0.0936777	0.859894	-0.911926	0.0309589	METTL26	MIR30E	0.914851	1.0056	-0.0907527	gain_negative
ENSBTAG00000002809	ENSBTAG00000029871	0.0796708	0.880747	0.0436783	0.934524	-0.97018	0.00615392	CAPN10	MIR30E	1.04985	1.01386	0.0359925	gain_negative
ENSBTAG00000003532	ENSBTAG00000029871	-0.0113149	0.983028	-0.075508	0.886953	0.905923	0.0341455	TLE4	MIR30E	-0.917238	-0.981431	0.0641932	gain_positive
ENSBTAG00000004222	ENSBTAG00000029871	0.0647878	0.902954	0.0825305	0.876485	-0.91597	0.028869	SAT2	MIR30E	0.980758	0.998501	-0.0177426	gain_negative
ENSBTAG00000004636	ENSBTAG00000029871	0.0467219	0.929968	-0.0489709	0.926602	0.931231	0.0214236	PLEKHA1	MIR30E	-0.884509	-0.980202	0.0956928	gain_positive
ENSBTAG00000004874	ENSBTAG00000029871	0.0036586	0.994512	-0.0159962	0.976008	-0.954001	0.0117608	AURKAIP1	MIR30E	0.95766	0.938005	0.0196548	gain_negative
ENSBTAG00000005408	ENSBTAG00000029871	0.0819613	0.877333	0.0938136	0.859692	0.983387	0.00256394	CLK1	MIR30E	-0.901426	-0.889574	-0.0118522	gain_positive
ENSBTAG00000005573	ENSBTAG00000029871	-0.0222797	0.966586	0.000416159	0.999376	-0.924119	0.0248041	SCAND1	MIR30E	0.90184	0.924536	-0.0226959	gain_negative
ENSBTAG00000005785	ENSBTAG00000029871	-0.0117195	0.982422	-0.0946148	0.858501	0.994534	0.000484652	DPY19L1	MIR30E	-1.00625	-1.08915	0.0828953	gain_positive
ENSBTAG00000006086	ENSBTAG00000029871	0.0882824	0.86792	-0.0188649	0.971706	-0.968499	0.0066796	MMP28	MIR30E	1.05678	0.949634	0.107147	gain_negative
ENSBTAG00000006197	ENSBTAG00000029871	0.0160675	0.975901	0.0416852	0.937508	0.938107	0.0183115	ZDHHC21	MIR30E	-0.922039	-0.896422	-0.0256177	gain_positive
ENSBTAG00000006411	ENSBTAG00000029871	-0.0329155	0.950645	-0.0239558	0.964073	-0.911851	0.0309978	THAP11	MIR30E	0.878936	0.887896	-0.00895969	gain_negative
ENSBTAG00000006901	ENSBTAG00000029871	0.0250852	0.96238	-0.0343786	0.948452	0.904383	0.0349792	NIPSNAP3A	MIR30E	-0.879297	-0.938761	0.0594638	gain_positive
ENSBTAG00000007566	ENSBTAG00000029871	0.0592539	0.911223	-0.0335608	0.949678	0.938454	0.0181585	CEP170	MIR30E	-0.879201	-0.972015	0.0928146	gain_positive
ENSBTAG00000007932	ENSBTAG00000029871	0.0445475	0.933223	-0.0635304	0.904833	-0.95184	0.0125951	HCK	MIR30E	0.996388	0.88831	0.108078	gain_negative
ENSBTAG00000008089	ENSBTAG00000029871	-0.0683959	0.897566	0.0957621	0.856796	0.940512	0.017261	AMMECR1L	MIR30E	-1.00891	-0.84475	-0.164158	gain_positive
ENSBTAG00000008361	ENSBTAG00000029871	0.0973427	0.854447	0.0948196	0.858197	0.960245	0.0094585	PON2	MIR30E	-0.862902	-0.865425	0.00252313	gain_positive
ENSBTAG00000008755	ENSBTAG00000029871	0.0136848	0.979474	-0.0337313	0.949422	0.957136	0.0105843	2020-03-07	MIR30E	-0.943451	-0.990867	0.0474161	gain_positive
ENSBTAG00000008854	ENSBTAG00000029871	0.0848469	0.873035	-0.0603652	0.909562	-0.978066	0.00388675	RFX1	MIR30E	1.06291	0.9177	0.145212	gain_negative
ENSBTAG00000009061	ENSBTAG00000029871	0.0393623	0.940987	0.0317351	0.952413	0.96381	0.00821947	FAR1	MIR30E	-0.924448	-0.932075	0.00762725	gain_positive
ENSBTAG00000009493	ENSBTAG00000029871	0.00644423	0.990334	-0.0227333	0.965906	-0.905644	0.0342959	BCL3	MIR30E	0.912089	0.882911	0.0291776	gain_negative
ENSBTAG00000009795	ENSBTAG00000029871	0.0653374	0.902133	0.0489424	0.926645	-0.952209	0.0124512	SF3B5	MIR30E	1.01755	1.00115	0.016395	gain_negative
ENSBTAG00000009912	ENSBTAG00000029871	0.0833012	0.875337	0.0711497	0.893456	0.987395	0.00169561	PAN3	MIR30E	-0.904094	-0.916245	0.0121515	gain_positive
ENSBTAG00000010509	ENSBTAG00000029871	0.0666476	0.900177	-0.0508196	0.923836	-0.905531	0.0343573	CDK3	MIR30E	0.972178	0.854711	0.117467	gain_negative
ENSBTAG00000010653	ENSBTAG00000029871	0.0701047	0.895015	0.082608	0.87637	-0.927881	0.0229961	MIGA2	MIR30E	0.997986	1.01049	-0.0125033	gain_negative
ENSBTAG00000010799	ENSBTAG00000029871	-0.0791709	0.881492	-0.0299702	0.955058	-0.907745	0.0331677	MYL6	MIR30E	0.828574	0.877775	-0.0492007	gain_negative
ENSBTAG00000011042	ENSBTAG00000029871	0.0472642	0.929156	0.0646954	0.903092	-0.951598	0.0126898	TMEM129	MIR30E	0.998862	1.01629	-0.0174312	gain_negative
ENSBTAG00000011351	ENSBTAG00000029871	-0.0506169	0.92414	-0.0896578	0.865874	-0.907051	0.033539	TMEM259	MIR30E	0.856434	0.817393	0.0390409	gain_negative
ENSBTAG00000011753	ENSBTAG00000029871	-0.0238213	0.964275	0.0464439	0.930384	-0.904564	0.0348806	RCC1L	MIR30E	0.880743	0.951008	-0.0702652	gain_negative
ENSBTAG00000012274	ENSBTAG00000029871	-0.040192	0.939744	-0.0531811	0.920304	-0.929664	0.0221545	CIZ1	MIR30E	0.889472	0.876483	0.0129891	gain_negative
ENSBTAG00000012987	ENSBTAG00000029871	-0.0607325	0.909013	-0.0684805	0.89744	-0.960555	0.00934849	ULK1	MIR30E	0.899822	0.892074	0.00774798	gain_negative
ENSBTAG00000013317	ENSBTAG00000029871	0.0518667	0.92227	-0.0853867	0.872231	0.938675	0.0180616	RNF168	MIR30E	-0.886808	-1.02406	0.137253	gain_positive
ENSBTAG00000013884	ENSBTAG00000029871	0.0903975	0.864773	0.0897883	0.865679	-0.908771	0.0326213	SIPA1	MIR30E	0.999168	0.998559	0.000609204	gain_negative
ENSBTAG00000014597	ENSBTAG00000029871	0.019223	0.971169	-0.015461	0.97681	-0.971412	0.00577757	ZSWIM9	MIR30E	0.990635	0.955951	0.034684	gain_negative
ENSBTAG00000014881	ENSBTAG00000029871	-0.00992999	0.985106	0.04943	0.925915	-0.922605	0.0255445	PHF23	MIR30E	0.912675	0.972035	-0.05936	gain_negative
ENSBTAG00000015013	ENSBTAG00000029871	0.0285591	0.957173	-0.000138596	0.999792	-0.95668	0.0107529	C2CD2L	MIR30E	0.985239	0.956541	0.0286977	gain_negative
ENSBTAG00000015390	ENSBTAG00000029871	0.0517156	0.922496	0.0293857	0.955934	-0.955045	0.0113646	FN3KRP	MIR30E	1.00676	0.984431	0.0223299	gain_negative
ENSBTAG00000015815	ENSBTAG00000029871	0.0950986	0.857782	0.077854	0.883455	-0.930826	0.0216116	CFP	MIR30E	1.02592	1.00868	0.0172446	gain_negative
ENSBTAG00000016895	ENSBTAG00000029871	0.0105487	0.984177	0.0504049	0.924457	0.993344	0.000651194	NIPA2	MIR30E	-0.982795	-0.942939	-0.0398562	gain_positive
ENSBTAG00000016937	ENSBTAG00000029871	-0.0138553	0.979218	0.00401719	0.993974	-0.953118	0.0120995	C7H19orf67	MIR30E	0.939263	0.957135	-0.0178725	gain_negative
ENSBTAG00000017306	ENSBTAG00000029871	-0.00142693	0.99786	-0.0620379	0.907062	-0.939754	0.01759	AKNA	MIR30E	0.938327	0.877716	0.060611	gain_negative
ENSBTAG00000017496	ENSBTAG00000029871	0.0279618	0.958068	-0.0656222	0.901708	-0.982031	0.00288375	ATP5ME	MIR30E	1.00999	0.916408	0.093584	gain_negative
ENSBTAG00000017689	ENSBTAG00000029871	-0.00245661	0.996315	0.010697	0.983955	-0.944149	0.0157113	BRMS1	MIR30E	0.941692	0.954846	-0.0131536	gain_negative
ENSBTAG00000017729	ENSBTAG00000029871	0.0451933	0.932256	-0.0863445	0.870805	0.928263	0.0228148	NR2C1	MIR30E	-0.88307	-1.01461	0.131538	gain_positive
ENSBTAG00000018739	ENSBTAG00000029871	-0.0698125	0.895451	0.0158687	0.976199	0.914661	0.0295405	RPAP2	MIR30E	-0.984473	-0.898792	-0.0856813	gain_positive
ENSBTAG00000018795	ENSBTAG00000029871	-0.0182424	0.972639	-0.0896086	0.865947	0.969476	0.00637236	PMS1	MIR30E	-0.987718	-1.05908	0.0713662	gain_positive
ENSBTAG00000018864	ENSBTAG00000029871	0.0554964	0.916841	-0.0994739	0.851281	0.978986	0.00364526	CENPU	MIR30E	-0.923489	-1.07846	0.15497	gain_positive
ENSBTAG00000019264	ENSBTAG00000029871	-0.0598609	0.910316	-0.01754	0.973693	0.98123	0.00307817	EDEM3	MIR30E	-1.04109	-0.99877	-0.0423209	gain_positive
ENSBTAG00000019414	ENSBTAG00000029871	0.0465743	0.930189	-0.0625884	0.90624	0.960889	0.00923043	CLK4	MIR30E	-0.914314	-1.02348	0.109163	gain_positive
ENSBTAG00000020630	ENSBTAG00000029871	-0.0366749	0.945012	-0.00654543	0.990182	-0.900327	0.0372047	KCMF1	MIR30E	0.863652	0.893782	-0.0301295	gain_negative
ENSBTAG00000020720	ENSBTAG00000029871	0.0419755	0.937074	-0.0241397	0.963797	-0.906121	0.0340386	C7H1orf35	MIR30E	0.948097	0.881982	0.0661152	gain_negative
ENSBTAG00000020748	ENSBTAG00000029871	0.00491007	0.992635	0.0695381	0.895861	0.946883	0.014578	FAM76B	MIR30E	-0.941973	-0.877345	-0.0646281	gain_positive
ENSBTAG00000021845	ENSBTAG00000029871	0.0253904	0.961923	-0.0725068	0.89143	0.949136	0.0136649	STRN3	MIR30E	-0.923746	-1.02164	0.0978973	gain_positive
ENSBTAG00000022027	ENSBTAG00000029871	-0.0292734	0.956102	0.0925838	0.861521	-0.924293	0.0247196	DDT	MIR30E	0.89502	1.01688	-0.121857	gain_negative
ENSBTAG00000023415	ENSBTAG00000029871	-0.0923453	0.861876	0.0945027	0.858668	-0.953398	0.0119916	LIN7B	MIR30E	0.861053	1.0479	-0.186848	gain_negative
ENSBTAG00000024381	ENSBTAG00000029871	0.0720026	0.892183	0.0845341	0.873501	0.965943	0.00750597	MAN1A1	MIR30E	-0.893941	-0.881409	-0.0125315	gain_positive
ENSBTAG00000027361	ENSBTAG00000029871	-0.0542052	0.918772	0.0267793	0.959841	-0.903045	0.0357086	ROMO1	MIR30E	0.84884	0.929824	-0.0809845	gain_negative
ENSBTAG00000030384	ENSBTAG00000029871	0.0325517	0.95119	0.0374742	0.943815	-0.900573	0.0370687	SURF1	MIR30E	0.933124	0.938047	-0.00492249	gain_negative
ENSBTAG00000035323	ENSBTAG00000029871	-0.0117759	0.982337	-0.0309582	0.953578	0.926641	0.0235874	TMX4	MIR30E	-0.938417	-0.957599	0.0191823	gain_positive
ENSBTAG00000038929	ENSBTAG00000029871	-0.033512	0.949751	0.0230013	0.965504	-0.937675	0.0185023		MIR30E	0.904163	0.960676	-0.0565133	gain_negative
ENSBTAG00000040361	ENSBTAG00000029871	0.0400221	0.939999	-0.00325372	0.995119	-0.903138	0.0356575	LFNG	MIR30E	0.94316	0.899884	0.0432758	gain_negative
ENSBTAG00000044190	ENSBTAG00000029871	0.0270506	0.959434	0.0764556	0.88554	0.942303	0.0164917	TMEM67	MIR30E	-0.915253	-0.865848	-0.049405	gain_positive
ENSBTAG00000045931	ENSBTAG00000029871	0.0965524	0.855621	0.091475	0.86317	0.932178	0.0209858	MAGT1	MIR30E	-0.835625	-0.840703	0.00507738	gain_positive
ENSBTAG00000050712	ENSBTAG00000029871	0.0729495	0.89077	0.0769985	0.884731	-0.924778	0.0244844	EHD1	MIR30E	0.997727	1.00178	-0.00404896	gain_negative
ENSBTAG00000050948	ENSBTAG00000029871	0.0562081	0.915777	-0.0463401	0.93054	-0.914519	0.0296136	NUP62	MIR30E	0.970727	0.868179	0.102548	gain_negative
ENSBTAG00000052090	ENSBTAG00000029871	0.0827622	0.87614	0.0531701	0.92032	-0.965661	0.00759922		MIR30E	1.04842	1.01883	0.0295921	gain_negative
ENSBTAG00000053177	ENSBTAG00000029871	-0.0788513	0.881968	0.0907324	0.864275	-0.942138	0.0165622		MIR30E	0.863287	1.03287	-0.169584	gain_negative
ENSBTAG00000053755	ENSBTAG00000029871	-0.0552021	0.917281	-0.0646513	0.903158	-0.945586	0.0151121	TMA7	MIR30E	0.890384	0.880935	0.00944921	gain_negative
ENSBTAG00000053886	ENSBTAG00000029871	0.0180533	0.972923	-0.0280284	0.957968	-0.943235	0.0160959	NDUFAF8	MIR30E	0.961289	0.915207	0.0460817	gain_negative
ENSBTAG00000001778	ENSBTAG00000029880	-0.0864624	0.87063	0.054199	0.918781	-0.92285	0.0254242	NFKBIB	MIRLET7E	0.836387	0.977049	-0.140661	gain_negative
ENSBTAG00000003501	ENSBTAG00000029880	0.0343008	0.948569	0.0313308	0.953019	0.95668	0.0107527	SACM1L	MIRLET7E	-0.92238	-0.92535	0.00296998	gain_positive
ENSBTAG00000007332	ENSBTAG00000029880	0.0256191	0.96158	-0.0210406	0.968444	-0.922227	0.0257303	ATP5MG	MIRLET7E	0.947846	0.901186	0.0466597	gain_negative
ENSBTAG00000009432	ENSBTAG00000029880	0.0896419	0.865897	-0.00516161	0.992258	-0.908716	0.0326503	PMF1	MIRLET7E	0.998358	0.903555	0.0948035	gain_negative
ENSBTAG00000012697	ENSBTAG00000029880	0.014356	0.978467	-0.0417313	0.937439	-0.908942	0.0325302	PGAM1	MIRLET7E	0.923298	0.867211	0.0560873	gain_negative
ENSBTAG00000012899	ENSBTAG00000029880	-0.0742912	0.888768	0.0233583	0.964969	-0.932641	0.0207725	IFNGR2	MIRLET7E	0.85835	0.955999	-0.0976495	gain_negative
ENSBTAG00000013749	ENSBTAG00000029880	-0.0300786	0.954896	-0.0666938	0.900108	0.913625	0.0300752	RHOQ	MIRLET7E	-0.943703	-0.980319	0.0366151	gain_positive
ENSBTAG00000015728	ENSBTAG00000029880	-0.0986081	0.852567	0.0693237	0.896181	0.940134	0.0174246	NSUN3	MIRLET7E	-1.03874	-0.870811	-0.167932	gain_positive
ENSBTAG00000016167	ENSBTAG00000029880	-0.0570823	0.91447	-0.0446642	0.933048	0.900052	0.0373572	ATL2	MIRLET7E	-0.957134	-0.944716	-0.0124182	gain_positive
ENSBTAG00000016806	ENSBTAG00000029880	-0.0586938	0.91206	0.0443582	0.933506	0.954391	0.0116122	PAFAH1B1	MIRLET7E	-1.01308	-0.910033	-0.103052	gain_positive
ENSBTAG00000020535	ENSBTAG00000029880	-0.0956217	0.857005	-0.000993321	0.99851	-0.928989	0.0224721	PYCARD	MIRLET7E	0.833367	0.927995	-0.0946284	gain_negative
ENSBTAG00000021961	ENSBTAG00000029880	0.00591699	0.991125	0.0614807	0.907895	-0.937293	0.0186715	SPR	MIRLET7E	0.94321	0.998774	-0.0555637	gain_negative
ENSBTAG00000027789	ENSBTAG00000029880	-0.0841109	0.874131	-0.043197	0.935245	0.940304	0.017351	PPIG	MIRLET7E	-1.02441	-0.983501	-0.040914	gain_positive
ENSBTAG00000031998	ENSBTAG00000029880	0.0414926	0.937797	0.0796073	0.880841	-0.938616	0.0180874	CXCL16	MIRLET7E	0.980109	1.01822	-0.0381147	gain_negative
ENSBTAG00000033983	ENSBTAG00000029880	0.0260958	0.960865	-0.0926493	0.861424	0.960406	0.0094011	MAP2K1	MIRLET7E	-0.93431	-1.05306	0.118745	gain_positive
ENSBTAG00000047502	ENSBTAG00000029880	0.0180793	0.972884	0.0156796	0.976483	0.922885	0.025407	FKBP5	MIRLET7E	-0.904806	-0.907206	0.00239976	gain_positive
ENSBTAG00000001142	ENSBTAG00000029881	0.089486	0.866129	0.0785575	0.882406	0.914807	0.0294651	GNE	bta-let-7a	-0.825321	-0.83625	0.0109285	gain_positive
ENSBTAG00000001562	ENSBTAG00000029881	-0.0983615	0.852934	0.0101884	0.984718	-0.932347	0.0209075	NFE2	bta-let-7a	0.833986	0.942536	-0.10855	gain_negative
ENSBTAG00000002130	ENSBTAG00000029881	-0.0769347	0.884826	-0.0372497	0.944151	-0.910674	0.031615	SMPD4	bta-let-7a	0.833739	0.873424	-0.039685	gain_negative
ENSBTAG00000002287	ENSBTAG00000029881	0.0245982	0.96311	0.0144239	0.978366	0.960565	0.0093447	CHD9	bta-let-7a	-0.935967	-0.946141	0.0101743	gain_positive
ENSBTAG00000003354	ENSBTAG00000029881	0.0380974	0.942882	-0.0410034	0.938529	0.936788	0.0188963	SMCHD1	bta-let-7a	-0.89869	-0.977791	0.0791008	gain_positive
ENSBTAG00000004200	ENSBTAG00000029881	0.0940875	0.859285	-0.000700609	0.998949	-0.931797	0.0211613	GTPBP3	bta-let-7a	1.02588	0.931097	0.0947881	gain_negative
ENSBTAG00000004258	ENSBTAG00000029881	-0.00510529	0.992342	0.0394	0.940931	-0.943157	0.0161293	EEF2	bta-let-7a	0.938051	0.982557	-0.0445053	gain_negative
ENSBTAG00000004745	ENSBTAG00000029881	0.0731235	0.89051	-0.0189906	0.971517	0.990819	0.00105459	NAA15	bta-let-7a	-0.917695	-1.00981	0.0921141	gain_positive
ENSBTAG00000005102	ENSBTAG00000029881	0.0551143	0.917412	0.0960264	0.856403	0.980765	0.00319305	PHTF2	bta-let-7a	-0.925651	-0.884739	-0.040912	gain_positive
ENSBTAG00000005278	ENSBTAG00000029881	0.083702	0.87474	-0.00860313	0.987096	0.900807	0.0369393	WEE1	bta-let-7a	-0.817105	-0.90941	0.0923052	gain_positive
ENSBTAG00000005362	ENSBTAG00000029881	0.0460863	0.930919	0.0191214	0.971321	0.937441	0.0186061	RAB23	bta-let-7a	-0.891354	-0.918319	0.0269649	gain_positive
ENSBTAG00000006644	ENSBTAG00000029881	0.084576	0.873438	-0.0193674	0.970953	0.929148	0.0223969	SPCS2	bta-let-7a	-0.844572	-0.948516	0.103943	gain_positive
ENSBTAG00000006819	ENSBTAG00000029881	0.0703571	0.894639	0.0822233	0.876943	0.953119	0.0120989		bta-let-7a	-0.882762	-0.870896	-0.0118663	gain_positive
ENSBTAG00000007240	ENSBTAG00000029881	0.0293189	0.956034	-0.0982659	0.853076	0.906481	0.033845	ZCCHC4	bta-let-7a	-0.877162	-1.00475	0.127585	gain_positive
ENSBTAG00000008237	ENSBTAG00000029881	-0.000212824	0.999681	0.0431571	0.935304	-0.943891	0.0158193	TOLLIP	bta-let-7a	0.943679	0.987049	-0.04337	gain_negative
ENSBTAG00000008590	ENSBTAG00000029881	-0.00107833	0.998383	0.0054876	0.991769	-0.919427	0.0271204	SPAG7	bta-let-7a	0.918349	0.924915	-0.00656593	gain_negative
ENSBTAG00000008977	ENSBTAG00000029881	0.02131	0.96804	0.071762	0.892542	-0.904771	0.0347687	TOMM6	bta-let-7a	0.926081	0.976533	-0.0504519	gain_negative
ENSBTAG00000009642	ENSBTAG00000029881	-0.00526514	0.992102	0.0316272	0.952575	0.914609	0.029567	AKAP5	bta-let-7a	-0.919875	-0.882982	-0.0368924	gain_positive
ENSBTAG00000010336	ENSBTAG00000029881	-0.0468349	0.929799	0.0101647	0.984754	-0.934887	0.0197493	TALDO1	bta-let-7a	0.888052	0.945051	-0.0569996	gain_negative
ENSBTAG00000010931	ENSBTAG00000029881	0.0345014	0.948268	0.00202604	0.996961	-0.921177	0.0262487	SSBP1	bta-let-7a	0.955679	0.923203	0.0324754	gain_negative
ENSBTAG00000012723	ENSBTAG00000029881	-0.0991178	0.85181	0.0392006	0.941229	-0.967739	0.00692221	HAUS4	bta-let-7a	0.868621	1.00694	-0.138318	gain_negative
ENSBTAG00000012760	ENSBTAG00000029881	-0.0810292	0.878722	-0.0514994	0.922819	-0.922676	0.0255096	NDUFB3	bta-let-7a	0.841647	0.871177	-0.0295298	gain_negative
ENSBTAG00000013493	ENSBTAG00000029881	0.0674223	0.89902	-0.084193	0.874009	0.915918	0.0288957	BNIP2	bta-let-7a	-0.848496	-1.00011	0.151615	gain_positive
ENSBTAG00000013616	ENSBTAG00000029881	-0.0215799	0.967635	0.0274333	0.95886	0.981508	0.00301013	AP4E1	bta-let-7a	-1.00309	-0.954075	-0.0490132	gain_positive
ENSBTAG00000013961	ENSBTAG00000029881	0.0554319	0.916937	0.0315681	0.952664	0.936383	0.0190769	MYSM1	bta-let-7a	-0.880951	-0.904815	0.0238639	gain_positive
ENSBTAG00000014730	ENSBTAG00000029881	-0.0567428	0.914977	0.0524816	0.92135	-0.935312	0.0195572	NCAPD2	bta-let-7a	0.87857	0.987794	-0.109224	gain_negative
ENSBTAG00000015041	ENSBTAG00000029881	-0.0156727	0.976493	0.0232245	0.965169	-0.923025	0.0253384	NDUFA2	bta-let-7a	0.907352	0.94625	-0.0388972	gain_negative
ENSBTAG00000016851	ENSBTAG00000029881	0.00433597	0.993496	-0.0154784	0.976784	0.953596	0.0119157	RPS6KB1	bta-let-7a	-0.94926	-0.969074	0.0198143	gain_positive
ENSBTAG00000017528	ENSBTAG00000029881	0.0225377	0.966199	0.0471924	0.929264	-0.971245	0.00582792	SNAI3	bta-let-7a	0.993783	1.01844	-0.0246547	gain_negative
ENSBTAG00000017797	ENSBTAG00000029881	0.0430047	0.935533	0.0547012	0.91803	0.944575	0.0155326		bta-let-7a	-0.901571	-0.889874	-0.0116964	gain_positive
ENSBTAG00000018016	ENSBTAG00000029881	-0.0436586	0.934554	-0.0590518	0.911525	-0.940475	0.0172768	NUPR1	bta-let-7a	0.896817	0.881423	0.0153933	gain_negative
ENSBTAG00000018101	ENSBTAG00000029881	0.0474891	0.92882	-0.0435565	0.934707	-0.927107	0.0233643	AHCY	bta-let-7a	0.974596	0.883551	0.0910456	gain_negative
ENSBTAG00000019812	ENSBTAG00000029881	-0.0610472	0.908543	-0.0681293	0.897964	-0.967857	0.00688438	MCRIP1	bta-let-7a	0.90681	0.899727	0.00708212	gain_negative
ENSBTAG00000020268	ENSBTAG00000029881	0.0612126	0.908296	0.0779301	0.883342	0.919785	0.0269414	RSF1	bta-let-7a	-0.858573	-0.841855	-0.0167175	gain_positive
ENSBTAG00000024443	ENSBTAG00000029881	0.00906971	0.986396	-0.0322316	0.951669	0.909388	0.0322938	TATDN3	bta-let-7a	-0.900318	-0.94162	0.0413013	gain_positive
ENSBTAG00000026673	ENSBTAG00000029881	-0.0742025	0.888901	-0.0420573	0.936951	0.941326	0.01691	KPNA5	bta-let-7a	-1.01553	-0.983383	-0.0321452	gain_positive
ENSBTAG00000032905	ENSBTAG00000029881	0.0801944	0.879966	-0.0684531	0.897481	0.963673	0.0082659	RMDN2	bta-let-7a	-0.883479	-1.03213	0.148647	gain_positive
ENSBTAG00000033441	ENSBTAG00000029881	0.0475427	0.92874	-0.0692011	0.896364	0.990431	0.00112205	SHCBP1	bta-let-7a	-0.942888	-1.05963	0.116744	gain_positive
ENSBTAG00000046389	ENSBTAG00000029881	0.0756676	0.886715	-0.0834483	0.875118	0.912239	0.0307954		bta-let-7a	-0.836571	-0.995687	0.159116	gain_positive
ENSBTAG00000046654	ENSBTAG00000029881	0.0615102	0.907851	0.0700694	0.895068	-0.939596	0.0176586	CERK	bta-let-7a	1.00111	1.00967	-0.00855913	gain_negative
ENSBTAG00000053210	ENSBTAG00000029881	0.0114862	0.982771	0.0483285	0.927564	-0.905236	0.0345167	SNRPG	bta-let-7a	0.916722	0.953564	-0.0368423	gain_negative
ENSBTAG00000009526	ENSBTAG00000029884	-0.0759929	0.88623	0.0881826	0.868069	0.951295	0.0128082	TMEM59	MIR29A	-1.02729	-0.863113	-0.164175	gain_positive
ENSBTAG00000024485	ENSBTAG00000029884	-0.0854401	0.872152	-0.0775737	0.883873	0.944173	0.0157013	KLHL20	MIR29A	-1.02961	-1.02175	-0.00786635	gain_positive
ENSBTAG00000006951	ENSBTAG00000029886	0.0291065	0.956353	-0.00685536	0.989717	-0.914806	0.0294656	LMO2	bta-mir-214	0.943913	0.907951	0.0359618	gain_negative
ENSBTAG00000015200	ENSBTAG00000029886	-0.00456329	0.993155	-0.0555423	0.916772	0.92688	0.0234727	L2HGDH	bta-mir-214	-0.931444	-0.982423	0.050979	gain_positive
ENSBTAG00000015578	ENSBTAG00000029886	0.0796376	0.880796	-0.0293014	0.95606	0.978197	0.00385184	SAP30	bta-mir-214	-0.89856	-1.0075	0.108939	gain_positive
ENSBTAG00000020567	ENSBTAG00000029886	-0.0351463	0.947302	0.0597011	0.910555	0.94546	0.0151643	HNRNPLL	bta-mir-214	-0.980606	-0.885759	-0.0948474	gain_positive
ENSBTAG00000038486	ENSBTAG00000029886	0.0635308	0.904832	0.0751497	0.887488	-0.900793	0.036947	B3GNT10	bta-mir-214	0.964323	0.975942	-0.0116188	gain_negative
ENSBTAG00000000489	ENSBTAG00000029887	0.0415302	0.937741	-0.0389781	0.941562	-0.905078	0.0346023	WDR54	bta-mir-345	0.946608	0.866099	0.0805083	gain_negative
ENSBTAG00000000639	ENSBTAG00000029887	0.0958352	0.856687	-0.0498093	0.925348	-0.962719	0.0085925	APRT	bta-mir-345	1.05855	0.91291	0.145644	gain_negative
ENSBTAG00000000857	ENSBTAG00000029887	-0.0900581	0.865278	0.00811962	0.987821	-0.941915	0.0166575	SLC52A2	bta-mir-345	0.851857	0.950035	-0.0981777	gain_negative
ENSBTAG00000001419	ENSBTAG00000029887	0.0470039	0.929546	-0.0318863	0.952187	-0.950234	0.0132272	MRPL4	bta-mir-345	0.997237	0.918347	0.0788902	gain_negative
ENSBTAG00000001843	ENSBTAG00000029887	-0.0274805	0.95879	-0.0262275	0.960668	-0.917399	0.028142	WBP1	bta-mir-345	0.889919	0.891172	-0.00125299	gain_negative
ENSBTAG00000002090	ENSBTAG00000029887	-0.087852	0.868561	-0.0289258	0.956623	-0.909146	0.0324219	CPSF4	bta-mir-345	0.821294	0.880221	-0.0589261	gain_negative
ENSBTAG00000003457	ENSBTAG00000029887	-0.0487821	0.926885	-0.052326	0.921583	-0.907916	0.0330764	ATF5	bta-mir-345	0.859134	0.85559	0.00354387	gain_negative
ENSBTAG00000004222	ENSBTAG00000029887	-0.0211541	0.968274	0.0059849	0.991023	-0.902784	0.0358512	SAT2	bta-mir-345	0.88163	0.908769	-0.027139	gain_negative
ENSBTAG00000004782	ENSBTAG00000029887	-0.0183411	0.972491	-0.0864154	0.8707	-0.992461	0.00078494	PTPRCAP	bta-mir-345	0.97412	0.906045	0.0680743	gain_negative
ENSBTAG00000004908	ENSBTAG00000029887	-0.0527218	0.920991	0.0991307	0.851791	-0.915472	0.0291242	CHRNE	bta-mir-345	0.86275	1.0146	-0.151853	gain_negative
ENSBTAG00000005018	ENSBTAG00000029887	-0.0932846	0.860479	-0.0788896	0.881911	-0.926447	0.02368	NFAM1	bta-mir-345	0.833163	0.847558	-0.0143951	gain_negative
ENSBTAG00000006135	ENSBTAG00000029887	0.0614065	0.908006	-0.087286	0.869404	-0.975064	0.00470913	MAP1LC3A	bta-mir-345	1.03647	0.887778	0.148693	gain_negative
ENSBTAG00000006525	ENSBTAG00000029887	0.0523953	0.921479	-0.075023	0.887677	-0.978484	0.00377621	FDXR	bta-mir-345	1.03088	0.903461	0.127418	gain_negative
ENSBTAG00000006644	ENSBTAG00000029887	0.0295136	0.955742	0.0648711	0.90283	0.96414	0.00810783	SPCS2	bta-mir-345	-0.934626	-0.899269	-0.0353575	gain_positive
ENSBTAG00000006756	ENSBTAG00000029887	-0.016845	0.974735	-0.0618074	0.907407	0.919779	0.0269446	MATR3	bta-mir-345	-0.936624	-0.981586	0.0449623	gain_positive
ENSBTAG00000006767	ENSBTAG00000029887	0.00898845	0.986518	-0.0486783	0.92704	-0.911666	0.0310947	MRPL13	bta-mir-345	0.920654	0.862988	0.0576667	gain_negative
ENSBTAG00000006901	ENSBTAG00000029887	0.0630638	0.90553	0.0511737	0.923306	0.903183	0.0356329	NIPSNAP3A	bta-mir-345	-0.840119	-0.852009	0.0118901	gain_positive
ENSBTAG00000007058	ENSBTAG00000029887	0.0743491	0.888682	-0.074818	0.887982	-0.962751	0.00858162	ATG2A	bta-mir-345	1.0371	0.887933	0.149167	gain_negative
ENSBTAG00000007318	ENSBTAG00000029887	0.0202688	0.969601	0.00759388	0.988609	-0.901726	0.0364318	ZNF687	bta-mir-345	0.921995	0.90932	0.0126749	gain_negative
ENSBTAG00000007365	ENSBTAG00000029887	-0.0804243	0.879624	0.0672155	0.899329	-0.991057	0.00101387	NEIL1	bta-mir-345	0.910633	1.05827	-0.14764	gain_negative
ENSBTAG00000007783	ENSBTAG00000029887	0.0362338	0.945673	-0.0402983	0.939585	-0.971473	0.00575913	MYBL2	bta-mir-345	1.00771	0.931174	0.0765321	gain_negative
ENSBTAG00000008084	ENSBTAG00000029887	-0.0715761	0.892819	-0.0668892	0.899816	0.972244	0.0055279	ZNF382	bta-mir-345	-1.04382	-1.03913	-0.00468696	gain_positive
ENSBTAG00000008278	ENSBTAG00000029887	0.0794249	0.881113	-0.0488397	0.926799	-0.933101	0.0205614	TMEM187	bta-mir-345	1.01253	0.884262	0.128265	gain_negative
ENSBTAG00000008355	ENSBTAG00000029887	0.0313532	0.952986	-0.0400016	0.94003	-0.930485	0.0217708	CPSF1	bta-mir-345	0.961838	0.890483	0.0713547	gain_negative
ENSBTAG00000008412	ENSBTAG00000029887	0.0367509	0.944898	-0.0938528	0.859634	-0.951899	0.0125721	BCL7C	bta-mir-345	0.98865	0.858046	0.130604	gain_negative
ENSBTAG00000009201	ENSBTAG00000029887	-0.025565	0.961661	-0.00820495	0.987693	-0.911671	0.0310919		bta-mir-345	0.886106	0.903466	-0.0173601	gain_negative
ENSBTAG00000009211	ENSBTAG00000029887	0.0639098	0.904266	-0.0275273	0.958719	-0.934802	0.0197875	UBE2S	bta-mir-345	0.998712	0.907275	0.0914371	gain_negative
ENSBTAG00000009562	ENSBTAG00000029887	0.0849577	0.87287	0.0557408	0.916475	-0.978271	0.00383233	ZNF593	bta-mir-345	1.06323	1.03401	0.0292169	gain_negative
ENSBTAG00000009742	ENSBTAG00000029887	0.0463414	0.930538	-0.049699	0.925513	-0.918485	0.0275934	DOK7	bta-mir-345	0.964827	0.868786	0.0960403	gain_negative
ENSBTAG00000010447	ENSBTAG00000029887	-0.0987666	0.852332	-0.0593177	0.911128	-0.906445	0.0338646	LSP1	bta-mir-345	0.807678	0.847127	-0.0394489	gain_negative
ENSBTAG00000010493	ENSBTAG00000029887	0.00842638	0.987361	-0.0776806	0.883714	-0.925397	0.0241851	SERTAD1	bta-mir-345	0.933823	0.847716	0.086107	gain_negative
ENSBTAG00000010559	ENSBTAG00000029887	-0.0515147	0.922796	-0.0619884	0.907136	-0.936858	0.018865	DHRS7B	bta-mir-345	0.885343	0.874869	0.0104737	gain_negative
ENSBTAG00000010681	ENSBTAG00000029887	-0.05818	0.912828	0.0603254	0.909622	-0.949207	0.0136365	NR1H3	bta-mir-345	0.891027	1.00953	-0.118505	gain_negative
ENSBTAG00000010904	ENSBTAG00000029887	0.00318704	0.995219	-0.089422	0.866225	-0.929125	0.0224079	PAGR1	bta-mir-345	0.932312	0.839703	0.092609	gain_negative
ENSBTAG00000011064	ENSBTAG00000029887	-0.0773456	0.884213	-0.00938853	0.985918	-0.980536	0.00325014	ADCK5	bta-mir-345	0.903191	0.971148	-0.0679571	gain_negative
ENSBTAG00000011112	ENSBTAG00000029887	0.00938662	0.98592	0.0560552	0.916005	-0.946017	0.0149339	KCNK5	bta-mir-345	0.955404	1.00207	-0.0466686	gain_negative
ENSBTAG00000011149	ENSBTAG00000029887	-0.0473282	0.929061	0.0125598	0.981161	-0.95988	0.00958821	SIGIRR	bta-mir-345	0.912552	0.97244	-0.0598881	gain_negative
ENSBTAG00000011556	ENSBTAG00000029887	-0.0466805	0.93003	0.00914932	0.986276	-0.936907	0.0188433	MED22	bta-mir-345	0.890226	0.946056	-0.0558298	gain_negative
ENSBTAG00000013702	ENSBTAG00000029887	0.0964376	0.855792	-0.0788365	0.88199	-0.997319	0.000166565	ZNF296	bta-mir-345	1.09376	0.918483	0.175274	gain_negative
ENSBTAG00000014175	ENSBTAG00000029887	0.0315123	0.952747	0.0559654	0.91614	0.914449	0.0296494	STRAP	bta-mir-345	-0.882937	-0.858484	-0.0244531	gain_positive
ENSBTAG00000014238	ENSBTAG00000029887	0.0256056	0.9616	-0.094344	0.858904	-0.906182	0.0340058	ATP6V1E1	bta-mir-345	0.931788	0.811838	0.11995	gain_negative
ENSBTAG00000014695	ENSBTAG00000029887	-0.056543	0.915276	0.0225748	0.966144	-0.929204	0.0223707	NAA38	bta-mir-345	0.872661	0.951779	-0.0791178	gain_negative
ENSBTAG00000014907	ENSBTAG00000029887	0.0411239	0.938349	-0.0527845	0.920897	-0.934806	0.0197857	IL11RA	bta-mir-345	0.97593	0.882022	0.0939085	gain_negative
ENSBTAG00000015051	ENSBTAG00000029887	0.0568809	0.914771	-0.0131472	0.98028	-0.959349	0.0097787	POLRMT	bta-mir-345	1.01623	0.946201	0.0700281	gain_negative
ENSBTAG00000016936	ENSBTAG00000029887	-0.0154364	0.976847	-0.052236	0.921717	-0.937499	0.0185802	MISP3	bta-mir-345	0.922063	0.885263	0.0367996	gain_negative
ENSBTAG00000018471	ENSBTAG00000029887	0.0579313	0.9132	0.0178123	0.973284	-0.961371	0.00906104	SSR3	bta-mir-345	1.0193	0.979183	0.040119	gain_negative
ENSBTAG00000018639	ENSBTAG00000029887	-0.00711307	0.989331	-0.0125873	0.98112	-0.91696	0.0283648	UNC45A	bta-mir-345	0.909847	0.904373	0.00547423	gain_negative
ENSBTAG00000018739	ENSBTAG00000029887	-0.0501574	0.924827	0.0122688	0.981598	0.914469	0.0296394	RPAP2	bta-mir-345	-0.964626	-0.9022	-0.0624263	gain_positive
ENSBTAG00000018772	ENSBTAG00000029887	-0.0127745	0.980839	-0.00567935	0.991481	-0.969177	0.0064658	TAF1C	bta-mir-345	0.956403	0.963498	-0.00709518	gain_negative
ENSBTAG00000019299	ENSBTAG00000029887	0.0798568	0.88047	-0.047944	0.928139	-0.957853	0.010321	GRHPR	bta-mir-345	1.03771	0.909909	0.127801	gain_negative
ENSBTAG00000019767	ENSBTAG00000029887	0.0341752	0.948757	0.032871	0.950711	-0.93439	0.0199741	MIER2	bta-mir-345	0.968565	0.967261	0.00130413	gain_negative
ENSBTAG00000019771	ENSBTAG00000029887	-0.0902542	0.864986	-0.0816494	0.877798	-0.950133	0.0132672	PALM	bta-mir-345	0.859879	0.868484	-0.00860475	gain_negative
ENSBTAG00000019913	ENSBTAG00000029887	-0.0225353	0.966203	-0.00046667	0.9993	-0.965995	0.00748883	DNPH1	bta-mir-345	0.94346	0.965529	-0.0220686	gain_negative
ENSBTAG00000020174	ENSBTAG00000029887	0.0239405	0.964096	0.0331135	0.950348	0.967404	0.00702983	HBS1L	bta-mir-345	-0.943464	-0.934291	-0.00917294	gain_positive
ENSBTAG00000020780	ENSBTAG00000029887	0.0445217	0.933262	-0.0208864	0.968675	-0.976476	0.00431571	SBNO2	bta-mir-345	1.021	0.95559	0.065408	gain_negative
ENSBTAG00000020900	ENSBTAG00000029887	0.0631617	0.905383	-0.0728075	0.890982	-0.933596	0.0203355	RPUSD4	bta-mir-345	0.996757	0.860788	0.135969	gain_negative
ENSBTAG00000021850	ENSBTAG00000029887	0.010888	0.983669	-0.079902	0.880402	-0.913875	0.0299459	NCKIPSD	bta-mir-345	0.924763	0.833973	0.0907901	gain_negative
ENSBTAG00000023415	ENSBTAG00000029887	-0.0462893	0.930616	-0.0559802	0.916117	-0.938137	0.0182984	LIN7B	bta-mir-345	0.891847	0.882156	0.00969089	gain_negative
ENSBTAG00000024701	ENSBTAG00000029887	-0.0461484	0.930827	0.00800233	0.987997	-0.914493	0.0296269	TIMM10	bta-mir-345	0.868345	0.922495	-0.0541507	gain_negative
ENSBTAG00000031725	ENSBTAG00000029887	0.0541968	0.918784	-0.0434196	0.934911	-0.994002	0.0005571	TNFSF12	bta-mir-345	1.0482	0.950583	0.0976165	gain_negative
ENSBTAG00000035081	ENSBTAG00000029887	-0.0985483	0.852656	0.0347985	0.947823	-0.917575	0.0280531	SERINC2	bta-mir-345	0.819027	0.952373	-0.133347	gain_negative
ENSBTAG00000035323	ENSBTAG00000029887	0.0757407	0.886606	0.08643	0.870678	0.908443	0.0327956	TMX4	bta-mir-345	-0.832702	-0.822013	-0.0106892	gain_positive
ENSBTAG00000038045	ENSBTAG00000029887	0.0964369	0.855793	-0.0459208	0.931167	-0.901176	0.0367352	FLT3LG	bta-mir-345	0.997613	0.855255	0.142358	gain_negative
ENSBTAG00000039601	ENSBTAG00000029887	-0.0201286	0.969811	-0.0647898	0.902951	-0.917368	0.0281578	SAP25	bta-mir-345	0.897239	0.852578	0.0446612	gain_negative
ENSBTAG00000046869	ENSBTAG00000029887	0.0598312	0.91036	-0.0684973	0.897415	-0.955109	0.0113402	RNH1	bta-mir-345	1.01494	0.886612	0.128328	gain_negative
ENSBTAG00000047680	ENSBTAG00000029887	0.0304241	0.954378	-0.0567233	0.915006	-0.935548	0.0194509	IRF7	bta-mir-345	0.965973	0.878825	0.0871474	gain_negative
ENSBTAG00000048737	ENSBTAG00000029887	0.0585306	0.912304	-0.0496501	0.925586	-0.942812	0.0162752	DEFB10	bta-mir-345	1.00134	0.893162	0.108181	gain_negative
ENSBTAG00000051647	ENSBTAG00000029887	-0.0606642	0.909115	0.0689954	0.896671	-0.947476	0.0143358		bta-mir-345	0.886811	1.01647	-0.12966	gain_negative
ENSBTAG00000053387	ENSBTAG00000029887	0.0787759	0.882081	-0.0550047	0.917576	-0.971989	0.00560406		bta-mir-345	1.05076	0.916984	0.133781	gain_negative
ENSBTAG00000053413	ENSBTAG00000029887	-0.0353983	0.946925	-0.0164121	0.975384	-0.950761	0.0130185		bta-mir-345	0.915363	0.934349	-0.0189862	gain_negative
ENSBTAG00000001349	ENSBTAG00000029889	-0.0233673	0.964955	-0.0427579	0.935902	-0.927999	0.02294	KIF1C	bta-mir-452	0.904632	0.885241	0.0193907	gain_negative
ENSBTAG00000002707	ENSBTAG00000029889	0.0847495	0.87318	-0.0295153	0.95574	-0.955704	0.0111168	IPO4	bta-mir-452	1.04045	0.926188	0.114265	gain_negative
ENSBTAG00000003741	ENSBTAG00000029889	4.1527e-05	0.999938	-0.0108413	0.983739	-0.920302	0.0266835	NEURL1	bta-mir-452	0.920344	0.909461	0.0108829	gain_negative
ENSBTAG00000003820	ENSBTAG00000029889	0.0570797	0.914473	0.0506014	0.924163	-0.906859	0.0336422	GRAMD1A	bta-mir-452	0.963938	0.95746	0.0064783	gain_negative
ENSBTAG00000005203	ENSBTAG00000029889	-0.0326725	0.951009	0.0853235	0.872325	0.978156	0.00386275	C1H3orf33	bta-mir-452	-1.01083	-0.892833	-0.117996	gain_positive
ENSBTAG00000006951	ENSBTAG00000029889	-0.0458597	0.931259	0.0984288	0.852834	-0.934081	0.0201144	LMO2	bta-mir-452	0.888221	1.03251	-0.144289	gain_negative
ENSBTAG00000007974	ENSBTAG00000029889	-0.0635797	0.904759	0.00568559	0.991472	0.947165	0.0144624	WTAP	bta-mir-452	-1.01074	-0.94148	-0.0692653	gain_positive
ENSBTAG00000010774	ENSBTAG00000029889	0.00512695	0.99231	0.0304698	0.954309	0.938326	0.0182151	NUSAP1	bta-mir-452	-0.933199	-0.907856	-0.0253428	gain_positive
ENSBTAG00000011824	ENSBTAG00000029889	0.0649371	0.902731	-0.0751741	0.887451	0.917306	0.0281891	OGN	bta-mir-452	-0.852369	-0.99248	0.140111	gain_positive
ENSBTAG00000012678	ENSBTAG00000029889	0.00484885	0.992727	-0.0908015	0.864172	-0.956314	0.0108889	COLGALT1	bta-mir-452	0.961163	0.865512	0.0956504	gain_negative
ENSBTAG00000014798	ENSBTAG00000029889	-0.0718993	0.892337	-0.0823021	0.876826	-0.937395	0.0186264	CXCR3	bta-mir-452	0.865495	0.855093	0.0104028	gain_negative
ENSBTAG00000015798	ENSBTAG00000029889	-0.0876535	0.868856	-0.00178214	0.997327	-0.950146	0.0132619	UCKL1	bta-mir-452	0.862493	0.948364	-0.0858714	gain_negative
ENSBTAG00000030301	ENSBTAG00000029889	0.0249731	0.962548	0.0387886	0.941846	-0.901991	0.0362865	MAP7D1	bta-mir-452	0.926964	0.940779	-0.0138156	gain_negative
ENSBTAG00000038536	ENSBTAG00000029889	0.065234	0.902288	0.0532723	0.920167	0.934928	0.0197304		bta-mir-452	-0.869694	-0.881656	0.0119618	gain_positive
ENSBTAG00000045862	ENSBTAG00000029889	0.0514767	0.922853	-0.0793721	0.881192	-0.905639	0.034299	FERMT3	bta-mir-452	0.957115	0.826267	0.130849	gain_negative
ENSBTAG00000007931	ENSBTAG00000029890	0.0767623	0.885083	0.0283162	0.957537	0.90531	0.0344763	SLC38A6	bta-mir-3604	-0.828548	-0.876994	0.0484462	gain_positive
ENSBTAG00000010027	ENSBTAG00000029890	-0.00544747	0.991829	0.0249962	0.962513	-0.923424	0.0251432	CHDH	bta-mir-3604	0.917977	0.94842	-0.0304437	gain_negative
ENSBTAG00000017976	ENSBTAG00000029890	-0.04684	0.929791	-0.0297352	0.95541	-0.948205	0.0140399	ABL1	bta-mir-3604	0.901365	0.91847	-0.0171048	gain_negative
ENSBTAG00000004024	ENSBTAG00000029891	0.0980859	0.853343	0.00641563	0.990377	0.917466	0.0281082	UBE2Q2	bta-mir-130b	-0.81938	-0.91105	0.0916703	gain_positive
ENSBTAG00000007622	ENSBTAG00000029891	-0.055019	0.917555	0.0743658	0.888657	-0.952038	0.0125179	CTSD	bta-mir-130b	0.897019	1.0264	-0.129385	gain_negative
ENSBTAG00000008118	ENSBTAG00000029891	-0.0776155	0.883811	-0.0759677	0.886268	0.9381	0.0183145	RPF1	bta-mir-130b	-1.01572	-1.01407	-0.0016478	gain_positive
ENSBTAG00000011350	ENSBTAG00000029891	-0.0977769	0.853802	0.0646366	0.90318	-0.941006	0.0170475	CCNQ	bta-mir-130b	0.84323	1.00564	-0.162414	gain_negative
ENSBTAG00000013951	ENSBTAG00000029891	-0.0533293	0.920082	-0.00214321	0.996785	-0.919932	0.0268682	CHFR	bta-mir-130b	0.866602	0.917789	-0.0511861	gain_negative
ENSBTAG00000015165	ENSBTAG00000029891	0.0592645	0.911207	-0.0334702	0.949813	0.93318	0.0205254	DPY19L3	bta-mir-130b	-0.873916	-0.96665	0.0927347	gain_positive
ENSBTAG00000018447	ENSBTAG00000029891	0.0369231	0.944641	-0.0733542	0.890166	0.921294	0.0261907	RABGGTB	bta-mir-130b	-0.884371	-0.994649	0.110277	gain_positive
ENSBTAG00000020237	ENSBTAG00000029891	-0.0370729	0.944416	0.0565829	0.915216	0.907142	0.0334901	NECAP1	bta-mir-130b	-0.944215	-0.85056	-0.0936559	gain_positive
ENSBTAG00000051768	ENSBTAG00000029891	-0.0223802	0.966435	-0.0710367	0.893624	-0.916235	0.0287336		bta-mir-130b	0.893855	0.845199	0.0486565	gain_negative
ENSBTAG00000053015	ENSBTAG00000029891	0.0478494	0.928281	-0.0751946	0.887421	-0.90447	0.0349319		bta-mir-130b	0.952319	0.829275	0.123044	gain_negative
ENSBTAG00000001395	ENSBTAG00000029892	0.0575131	0.913826	-0.0989351	0.852082	0.938787	0.0180125	C1H21orf91	bta-mir-10a	-0.881274	-1.03772	0.156448	gain_positive
ENSBTAG00000005100	ENSBTAG00000029892	0.057217	0.914268	0.0890094	0.866839	0.903821	0.0352846	TMEM30A	bta-mir-10a	-0.846604	-0.814812	-0.0317923	gain_positive
ENSBTAG00000005477	ENSBTAG00000029892	0.0857906	0.87163	-0.0473303	0.929058	0.989761	0.00124173	LAPTM5	bta-mir-10a	-0.903971	-1.03709	0.133121	gain_positive
ENSBTAG00000007960	ENSBTAG00000029892	-0.0773286	0.884238	0.0173318	0.974005	0.914425	0.0296617	TOP1	bta-mir-10a	-0.991754	-0.897094	-0.0946604	gain_positive
ENSBTAG00000015516	ENSBTAG00000029892	-0.0017115	0.997433	0.0416109	0.93762	0.983512	0.0025352	CCDC28A	bta-mir-10a	-0.985223	-0.941901	-0.0433224	gain_positive
ENSBTAG00000020281	ENSBTAG00000029892	-0.0323348	0.951515	-0.0506605	0.924074	0.905789	0.0342179	NIN	bta-mir-10a	-0.938124	-0.956449	0.0183256	gain_positive
ENSBTAG00000020436	ENSBTAG00000029892	0.0260457	0.96094	0.0509616	0.923624	0.910796	0.0315509	KIF27	bta-mir-10a	-0.88475	-0.859834	-0.0249159	gain_positive
ENSBTAG00000020959	ENSBTAG00000029892	0.0640232	0.904096	0.0254139	0.961887	0.963497	0.00832596	SET	bta-mir-10a	-0.899474	-0.938083	0.0386093	gain_positive
ENSBTAG00000002487	ENSBTAG00000029895	-0.0701938	0.894882	0.00336743	0.994949	0.941923	0.0166539	UBE3A	MIR218	-1.01212	-0.938556	-0.0735612	gain_positive
ENSBTAG00000003371	ENSBTAG00000029895	-0.0423796	0.936469	0.0535816	0.919704	0.903579	0.0354168	JKAMP	MIR218	-0.945958	-0.849997	-0.0959612	gain_positive
ENSBTAG00000003501	ENSBTAG00000029895	0.0889223	0.866968	0.0997471	0.850876	0.944905	0.015395	SACM1L	MIR218	-0.855983	-0.845158	-0.0108248	gain_positive
ENSBTAG00000005205	ENSBTAG00000029895	0.064073	0.904022	0.0545983	0.918184	0.917437	0.0281231	DSE	MIR218	-0.853364	-0.862838	0.00947472	gain_positive
ENSBTAG00000005481	ENSBTAG00000029895	0.0161411	0.975791	-0.0951641	0.857685	0.910655	0.031625	ADAM10	MIR218	-0.894514	-1.00582	0.111305	gain_positive
ENSBTAG00000006645	ENSBTAG00000029895	0.0134711	0.979795	0.0899847	0.865387	0.924175	0.0247773	LPAR6	MIR218	-0.910703	-0.83419	-0.0765135	gain_positive
ENSBTAG00000008484	ENSBTAG00000029895	-0.00940768	0.985889	0.0503074	0.924603	0.975619	0.00455309	TMEM161B	MIR218	-0.985027	-0.925312	-0.0597151	gain_positive
ENSBTAG00000009415	ENSBTAG00000029895	0.0489568	0.926624	0.00131351	0.99803	0.938394	0.0181852	NUFIP1	MIR218	-0.889437	-0.93708	0.0476433	gain_positive
ENSBTAG00000010884	ENSBTAG00000029895	0.0517919	0.922382	-0.0197005	0.970453	0.929899	0.0220444	NKAP	MIR218	-0.878107	-0.9496	0.0714924	gain_positive
ENSBTAG00000011179	ENSBTAG00000029895	0.0528595	0.920785	0.00358792	0.994618	0.983692	0.00249384	PDCD2	MIR218	-0.930833	-0.980104	0.0492715	gain_positive
ENSBTAG00000011790	ENSBTAG00000029895	-0.0298849	0.955186	-0.0728827	0.890869	0.92408	0.0248232	MED14	MIR218	-0.953965	-0.996963	0.0429978	gain_positive
ENSBTAG00000017665	ENSBTAG00000029895	0.0869895	0.869845	0.0204391	0.969346	-0.962211	0.00876825	DHRS4	MIR218	1.0492	0.98265	0.0665504	gain_negative
ENSBTAG00000019987	ENSBTAG00000029895	-0.0936926	0.859872	-0.0521203	0.92189	0.930407	0.0218069	RPP14	MIR218	-1.0241	-0.982527	-0.0415723	gain_positive
ENSBTAG00000026936	ENSBTAG00000029895	-0.057527	0.913805	0.0836967	0.874748	0.943276	0.0160786	ZGRF1	MIR218	-1.0008	-0.85958	-0.141224	gain_positive
ENSBTAG00000027326	ENSBTAG00000029895	-0.0168964	0.974658	-0.0101378	0.984794	-0.958991	0.00990758	TP53RK	MIR218	0.942094	0.948853	-0.00675867	gain_negative
ENSBTAG00000033464	ENSBTAG00000029895	-0.078247	0.882869	0.0668172	0.899923	-0.954486	0.0115762	SPA17	MIR218	0.876239	1.0213	-0.145064	gain_negative
ENSBTAG00000038650	ENSBTAG00000029895	-0.0488894	0.926724	-0.0543117	0.918613	-0.902189	0.0361775		MIR218	0.8533	0.847877	0.00542238	gain_negative
ENSBTAG00000045880	ENSBTAG00000029895	0.00575598	0.991366	0.0672247	0.899315	-0.920316	0.0266766		MIR218	0.926072	0.987541	-0.0614687	gain_negative
ENSBTAG00000048151	ENSBTAG00000029895	-0.0605447	0.909294	-0.0820426	0.877212	0.904869	0.0347154	PRPF40A	MIR218	-0.965413	-0.986911	0.0214979	gain_positive
ENSBTAG00000049367	ENSBTAG00000029895	-0.0161527	0.975773	-0.0363766	0.945459	0.985068	0.0021854		MIR218	-1.00122	-1.02144	0.0202239	gain_positive
ENSBTAG00000050333	ENSBTAG00000029895	0.0272161	0.959186	0.0274902	0.958775	0.918718	0.0274764	PROKR1	MIR218	-0.891502	-0.891228	-0.00027411	gain_positive
ENSBTAG00000053179	ENSBTAG00000029895	0.0613069	0.908155	0.097208	0.854647	-0.955407	0.0112282		MIR218	1.01671	1.05261	-0.0359012	gain_negative
ENSBTAG00000007721	ENSBTAG00000029896	-0.0898335	0.865612	0.0881717	0.868085	0.94628	0.0148253	DPM1	bta-mir-181b	-1.03611	-0.858109	-0.178005	gain_positive
ENSBTAG00000009681	ENSBTAG00000029896	0.0953883	0.857351	0.048564	0.927211	0.935474	0.0194844	PPP2R3C	bta-mir-181b	-0.840086	-0.88691	0.0468243	gain_positive
ENSBTAG00000013483	ENSBTAG00000029896	0.00198464	0.997023	0.0474144	0.928932	0.90637	0.0339049	TAF1A	bta-mir-181b	-0.904385	-0.858955	-0.0454297	gain_positive
ENSBTAG00000016895	ENSBTAG00000029896	-0.0437595	0.934403	0.0247258	0.962919	0.996354	0.000264154	NIPA2	bta-mir-181b	-1.04011	-0.971628	-0.0684853	gain_positive
ENSBTAG00000019434	ENSBTAG00000029896	-0.00697097	0.989544	-0.0436834	0.934517	0.915953	0.028878	PDCD4	bta-mir-181b	-0.922924	-0.959636	0.0367125	gain_positive
ENSBTAG00000020696	ENSBTAG00000029896	-0.023351	0.96498	-0.0520842	0.921944	-0.902042	0.0362582	HECW2	bta-mir-181b	0.878691	0.849958	0.0287332	gain_negative
ENSBTAG00000051768	ENSBTAG00000029896	-0.0966753	0.855439	-0.00755089	0.988674	-0.964428	0.0080105		bta-mir-181b	0.867753	0.956877	-0.0891244	gain_negative
ENSBTAG00000001528	ENSBTAG00000029897	-0.078386	0.882662	0.0719013	0.892334	0.904389	0.0349755	CDK13	MIR21	-0.982775	-0.832488	-0.150287	gain_positive
ENSBTAG00000001794	ENSBTAG00000029897	-0.0420216	0.937005	0.000564443	0.999153	-0.963469	0.00833552	RPL36	MIR21	0.921447	0.964033	-0.0425861	gain_negative
ENSBTAG00000003025	ENSBTAG00000029897	-0.0371278	0.944334	0.0250037	0.962502	-0.937027	0.0187898	NME6	MIR21	0.899899	0.962031	-0.0621315	gain_negative
ENSBTAG00000003289	ENSBTAG00000029897	0.01455	0.978177	0.0448372	0.932789	-0.924948	0.024402		MIR21	0.939498	0.969785	-0.0302872	gain_negative
ENSBTAG00000003961	ENSBTAG00000029897	-0.0723981	0.891593	0.00624181	0.990637	-0.972403	0.00548038	SNX20	MIR21	0.900005	0.978645	-0.0786399	gain_negative
ENSBTAG00000004426	ENSBTAG00000029897	0.0115963	0.982606	-0.0405345	0.939232	0.903306	0.0355655	DNAJB14	MIR21	-0.89171	-0.943841	0.0521308	gain_positive
ENSBTAG00000005174	ENSBTAG00000029897	0.0710563	0.893595	0.0966932	0.855412	-0.987493	0.00167588	GDPGP1	MIR21	1.05855	1.08419	-0.0256369	gain_negative
ENSBTAG00000006837	ENSBTAG00000029897	0.0422894	0.936604	0.0499483	0.92514	0.916678	0.0285083	UBA6	MIR21	-0.874388	-0.866729	-0.00765894	gain_positive
ENSBTAG00000007460	ENSBTAG00000029897	-0.0879937	0.86835	-0.0327279	0.950926	0.921923	0.0258799	RAB11FIP2	MIR21	-1.00992	-0.954651	-0.0552658	gain_positive
ENSBTAG00000007934	ENSBTAG00000029897	0.0545738	0.918221	0.0418929	0.937197	-0.911577	0.0311411	MRPS17	MIR21	0.966151	0.95347	0.012681	gain_negative
ENSBTAG00000008692	ENSBTAG00000029897	0.0891897	0.86657	0.0310272	0.953474	-0.910529	0.0316916	UQCR11	MIR21	0.999718	0.941556	0.0581625	gain_negative
ENSBTAG00000009632	ENSBTAG00000029897	-0.0558179	0.91636	-0.0232936	0.965066	0.931073	0.0214971	LARP7	MIR21	-0.98689	-0.954366	-0.0325243	gain_positive
ENSBTAG00000011789	ENSBTAG00000029897	-0.0999338	0.850598	0.0651149	0.902466	0.951762	0.0126254	REST	MIR21	-1.0517	-0.886648	-0.165049	gain_positive
ENSBTAG00000012172	ENSBTAG00000029897	0.0661105	0.900979	0.0641245	0.903945	-0.947722	0.0142356	MIDN	MIR21	1.01383	1.01185	0.00198594	gain_negative
ENSBTAG00000012426	ENSBTAG00000029897	0.0732572	0.890311	-0.0387818	0.941857	-0.902642	0.0359288	INO80C	MIR21	0.9759	0.863861	0.112039	gain_negative
ENSBTAG00000013184	ENSBTAG00000029897	-0.0826629	0.876288	-0.0326805	0.950997	0.911783	0.0310335	CEP120	MIR21	-0.994446	-0.944463	-0.0499824	gain_positive
ENSBTAG00000013254	ENSBTAG00000029897	-0.0403215	0.93955	0.0298845	0.955187	0.954421	0.0116008	XPO1	MIR21	-0.994743	-0.924537	-0.0702061	gain_positive
ENSBTAG00000014786	ENSBTAG00000029897	0.0138935	0.979161	0.0275853	0.958632	0.974591	0.00484355	PBRM1	MIR21	-0.960697	-0.947005	-0.0136918	gain_positive
ENSBTAG00000014904	ENSBTAG00000029897	0.0852784	0.872393	0.0509099	0.923701	-0.957045	0.010618	SIRT5	MIR21	1.04232	1.00795	0.0343685	gain_negative
ENSBTAG00000015334	ENSBTAG00000029897	0.04897	0.926604	-0.0785873	0.882362	0.916139	0.0287828	ZHX1	MIR21	-0.867169	-0.994727	0.127557	gain_positive
ENSBTAG00000016217	ENSBTAG00000029897	0.0646675	0.903134	0.0937323	0.859813	0.91018	0.0318751	RBM43	MIR21	-0.845513	-0.816448	-0.0290648	gain_positive
ENSBTAG00000017061	ENSBTAG00000029897	-0.0367752	0.944862	0.0304927	0.954275	0.906544	0.0338115	SMARCAD1	MIR21	-0.943319	-0.876051	-0.0672679	gain_positive
ENSBTAG00000018114	ENSBTAG00000029897	-0.0983618	0.852933	0.0082654	0.987602	0.906195	0.0339988	ACVR2A	MIR21	-1.00456	-0.89793	-0.106627	gain_positive
ENSBTAG00000018227	ENSBTAG00000029897	0.0745362	0.888403	-0.0193946	0.970912	0.934103	0.0201044	SLC4A7	MIR21	-0.859567	-0.953498	0.0939308	gain_positive
ENSBTAG00000018613	ENSBTAG00000029897	0.0507693	0.923912	0.0416624	0.937543	0.969416	0.00639101	NOL8	MIR21	-0.918647	-0.927754	0.00910689	gain_positive
ENSBTAG00000019264	ENSBTAG00000029897	-0.0447957	0.932851	-0.0345278	0.948229	0.965605	0.00761767	EDEM3	MIR21	-1.0104	-1.00013	-0.0102678	gain_positive
ENSBTAG00000019748	ENSBTAG00000029897	-0.0344072	0.94841	-0.0533544	0.920044	0.929989	0.0220026	FAM208A	MIR21	-0.964396	-0.983343	0.0189473	gain_positive
ENSBTAG00000019750	ENSBTAG00000029897	-0.0270356	0.959457	-0.0512614	0.923175	0.925999	0.0238951	TMEM106B	MIR21	-0.953035	-0.977261	0.0242258	gain_positive
ENSBTAG00000021202	ENSBTAG00000029897	0.0920255	0.862351	-0.00354377	0.994684	-0.934061	0.0201238	ACOT7	MIR21	1.02609	0.930517	0.0955693	gain_negative
ENSBTAG00000021720	ENSBTAG00000029897	0.0465868	0.93017	-0.033344	0.950003	-0.910099	0.0319182	MRPL27	MIR21	0.956686	0.876755	0.0799307	gain_negative
ENSBTAG00000021962	ENSBTAG00000029897	-0.0931872	0.860624	-0.0939707	0.859459	0.910309	0.0318072	BCLAF3	MIR21	-1.0035	-1.00428	0.000783489	gain_positive
ENSBTAG00000024787	ENSBTAG00000029897	0.0573017	0.914142	-0.0418652	0.937239	0.957511	0.0104461	HAUS3	MIR21	-0.90021	-0.999377	0.0991669	gain_positive
ENSBTAG00000030650	ENSBTAG00000029897	0.0996696	0.850991	-0.0788811	0.881924	-0.971653	0.00570489	TST	MIR21	1.07132	0.892772	0.178551	gain_negative
ENSBTAG00000031363	ENSBTAG00000029897	-0.00315692	0.995265	-0.0669462	0.899731	-0.918576	0.0275475	AES	MIR21	0.915419	0.85163	0.0637893	gain_negative
ENSBTAG00000031579	ENSBTAG00000029897	-0.0459701	0.931093	0.0316735	0.952506	0.940532	0.0172524	SGO2	MIR21	-0.986502	-0.908858	-0.0776436	gain_positive
ENSBTAG00000033690	ENSBTAG00000029897	-0.0166883	0.97497	-0.0743166	0.88873	0.959583	0.00969447	BARD1	MIR21	-0.976272	-1.0339	0.0576283	gain_positive
ENSBTAG00000033887	ENSBTAG00000029897	-0.0691326	0.896466	0.0209019	0.968652	-0.932428	0.0208706		MIR21	0.863295	0.95333	-0.0900345	gain_negative
ENSBTAG00000039552	ENSBTAG00000029897	-0.0848462	0.873036	0.0538589	0.91929	0.937846	0.0184268	PLK4	MIR21	-1.02269	-0.883987	-0.138705	gain_positive
ENSBTAG00000047502	ENSBTAG00000029897	0.097394	0.854371	-0.0229814	0.965534	0.932013	0.0210619	FKBP5	MIR21	-0.834619	-0.954994	0.120375	gain_positive
ENSBTAG00000049306	ENSBTAG00000029897	-0.0135318	0.979704	-0.0253099	0.962043	-0.935394	0.0195206	MSRB1	MIR21	0.921862	0.910084	0.0117781	gain_negative
ENSBTAG00000053179	ENSBTAG00000029897	0.0580518	0.91302	-0.0425756	0.936175	-0.93515	0.0196305		MIR21	0.993201	0.892574	0.100627	gain_negative
ENSBTAG00000003359	ENSBTAG00000029901	0.0291803	0.956242	-0.0283132	0.957542	0.914147	0.0298052	ELOVL5	bta-mir-23a	-0.884967	-0.94246	0.0574935	gain_positive
ENSBTAG00000004805	ENSBTAG00000029901	-0.00488691	0.99267	-0.0826611	0.876291	0.904326	0.0350101	ITFG1	bta-mir-23a	-0.909213	-0.986987	0.0777742	gain_positive
ENSBTAG00000005733	ENSBTAG00000029901	-0.0940083	0.859403	0.0253731	0.961948	0.963918	0.00818281	CHD6	bta-mir-23a	-1.05793	-0.938545	-0.119381	gain_positive
ENSBTAG00000005785	ENSBTAG00000029901	-0.0490019	0.926556	0.0530833	0.92045	0.975647	0.00454539	DPY19L1	bta-mir-23a	-1.02465	-0.922564	-0.102085	gain_positive
ENSBTAG00000006644	ENSBTAG00000029901	0.0896147	0.865938	-0.0745787	0.888339	0.90747	0.0333145	SPCS2	bta-mir-23a	-0.817856	-0.982049	0.164193	gain_positive
ENSBTAG00000007438	ENSBTAG00000029901	-0.0215003	0.967755	-0.0910675	0.863776	0.93172	0.0211971	STT3B	bta-mir-23a	-0.95322	-1.02279	0.0695672	gain_positive
ENSBTAG00000011179	ENSBTAG00000029901	0.0374828	0.943802	0.0747214	0.888126	0.903201	0.0356233	PDCD2	bta-mir-23a	-0.865718	-0.828479	-0.0372387	gain_positive
ENSBTAG00000012172	ENSBTAG00000029901	0.0995716	0.851136	-0.0118648	0.982204	-0.963351	0.00837576	MIDN	bta-mir-23a	1.06292	0.951486	0.111436	gain_negative
ENSBTAG00000015251	ENSBTAG00000029901	-0.0645632	0.90329	-0.036585	0.945147	0.981251	0.00307312		bta-mir-23a	-1.04581	-1.01784	-0.0279782	gain_positive
ENSBTAG00000015781	ENSBTAG00000029901	-0.0155513	0.976675	-0.0913886	0.863299	0.942728	0.0163109	TRMT13	bta-mir-23a	-0.95828	-1.03412	0.0758373	gain_positive
ENSBTAG00000033642	ENSBTAG00000029901	-0.00133091	0.998004	0.043899	0.934194	0.984934	0.00221493		bta-mir-23a	-0.986265	-0.941035	-0.0452299	gain_positive
ENSBTAG00000002219	ENSBTAG00000029902	0.0394219	0.940898	-0.0175313	0.973706	-0.938437	0.0181661	ATAD3A	MIR455	0.977859	0.920906	0.0569532	gain_negative
ENSBTAG00000002750	ENSBTAG00000029902	0.0359488	0.9461	0.0588128	0.911883	0.906864	0.0336396	KRIT1	MIR455	-0.870915	-0.848051	-0.0228639	gain_positive
ENSBTAG00000003288	ENSBTAG00000029902	-0.0405885	0.939151	-0.0260183	0.960981	0.931531	0.0212845	CCZ1	MIR455	-0.97212	-0.957549	-0.0145703	gain_positive
ENSBTAG00000004874	ENSBTAG00000029902	-0.0417261	0.937447	0.0870889	0.869697	-0.908991	0.0325043	AURKAIP1	MIR455	0.867265	0.99608	-0.128815	gain_negative
ENSBTAG00000006065	ENSBTAG00000029902	0.0354743	0.946811	0.0922162	0.862068	0.914262	0.0297461	PCNA	MIR455	-0.878787	-0.822046	-0.0567418	gain_positive
ENSBTAG00000006201	ENSBTAG00000029902	-0.0252971	0.962062	0.0236587	0.964519	0.961184	0.00912666	DTWD1	MIR455	-0.986481	-0.937525	-0.0489558	gain_positive
ENSBTAG00000006644	ENSBTAG00000029902	-0.0256194	0.961579	0.0563054	0.915631	0.994985	0.000425967	SPCS2	MIR455	-1.0206	-0.93868	-0.0819248	gain_positive
ENSBTAG00000009632	ENSBTAG00000029902	-0.0264821	0.960286	0.0952257	0.857593	0.955119	0.0113366	LARP7	MIR455	-0.981601	-0.859893	-0.121708	gain_positive
ENSBTAG00000010428	ENSBTAG00000029902	0.091154	0.863648	0.0847794	0.873136	0.901539	0.036535	USP15	MIR455	-0.810385	-0.81676	0.00637466	gain_positive
ENSBTAG00000015116	ENSBTAG00000029902	0.0568345	0.91484	-0.0278961	0.958167	-0.930609	0.0217126	RAD23A	MIR455	0.987444	0.902713	0.0847306	gain_negative
ENSBTAG00000019414	ENSBTAG00000029902	0.0577382	0.913489	-0.0198584	0.970216	0.913385	0.0301994	CLK4	MIR455	-0.855647	-0.933243	0.0775966	gain_positive
ENSBTAG00000024787	ENSBTAG00000029902	0.0429644	0.935593	0.0448657	0.932747	0.972227	0.00553288	HAUS3	MIR455	-0.929263	-0.927361	-0.0019013	gain_positive
ENSBTAG00000030523	ENSBTAG00000029902	0.0933223	0.860423	0.0576824	0.913572	0.921832	0.025925	ZPBP2	MIR455	-0.82851	-0.86415	0.0356399	gain_positive
ENSBTAG00000038050	ENSBTAG00000029902	0.0621496	0.906896	0.0293985	0.955915	0.938561	0.0181114	ZNF420	MIR455	-0.876412	-0.909163	0.0327511	gain_positive
ENSBTAG00000046092	ENSBTAG00000029902	0.00365347	0.99452	-0.0893774	0.866291	-0.907957	0.0330544	HDAC8	MIR455	0.911611	0.81858	0.0930309	gain_negative
ENSBTAG00000046607	ENSBTAG00000029902	-0.0742318	0.888857	0.054571	0.918225	-0.910276	0.0318245	JMJD7	MIR455	0.836045	0.964847	-0.128803	gain_negative
ENSBTAG00000050573	ENSBTAG00000029902	0.0512815	0.923145	-0.0427102	0.935974	-0.900908	0.0368831		MIR455	0.95219	0.858198	0.0939917	gain_negative
ENSBTAG00000000231	ENSBTAG00000029904	-0.0491804	0.926289	-0.0876775	0.868821	0.911126	0.0313778	BMPR1A	bta-mir-222	-0.960306	-0.998803	0.0384972	gain_positive
ENSBTAG00000000683	ENSBTAG00000029904	0.0778259	0.883497	0.0413349	0.938033	0.938684	0.0180577	WDR37	bta-mir-222	-0.860858	-0.897349	0.036491	gain_positive
ENSBTAG00000001188	ENSBTAG00000029904	-0.0691917	0.896378	-0.0842171	0.873973	-0.936604	0.0189783	ROM1	bta-mir-222	0.867412	0.852387	0.0150253	gain_negative
ENSBTAG00000001708	ENSBTAG00000029904	-0.000189202	0.999716	0.0469495	0.929628	-0.928658	0.0226281	TTLL12	bta-mir-222	0.928469	0.975608	-0.0471387	gain_negative
ENSBTAG00000001894	ENSBTAG00000029904	0.062888	0.905792	0.0994854	0.851264	0.905154	0.0345612	NEDD1	bta-mir-222	-0.842266	-0.805668	-0.0365974	gain_positive
ENSBTAG00000002475	ENSBTAG00000029904	-0.0661842	0.900869	0.0551215	0.917401	-0.976671	0.00426228	RAB11B	bta-mir-222	0.910487	1.03179	-0.121306	gain_negative
ENSBTAG00000002678	ENSBTAG00000029904	-0.0826601	0.876292	-0.00478324	0.992825	-0.900716	0.0369891	MED18	bta-mir-222	0.818056	0.895933	-0.0778769	gain_negative
ENSBTAG00000002727	ENSBTAG00000029904	-0.0693838	0.896091	-0.0181981	0.972706	0.927501	0.0231768	PHACTR4	bta-mir-222	-0.996885	-0.945699	-0.0511857	gain_positive
ENSBTAG00000003098	ENSBTAG00000029904	-0.0107677	0.983849	0.0955975	0.857041	0.935254	0.0195835	MTDH	bta-mir-222	-0.946022	-0.839656	-0.106365	gain_positive
ENSBTAG00000003359	ENSBTAG00000029904	0.0111418	0.983288	0.000873394	0.99869	0.928286	0.0228042	ELOVL5	bta-mir-222	-0.917144	-0.927412	0.0102684	gain_positive
ENSBTAG00000005803	ENSBTAG00000029904	0.0451468	0.932326	-0.04802	0.928025	0.902654	0.0359226	PTPDC1	bta-mir-222	-0.857507	-0.950674	0.0931669	gain_positive
ENSBTAG00000006059	ENSBTAG00000029904	0.032125	0.951829	0.0214374	0.967849	0.981354	0.00304776	TSN	bta-mir-222	-0.949229	-0.959917	0.0106876	gain_positive
ENSBTAG00000006086	ENSBTAG00000029904	-0.0165891	0.975119	0.0750738	0.887601	-0.915802	0.0289551	MMP28	bta-mir-222	0.899213	0.990876	-0.0916629	gain_negative
ENSBTAG00000006134	ENSBTAG00000029904	-0.0345608	0.948179	0.0626019	0.90622	-0.934109	0.0201016	DYNLRB1	bta-mir-222	0.899549	0.996711	-0.0971626	gain_negative
ENSBTAG00000006197	ENSBTAG00000029904	-0.0490608	0.926468	-0.0273704	0.958955	0.902177	0.0361839	ZDHHC21	bta-mir-222	-0.951238	-0.929548	-0.0216904	gain_positive
ENSBTAG00000006291	ENSBTAG00000029904	-0.0288081	0.9568	0.0204094	0.96939	0.90786	0.0331064	CYLD	bta-mir-222	-0.936668	-0.88745	-0.0492175	gain_positive
ENSBTAG00000006775	ENSBTAG00000029904	-0.0730563	0.89061	0.00576489	0.991353	-0.93849	0.0181429	SLC12A7	bta-mir-222	0.865433	0.944255	-0.0788212	gain_negative
ENSBTAG00000007110	ENSBTAG00000029904	0.00877477	0.986838	-0.0949279	0.858036	0.919485	0.0270913	RCOR3	bta-mir-222	-0.910711	-1.01441	0.103703	gain_positive
ENSBTAG00000007932	ENSBTAG00000029904	-0.0625391	0.906314	-0.0778355	0.883483	-0.979858	0.00342107	HCK	bta-mir-222	0.917319	0.902023	0.0152965	gain_negative
ENSBTAG00000008118	ENSBTAG00000029904	0.0065064	0.990241	-0.0448829	0.932721	0.97939	0.00354071	RPF1	bta-mir-222	-0.972884	-1.02427	0.0513893	gain_positive
ENSBTAG00000008386	ENSBTAG00000029904	-0.0196092	0.97059	-0.095801	0.856738	0.948187	0.014047	CLPX	bta-mir-222	-0.967796	-1.04399	0.0761918	gain_positive
ENSBTAG00000008654	ENSBTAG00000029904	0.0780117	0.88322	-0.00583865	0.991242	-0.91353	0.0301245	HOOK2	bta-mir-222	0.991541	0.907691	0.0838504	gain_negative
ENSBTAG00000008805	ENSBTAG00000029904	-0.0985715	0.852622	-0.0938127	0.859694	0.935156	0.0196277	USP3	bta-mir-222	-1.03373	-1.02897	-0.00475881	gain_positive
ENSBTAG00000008989	ENSBTAG00000029904	0.0496089	0.925648	-0.0399957	0.940038	-0.917682	0.0279987	BORCS5	bta-mir-222	0.967291	0.877686	0.0896046	gain_negative
ENSBTAG00000009354	ENSBTAG00000029904	0.0908132	0.864155	0.0690085	0.896652	0.90563	0.0343034	EVI2A	bta-mir-222	-0.814817	-0.836622	0.0218047	gain_positive
ENSBTAG00000009479	ENSBTAG00000029904	0.0476455	0.928586	-0.0565251	0.915303	-0.91019	0.0318702	UQCRQ	bta-mir-222	0.957835	0.853664	0.104171	gain_negative
ENSBTAG00000009683	ENSBTAG00000029904	0.0945389	0.858614	0.0475149	0.928781	-0.90474	0.0347855	PSMA6	bta-mir-222	0.999278	0.952254	0.0470241	gain_negative
ENSBTAG00000010826	ENSBTAG00000029904	0.0201761	0.96974	-0.0141084	0.978839	0.904398	0.0349709	EMSY	bta-mir-222	-0.884222	-0.918506	0.0342845	gain_positive
ENSBTAG00000010910	ENSBTAG00000029904	-0.0114208	0.98287	0.00635353	0.99047	-0.944537	0.0155488	COPS9	bta-mir-222	0.933116	0.95089	-0.0177743	gain_negative
ENSBTAG00000011079	ENSBTAG00000029904	0.0695019	0.895915	-0.0510993	0.923418	-0.91074	0.0315805	C18H19orf48	bta-mir-222	0.980242	0.85964	0.120601	gain_negative
ENSBTAG00000011350	ENSBTAG00000029904	0.0904289	0.864726	-0.00708846	0.989367	-0.901851	0.0363631	CCNQ	bta-mir-222	0.99228	0.894763	0.0975174	gain_negative
ENSBTAG00000012882	ENSBTAG00000029904	-0.0384369	0.942373	0.0908584	0.864087	0.907905	0.0330824	CUL5	bta-mir-222	-0.946342	-0.817046	-0.129295	gain_positive
ENSBTAG00000013726	ENSBTAG00000029904	-0.0571601	0.914353	0.0241491	0.963783	-0.936569	0.0189938	RNPEP	bta-mir-222	0.879409	0.960718	-0.0813092	gain_negative
ENSBTAG00000015013	ENSBTAG00000029904	-0.0975411	0.854152	0.0315494	0.952692	-0.953614	0.0119087	C2CD2L	bta-mir-222	0.856073	0.985164	-0.12909	gain_negative
ENSBTAG00000015116	ENSBTAG00000029904	-0.0849292	0.872913	-0.0217519	0.967377	-0.918077	0.0277995	RAD23A	bta-mir-222	0.833147	0.896325	-0.0631773	gain_negative
ENSBTAG00000015301	ENSBTAG00000029904	0.000393812	0.999409	0.0192513	0.971127	0.908467	0.032783	MRPS10	bta-mir-222	-0.908073	-0.889215	-0.0188575	gain_positive
ENSBTAG00000015333	ENSBTAG00000029904	0.0105103	0.984235	0.0571596	0.914354	0.910119	0.0319076	TAF2	bta-mir-222	-0.899608	-0.852959	-0.0466493	gain_positive
ENSBTAG00000015390	ENSBTAG00000029904	-0.0762119	0.885904	-0.00851974	0.987221	-0.934868	0.0197577	FN3KRP	bta-mir-222	0.858656	0.926348	-0.0676921	gain_negative
ENSBTAG00000015753	ENSBTAG00000029904	-0.0586459	0.912132	-0.0597753	0.910444	0.959059	0.00988284	RSBN1L	bta-mir-222	-1.01771	-1.01883	0.00112937	gain_positive
ENSBTAG00000016522	ENSBTAG00000029904	0.0648003	0.902936	-0.0254832	0.961783	-0.979641	0.00347651	C21H15orf40	bta-mir-222	1.04444	0.954158	0.0902834	gain_negative
ENSBTAG00000016738	ENSBTAG00000029904	0.0735549	0.889867	0.0260901	0.960874	-0.931724	0.021195	DTX1	bta-mir-222	1.00528	0.957815	0.0474648	gain_negative
ENSBTAG00000018114	ENSBTAG00000029904	0.0415438	0.93772	-0.0418885	0.937204	0.932885	0.0206605	ACVR2A	bta-mir-222	-0.891341	-0.974774	0.0834323	gain_positive
ENSBTAG00000018115	ENSBTAG00000029904	0.00497959	0.992531	0.0361643	0.945777	-0.941054	0.017027	PEBP1	bta-mir-222	0.946034	0.977218	-0.0311847	gain_negative
ENSBTAG00000018864	ENSBTAG00000029904	0.0394951	0.940788	-0.0639011	0.904279	0.927377	0.0232358	CENPU	bta-mir-222	-0.887882	-0.991278	0.103396	gain_positive
ENSBTAG00000019026	ENSBTAG00000029904	0.0129444	0.980584	-0.0703164	0.894699	0.911644	0.0311062	EXTL2	bta-mir-222	-0.898699	-0.98196	0.0832608	gain_positive
ENSBTAG00000019264	ENSBTAG00000029904	0.0254361	0.961854	0.0652348	0.902287	0.980734	0.00320083	EDEM3	bta-mir-222	-0.955298	-0.915499	-0.0397987	gain_positive
ENSBTAG00000019312	ENSBTAG00000029904	-0.0114626	0.982807	0.0606138	0.909191	0.986165	0.00194949	TFCP2	bta-mir-222	-0.997627	-0.925551	-0.0720765	gain_positive
ENSBTAG00000019414	ENSBTAG00000029904	-0.00123414	0.998149	-0.0348502	0.947746	0.926937	0.0234456	CLK4	bta-mir-222	-0.928171	-0.961787	0.0336161	gain_positive
ENSBTAG00000019639	ENSBTAG00000029904	-0.0812487	0.878395	-0.016237	0.975647	0.966044	0.00747268	SNX16	bta-mir-222	-1.04729	-0.982281	-0.0650117	gain_positive
ENSBTAG00000020004	ENSBTAG00000029904	-0.0732497	0.890322	0.0789348	0.881844	0.90596	0.0341257	ZNF800	bta-mir-222	-0.979209	-0.827025	-0.152185	gain_positive
ENSBTAG00000020084	ENSBTAG00000029904	0.094925	0.85804	0.0438839	0.934216	0.901287	0.0366738	LONRF1	bta-mir-222	-0.806362	-0.857403	0.0510411	gain_positive
ENSBTAG00000020384	ENSBTAG00000029904	0.0435322	0.934743	0.0101112	0.984834	0.904111	0.0351271	WDR47	bta-mir-222	-0.860578	-0.893999	0.033421	gain_positive
ENSBTAG00000021777	ENSBTAG00000029904	0.0982769	0.853059	0.0826235	0.876347	-0.960279	0.00944639	DOC2G	bta-mir-222	1.05856	1.0429	0.0156534	gain_negative
ENSBTAG00000024381	ENSBTAG00000029904	0.0722048	0.891881	0.0094776	0.985784	0.931711	0.0212011	MAN1A1	bta-mir-222	-0.859506	-0.922234	0.0627272	gain_positive
ENSBTAG00000030285	ENSBTAG00000029904	-0.0139552	0.979069	-0.0814572	0.878085	-0.959896	0.00958275	DCP1B	bta-mir-222	0.94594	0.878439	0.0675019	gain_negative
ENSBTAG00000045931	ENSBTAG00000029904	0.0599085	0.910245	0.0877125	0.868769	0.936801	0.0188901	MAGT1	bta-mir-222	-0.876893	-0.849089	-0.027804	gain_positive
ENSBTAG00000047376	ENSBTAG00000029904	-0.0991184	0.851809	-0.0646816	0.903113	-0.985972	0.00199025	PIN4	bta-mir-222	0.886854	0.921291	-0.0344368	gain_negative
ENSBTAG00000052090	ENSBTAG00000029904	-0.0963192	0.855968	0.0597152	0.910534	-0.966249	0.00740541		bta-mir-222	0.86993	1.02596	-0.156034	gain_negative
ENSBTAG00000052121	ENSBTAG00000029904	0.0568417	0.914829	-0.0790749	0.881635	0.964572	0.00796218		bta-mir-222	-0.90773	-1.04365	0.135917	gain_positive
ENSBTAG00000053387	ENSBTAG00000029904	0.0648515	0.902859	0.0852722	0.872402	-0.934437	0.0199527		bta-mir-222	0.999289	1.01971	-0.0204207	gain_negative
ENSBTAG00000053687	ENSBTAG00000029904	0.00431037	0.993534	0.0577943	0.913405	-0.90566	0.0342873	MRPL11	bta-mir-222	0.90997	0.963454	-0.0534839	gain_negative
ENSBTAG00000053755	ENSBTAG00000029904	-0.0930293	0.860859	0.0959286	0.856548	-0.924316	0.0247085	TMA7	bta-mir-222	0.831287	1.02024	-0.188958	gain_negative
ENSBTAG00000055051	ENSBTAG00000029904	0.0549971	0.917588	0.078127	0.883048	0.90348	0.0354706	RNF125	bta-mir-222	-0.848483	-0.825353	-0.0231299	gain_positive
ENSBTAG00000007316	ENSBTAG00000029906	-0.087492	0.869097	-0.0381238	0.942842	0.949757	0.0134166	NDST3	bta-mir-133a	-1.03725	-0.987881	-0.0493683	gain_positive
ENSBTAG00000007787	ENSBTAG00000029909	-0.0939124	0.859546	-0.0603487	0.909587	0.983312	0.00258148	HIBCH	MIR7	-1.07722	-1.04366	-0.0335637	gain_positive
ENSBTAG00000000894	ENSBTAG00000029912	0.077622	0.883801	-0.0973801	0.854392	0.900933	0.0368695	PGK1	MIRLET7C	-0.823311	-0.998313	0.175002	gain_positive
ENSBTAG00000011849	ENSBTAG00000029912	0.0512153	0.923244	-0.0526945	0.921031	0.910895	0.0314988	HDAC2	MIRLET7C	-0.85968	-0.96359	0.10391	gain_positive
ENSBTAG00000008267	ENSBTAG00000029913	0.0310149	0.953493	0.0552617	0.917192	0.939867	0.0175407	CNOT11	bta-mir-425	-0.908852	-0.884605	-0.0242468	gain_positive
ENSBTAG00000045929	ENSBTAG00000029913	-0.0257993	0.96131	-0.0183451	0.972486	0.928957	0.0224869		bta-mir-425	-0.954757	-0.947302	-0.00745422	gain_positive
ENSBTAG00000000105	ENSBTAG00000029914	-0.0774909	0.883996	-0.0313641	0.952969	0.912988	0.0304056	RIT1	bta-mir-365	-0.990479	-0.944352	-0.0461268	gain_positive
ENSBTAG00000000266	ENSBTAG00000029914	0.0337083	0.949457	-0.0728014	0.890991	0.910032	0.0319531	NAB1	bta-mir-365	-0.876324	-0.982834	0.10651	gain_positive
ENSBTAG00000000389	ENSBTAG00000029914	-0.0590943	0.911462	-0.0441991	0.933744	-0.935075	0.0196643	ZNF212	bta-mir-365	0.875981	0.890876	-0.0148951	gain_negative
ENSBTAG00000000717	ENSBTAG00000029914	0.0429598	0.9356	-0.0421191	0.936859	-0.924535	0.0246022	PLPP2	bta-mir-365	0.967495	0.882416	0.0850788	gain_negative
ENSBTAG00000001305	ENSBTAG00000029914	0.0239771	0.964041	-0.0801478	0.880036	-0.90709	0.0335184	ATP2B2	bta-mir-365	0.931067	0.826942	0.104125	gain_negative
ENSBTAG00000001419	ENSBTAG00000029914	-0.0561847	0.915812	0.0974206	0.854331	-0.920031	0.0268187	MRPL4	bta-mir-365	0.863846	1.01745	-0.153605	gain_negative
ENSBTAG00000001983	ENSBTAG00000029914	-0.00758719	0.988619	-0.0871176	0.869654	-0.900549	0.0370816	SMAGP	bta-mir-365	0.892962	0.813432	0.0795304	gain_negative
ENSBTAG00000002524	ENSBTAG00000029914	0.00155679	0.997665	0.0110805	0.98338	-0.940236	0.0173802	MRI1	bta-mir-365	0.941793	0.951317	-0.00952368	gain_negative
ENSBTAG00000002575	ENSBTAG00000029914	0.00969052	0.985465	0.0138653	0.979203	-0.914898	0.0294184	SSU72	bta-mir-365	0.924589	0.928763	-0.00417473	gain_negative
ENSBTAG00000002603	ENSBTAG00000029914	-0.0155219	0.976719	-0.0122774	0.981585	0.930283	0.0218648	PRPF39	bta-mir-365	-0.945805	-0.942561	-0.00324449	gain_positive
ENSBTAG00000002726	ENSBTAG00000029914	0.00479138	0.992813	-0.00316334	0.995255	0.915823	0.0289443	CDC27	bta-mir-365	-0.911032	-0.918986	0.00795472	gain_positive
ENSBTAG00000002809	ENSBTAG00000029914	-0.0607878	0.908931	-0.0992856	0.851561	-0.976458	0.00432071	CAPN10	bta-mir-365	0.91567	0.877173	0.0384978	gain_negative
ENSBTAG00000003199	ENSBTAG00000029914	-0.0367777	0.944858	0.0856654	0.871816	-0.927024	0.0234039	SLC35C1	bta-mir-365	0.890247	1.01269	-0.122443	gain_negative
ENSBTAG00000003294	ENSBTAG00000029914	0.023918	0.96413	-0.0721911	0.891901	-0.920024	0.0268224	MRPL43	bta-mir-365	0.943942	0.847832	0.0961091	gain_negative
ENSBTAG00000003543	ENSBTAG00000029914	-0.0665267	0.900357	0.0600889	0.909975	-0.96521	0.00774886	KEAP1	bta-mir-365	0.898683	1.0253	-0.126616	gain_negative
ENSBTAG00000003552	ENSBTAG00000029914	-0.04519	0.932261	-0.0904163	0.864745	0.946261	0.0148333	MED17	bta-mir-365	-0.991451	-1.03668	0.0452263	gain_positive
ENSBTAG00000004635	ENSBTAG00000029914	0.0678157	0.898432	0.0814336	0.87812	-0.964671	0.0079288	LLGL1	bta-mir-365	1.03249	1.04611	-0.0136179	gain_negative
ENSBTAG00000004786	ENSBTAG00000029914	0.0434466	0.934871	-0.0781169	0.883063	-0.940112	0.0174342	TMEM134	bta-mir-365	0.983559	0.861995	0.121564	gain_negative
ENSBTAG00000005318	ENSBTAG00000029914	-0.00487105	0.992693	0.00974974	0.985376	0.975548	0.00457297	RNF6	bta-mir-365	-0.980419	-0.965799	-0.0146208	gain_positive
ENSBTAG00000005627	ENSBTAG00000029914	0.0800668	0.880156	0.0958677	0.856639	0.929156	0.0223933	PAFAH1B2	bta-mir-365	-0.849089	-0.833288	-0.0158009	gain_positive
ENSBTAG00000005909	ENSBTAG00000029914	-0.058802	0.911899	0.0226537	0.966025	0.910415	0.0317515	LEPROT	bta-mir-365	-0.969217	-0.887761	-0.0814558	gain_positive
ENSBTAG00000006059	ENSBTAG00000029914	-0.0188155	0.97178	0.0324008	0.951416	0.976929	0.00419191	TSN	bta-mir-365	-0.995745	-0.944529	-0.0512163	gain_positive
ENSBTAG00000006573	ENSBTAG00000029914	0.030564	0.954168	0.0716147	0.892762	-0.918066	0.0278048	KLHL18	bta-mir-365	0.94863	0.989681	-0.0410507	gain_negative
ENSBTAG00000006767	ENSBTAG00000029914	0.0202821	0.969581	0.0591567	0.911368	-0.925818	0.023982	MRPL13	bta-mir-365	0.946101	0.984975	-0.0388746	gain_negative
ENSBTAG00000007484	ENSBTAG00000029914	-0.0453441	0.93203	0.00280752	0.995789	-0.934702	0.0198329	ACADS	bta-mir-365	0.889358	0.937509	-0.0481517	gain_negative
ENSBTAG00000007599	ENSBTAG00000029914	-0.04935	0.926035	-0.0230772	0.96539	-0.905855	0.0341823	IKBKB	bta-mir-365	0.856505	0.882778	-0.0262728	gain_negative
ENSBTAG00000007896	ENSBTAG00000029914	-0.0516127	0.92265	-0.012631	0.981055	-0.94334	0.016052	NAGPA	bta-mir-365	0.891727	0.930709	-0.0389817	gain_negative
ENSBTAG00000008755	ENSBTAG00000029914	0.0211247	0.968318	0.0390702	0.941425	0.951829	0.0125994	2020-03-07	bta-mir-365	-0.930704	-0.912759	-0.0179455	gain_positive
ENSBTAG00000008765	ENSBTAG00000029914	-0.0912298	0.863535	-0.0817114	0.877706	-0.932634	0.0207757	PRADC1	bta-mir-365	0.841404	0.850923	-0.00951847	gain_negative
ENSBTAG00000008973	ENSBTAG00000029914	-0.0598846	0.910281	0.0777404	0.883624	-0.909213	0.0323868	ASB6	bta-mir-365	0.849328	0.986953	-0.137625	gain_negative
ENSBTAG00000009504	ENSBTAG00000029914	-0.0905278	0.864579	0.0253491	0.961984	-0.926924	0.0234517	REEP4	bta-mir-365	0.836396	0.952273	-0.115877	gain_negative
ENSBTAG00000009912	ENSBTAG00000029914	0.0940076	0.859404	0.0650723	0.902529	0.951801	0.0126104	PAN3	bta-mir-365	-0.857793	-0.886729	0.0289353	gain_positive
ENSBTAG00000009961	ENSBTAG00000029914	-0.0504343	0.924413	0.0160428	0.975938	-0.957881	0.0103107	E4F1	bta-mir-365	0.907447	0.973924	-0.0664771	gain_negative
ENSBTAG00000010313	ENSBTAG00000029914	0.0466989	0.930003	0.0375219	0.943744	0.925629	0.0240734	DDX52	bta-mir-365	-0.87893	-0.888107	0.00917698	gain_positive
ENSBTAG00000010484	ENSBTAG00000029914	-0.0148605	0.977711	0.0435363	0.934737	-0.928401	0.0227495	LRRN4CL	bta-mir-365	0.913541	0.971938	-0.0583967	gain_negative
ENSBTAG00000011079	ENSBTAG00000029914	0.0356122	0.946604	-0.0920521	0.862312	-0.996333	0.000266408	C18H19orf48	bta-mir-365	1.03195	0.904281	0.127664	gain_negative
ENSBTAG00000011531	ENSBTAG00000029914	-0.0433291	0.935047	0.0346803	0.948	0.925332	0.0242167	SS18	bta-mir-365	-0.968661	-0.890651	-0.0780095	gain_positive
ENSBTAG00000011790	ENSBTAG00000029914	0.0626966	0.906078	-0.0715474	0.892862	0.915349	0.029187	MED14	bta-mir-365	-0.852652	-0.986896	0.134244	gain_positive
ENSBTAG00000012954	ENSBTAG00000029914	-0.0587702	0.911946	-0.0377193	0.943448	-0.939104	0.0178733	ERAS	bta-mir-365	0.880334	0.901385	-0.0210509	gain_negative
ENSBTAG00000013018	ENSBTAG00000029914	-0.0851963	0.872515	0.0490803	0.926439	-0.950949	0.0129446	AMPD2	bta-mir-365	0.865752	1.00003	-0.134277	gain_negative
ENSBTAG00000013093	ENSBTAG00000029914	0.0722378	0.891832	0.0693556	0.896133	-0.953532	0.0119404	ALDH3B1	bta-mir-365	1.02577	1.02289	0.00288227	gain_negative
ENSBTAG00000013225	ENSBTAG00000029914	0.0926118	0.861479	0.0753033	0.887258	0.907988	0.0330382	NBN	bta-mir-365	-0.815376	-0.832684	0.0173085	gain_positive
ENSBTAG00000013530	ENSBTAG00000029914	-0.0809719	0.878808	0.0374525	0.943847	-0.952621	0.0122913	DDAH2	bta-mir-365	0.871649	0.990074	-0.118424	gain_negative
ENSBTAG00000013702	ENSBTAG00000029914	-0.0750838	0.887586	0.0173626	0.973959	-0.975778	0.00450895	ZNF296	bta-mir-365	0.900694	0.99314	-0.0924464	gain_negative
ENSBTAG00000014127	ENSBTAG00000029914	-0.086359	0.870784	0.00781303	0.988281	0.993916	0.000569128	PTGS2	bta-mir-365	-1.08028	-0.986103	-0.094172	gain_positive
ENSBTAG00000014235	ENSBTAG00000029914	-0.0378622	0.943234	-0.0423275	0.936547	-0.962443	0.00868785	SMIM12	bta-mir-365	0.924581	0.920115	0.00446533	gain_negative
ENSBTAG00000014907	ENSBTAG00000029914	-0.0990515	0.851909	0.0700268	0.895132	-0.911503	0.03118	IL11RA	bta-mir-365	0.812451	0.98153	-0.169078	gain_negative
ENSBTAG00000015165	ENSBTAG00000029914	-0.0403269	0.939542	0.0611028	0.90846	0.937202	0.0187118	DPY19L3	bta-mir-365	-0.977529	-0.876099	-0.10143	gain_positive
ENSBTAG00000016944	ENSBTAG00000029914	0.044436	0.93339	0.0364921	0.945286	-0.90801	0.0330265	ADORA2A	bta-mir-365	0.952446	0.944502	0.00794393	gain_negative
ENSBTAG00000018036	ENSBTAG00000029914	0.0682996	0.89771	-0.0390853	0.941402	0.918586	0.0275429	CNOT7	bta-mir-365	-0.850286	-0.957671	0.107385	gain_positive
ENSBTAG00000018292	ENSBTAG00000029914	0.0896585	0.865873	0.0961417	0.856232	0.931827	0.0211474	MOSPD2	bta-mir-365	-0.842169	-0.835686	-0.00648319	gain_positive
ENSBTAG00000018471	ENSBTAG00000029914	0.0781988	0.882941	0.0182366	0.972648	-0.974295	0.00492807	SSR3	bta-mir-365	1.05249	0.992532	0.0599622	gain_negative
ENSBTAG00000018534	ENSBTAG00000029914	0.0841279	0.874106	0.0760787	0.886102	-0.928648	0.0226331	ESS2	bta-mir-365	1.01278	1.00473	0.00804916	gain_negative
ENSBTAG00000018795	ENSBTAG00000029914	-0.00951817	0.985723	0.0241201	0.963827	0.955024	0.0113723	PMS1	bta-mir-365	-0.964542	-0.930904	-0.0336383	gain_positive
ENSBTAG00000018910	ENSBTAG00000029914	-0.0458142	0.931327	0.0246072	0.963097	-0.917222	0.0282319	WDR6	bta-mir-365	0.871408	0.941829	-0.0704214	gain_negative
ENSBTAG00000019299	ENSBTAG00000029914	-0.0981314	0.853275	0.0696197	0.895739	-0.957904	0.0103024	GRHPR	bta-mir-365	0.859772	1.02752	-0.167751	gain_negative
ENSBTAG00000019611	ENSBTAG00000029914	0.0291036	0.956357	0.0969481	0.855034	0.907493	0.0333025	MAGI3	bta-mir-365	-0.878389	-0.810545	-0.0678445	gain_positive
ENSBTAG00000019808	ENSBTAG00000029914	-0.0515596	0.922729	0.063495	0.904885	0.938276	0.0182368	CCSER1	bta-mir-365	-0.989836	-0.874781	-0.115055	gain_positive
ENSBTAG00000020720	ENSBTAG00000029914	-0.0534716	0.919869	-0.0615905	0.907731	-0.90634	0.0339209	C7H1orf35	bta-mir-365	0.852868	0.84475	0.00811889	gain_negative
ENSBTAG00000021364	ENSBTAG00000029914	0.0521201	0.921891	0.0363428	0.94551	-0.959939	0.00956722	TNK2	bta-mir-365	1.01206	0.996282	0.0157774	gain_negative
ENSBTAG00000021869	ENSBTAG00000029914	-0.0186965	0.971959	0.0741826	0.88893	0.973778	0.00507713	THAP5	bta-mir-365	-0.992474	-0.899595	-0.0928791	gain_positive
ENSBTAG00000023832	ENSBTAG00000029914	-0.0240505	0.963931	0.0581295	0.912904	-0.911369	0.0312501	ADAM8	bta-mir-365	0.887319	0.969499	-0.08218	gain_negative
ENSBTAG00000023989	ENSBTAG00000029914	-0.0526472	0.921102	0.0157376	0.976396	0.908294	0.0328747	MSANTD4	bta-mir-365	-0.960942	-0.892557	-0.0683848	gain_positive
ENSBTAG00000024162	ENSBTAG00000029914	0.0326942	0.950976	0.0561748	0.915826	-0.901139	0.0367558	SLC19A1	bta-mir-365	0.933833	0.957313	-0.0234805	gain_negative
ENSBTAG00000025257	ENSBTAG00000029914	0.0944249	0.858784	-0.065353	0.90211	-0.936748	0.0189139	CCL4	bta-mir-365	1.03117	0.871395	0.159778	gain_negative
ENSBTAG00000025445	ENSBTAG00000029914	-0.0071959	0.989206	0.0751185	0.887534	0.905885	0.034166		bta-mir-365	-0.913081	-0.830767	-0.0823144	gain_positive
ENSBTAG00000037456	ENSBTAG00000029914	-0.0421893	0.936754	0.0424182	0.936411	-0.923216	0.0252451	AHDC1	bta-mir-365	0.881026	0.965634	-0.0846075	gain_negative
ENSBTAG00000039705	ENSBTAG00000029914	-0.0500068	0.925052	0.0968001	0.855253	-0.930893	0.0215804	HGH1	bta-mir-365	0.880887	1.02769	-0.146807	gain_negative
ENSBTAG00000039962	ENSBTAG00000029914	-0.0688162	0.896939	0.074576	0.888343	-0.902549	0.0359801	DCTPP1	bta-mir-365	0.833733	0.977125	-0.143392	gain_negative
ENSBTAG00000048244	ENSBTAG00000029914	0.0190169	0.971478	-0.0734736	0.889988	-0.916066	0.02882		bta-mir-365	0.935083	0.842593	0.0924905	gain_negative
ENSBTAG00000048737	ENSBTAG00000029914	0.0329279	0.950626	0.0706669	0.894176	-0.901627	0.0364868	DEFB10	bta-mir-365	0.934555	0.972294	-0.037739	gain_negative
ENSBTAG00000051134	ENSBTAG00000029914	-0.0767727	0.885067	-0.0711157	0.893506	-0.92492	0.0244155	VPREB3	bta-mir-365	0.848147	0.853805	-0.00565704	gain_negative
ENSBTAG00000051212	ENSBTAG00000029914	0.0734263	0.890058	-0.0628601	0.905834	-0.992092	0.000843201	TMEM86B	bta-mir-365	1.06552	0.929232	0.136286	gain_negative
ENSBTAG00000052532	ENSBTAG00000029914	-0.0122629	0.981607	0.0563209	0.915608	-0.938792	0.0180103		bta-mir-365	0.926529	0.995113	-0.0685838	gain_negative
ENSBTAG00000053374	ENSBTAG00000029914	0.0995157	0.851219	0.0590084	0.91159	0.91014	0.0318966	NUS1	bta-mir-365	-0.810624	-0.851131	0.0405073	gain_positive
ENSBTAG00000053387	ENSBTAG00000029914	0.00275484	0.995868	0.0321303	0.951821	-0.994156	0.000535856		bta-mir-365	0.996911	1.02629	-0.0293754	gain_negative
ENSBTAG00000053687	ENSBTAG00000029914	-0.0724699	0.891485	-0.0773123	0.884263	-0.905448	0.0344021	MRPL11	bta-mir-365	0.832978	0.828135	0.00484235	gain_negative
ENSBTAG00000010717	ENSBTAG00000029920	-0.0131725	0.980242	0.00797059	0.988044	-0.900825	0.0369292	SSBP3	MIR25	0.887652	0.908795	-0.0211431	gain_negative
ENSBTAG00000018216	ENSBTAG00000029920	-0.0919155	0.862515	0.00105046	0.998424	0.935499	0.0194732	SKA1	MIR25	-1.02741	-0.934449	-0.092966	gain_positive
ENSBTAG00000004805	ENSBTAG00000029921	0.0256521	0.96153	-0.0958875	0.856609	0.912293	0.0307671	ITFG1	MIR197	-0.886641	-1.00818	0.12154	gain_positive
ENSBTAG00000005733	ENSBTAG00000029921	-0.0366632	0.94503	-0.00523738	0.992144	0.911813	0.0310177	CHD6	MIR197	-0.948476	-0.917051	-0.0314258	gain_positive
ENSBTAG00000032097	ENSBTAG00000029921	0.00581137	0.991283	-0.00926734	0.986099	0.909855	0.0320469	FBXO21	MIR197	-0.904044	-0.919122	0.0150787	gain_positive
ENSBTAG00000000087	ENSBTAG00000029924	-0.074367	0.888655	-0.0615946	0.907725	0.918258	0.0277079	HSD17B12	bta-mir-34a	-0.992625	-0.979853	-0.0127725	gain_positive
ENSBTAG00000001968	ENSBTAG00000029924	0.0514386	0.92291	-0.0882938	0.867903	0.947199	0.0144486	TTC14	bta-mir-34a	-0.895761	-1.03549	0.139732	gain_positive
ENSBTAG00000002534	ENSBTAG00000029924	-0.00895643	0.986566	0.0394329	0.940881	-0.924997	0.0243784	EEF1E1	bta-mir-34a	0.91604	0.96443	-0.0483893	gain_negative
ENSBTAG00000004842	ENSBTAG00000029924	0.0168475	0.974731	-0.0801443	0.880041	0.990207	0.0011616	RSPRY1	bta-mir-34a	-0.97336	-1.07035	0.0969919	gain_positive
ENSBTAG00000005086	ENSBTAG00000029924	-0.0836521	0.874814	-0.0701844	0.894896	0.927982	0.0229479	RPRD1B	bta-mir-34a	-1.01163	-0.998167	-0.0134677	gain_positive
ENSBTAG00000008089	ENSBTAG00000029924	-0.077088	0.884597	-0.00165716	0.997514	0.936558	0.0189986	AMMECR1L	bta-mir-34a	-1.01365	-0.938215	-0.0754308	gain_positive
ENSBTAG00000009263	ENSBTAG00000029924	-0.020842	0.968741	-0.0981184	0.853295	0.940576	0.0172334	MFSD1	bta-mir-34a	-0.961418	-1.03869	0.0772764	gain_positive
ENSBTAG00000009848	ENSBTAG00000029924	0.0509132	0.923696	0.0306038	0.954109	0.931531	0.0212847	GPR171	bta-mir-34a	-0.880617	-0.900927	0.0203094	gain_positive
ENSBTAG00000011339	ENSBTAG00000029924	-0.0743696	0.888651	0.0195165	0.970729	0.938769	0.0180203	TAF8	bta-mir-34a	-1.01314	-0.919253	-0.0938861	gain_positive
ENSBTAG00000014368	ENSBTAG00000029924	-0.0760876	0.886089	0.0342194	0.948691	0.931903	0.0211123	SLAMF6	bta-mir-34a	-1.00799	-0.897684	-0.110307	gain_positive
ENSBTAG00000014786	ENSBTAG00000029924	-0.0846566	0.873318	-0.0110592	0.983412	0.917343	0.0281703	PBRM1	bta-mir-34a	-1.002	-0.928403	-0.0735974	gain_positive
ENSBTAG00000017994	ENSBTAG00000029924	0.0430858	0.935411	-0.0914593	0.863194	-0.950931	0.0129517	MAX	bta-mir-34a	0.994016	0.859471	0.134545	gain_negative
ENSBTAG00000020418	ENSBTAG00000029924	-0.0217387	0.967397	-0.0377877	0.943345	0.938504	0.0181368	CA5B	bta-mir-34a	-0.960242	-0.976291	0.016049	gain_positive
ENSBTAG00000033642	ENSBTAG00000029924	-0.0101822	0.984727	0.0455852	0.93167	0.938444	0.018163		bta-mir-34a	-0.948626	-0.892859	-0.0557674	gain_positive
ENSBTAG00000047376	ENSBTAG00000029924	0.0626242	0.906187	0.074054	0.889122	-0.9129	0.0304514	PIN4	bta-mir-34a	0.975524	0.986954	-0.0114299	gain_negative
ENSBTAG00000032227	ENSBTAG00000029927	-0.0737345	0.889599	0.0280374	0.957955	0.969727	0.00629405	C14H8orf59	bta-mir-10b	-1.04346	-0.94169	-0.101772	gain_positive
ENSBTAG00000038322	ENSBTAG00000029927	-0.021134	0.968304	-0.036534	0.945223	-0.926613	0.0236006		bta-mir-10b	0.905479	0.890079	0.0154	gain_negative
ENSBTAG00000004977	ENSBTAG00000029929	0.0450375	0.932489	0.0617429	0.907503	0.921727	0.0259767	QTRT2	bta-mir-15b	-0.87669	-0.859984	-0.0167054	gain_positive
ENSBTAG00000017266	ENSBTAG00000029929	-0.0164925	0.975263	0.0563989	0.915491	0.918098	0.0277889	ITGA6	bta-mir-15b	-0.93459	-0.861699	-0.0728914	gain_positive
ENSBTAG00000000873	ENSBTAG00000029931	-0.0529936	0.920584	0.0515678	0.922717	-0.905902	0.0341571	SLC13A3	bta-mir-199a	0.852908	0.957469	-0.104561	gain_negative
ENSBTAG00000017976	ENSBTAG00000029931	0.00748057	0.988779	0.083074	0.875676	-0.943535	0.0159692	ABL1	bta-mir-199a	0.951016	1.02661	-0.0755934	gain_negative
ENSBTAG00000021077	ENSBTAG00000029931	-0.0267473	0.959889	-0.0898448	0.865595	-0.926906	0.0234606	BOLA-DQB	bta-mir-199a	0.900158	0.837061	0.0630975	gain_negative
ENSBTAG00000000639	ENSBTAG00000029932	0.0640149	0.904109	0.0199607	0.970063	-0.927344	0.0232515	APRT	MIR101	0.991359	0.947305	0.0440543	gain_negative
ENSBTAG00000000640	ENSBTAG00000029932	-0.00892614	0.986611	0.0816795	0.877753	-0.922098	0.0257937	SELENOS	MIR101	0.913172	1.00378	-0.0906057	gain_negative
ENSBTAG00000001741	ENSBTAG00000029932	-0.0216906	0.967469	-0.0799088	0.880392	-0.941229	0.0169518	DLGAP4	MIR101	0.919538	0.86132	0.0582181	gain_negative
ENSBTAG00000002096	ENSBTAG00000029932	-0.0805928	0.879372	0.0671335	0.899451	-0.917915	0.0278809	FCGR3A	MIR101	0.837322	0.985049	-0.147726	gain_negative
ENSBTAG00000003516	ENSBTAG00000029932	0.065243	0.902274	0.0223072	0.966545	-0.93226	0.0209479	TM2D2	MIR101	0.997503	0.954567	0.0429358	gain_negative
ENSBTAG00000004652	ENSBTAG00000029932	0.0339786	0.949052	-0.0279402	0.958101	-0.918712	0.0274791	LPAR2	MIR101	0.952691	0.890772	0.0619188	gain_negative
ENSBTAG00000005830	ENSBTAG00000029932	-0.0855756	0.87195	0.031822	0.952283	-0.956543	0.0108035	STRN4	MIR101	0.870968	0.988365	-0.117398	gain_negative
ENSBTAG00000006721	ENSBTAG00000029932	0.0442817	0.933621	-0.00174631	0.997381	0.923375	0.0251672	TWISTNB	MIR101	-0.879093	-0.925121	0.0460281	gain_positive
ENSBTAG00000007230	ENSBTAG00000029932	-0.0262054	0.960701	0.0349607	0.94758	-0.926199	0.0237991	FANCF	MIR101	0.899994	0.96116	-0.0611662	gain_negative
ENSBTAG00000007318	ENSBTAG00000029932	-0.0218029	0.967301	0.0284806	0.957291	-0.957615	0.0104081	ZNF687	MIR101	0.935812	0.986096	-0.0502836	gain_negative
ENSBTAG00000007872	ENSBTAG00000029932	0.0705725	0.894317	-0.0410202	0.938504	0.955124	0.0113347	PSIP1	MIR101	-0.884552	-0.996144	0.111593	gain_positive
ENSBTAG00000007952	ENSBTAG00000029932	-0.0721475	0.891967	-0.0182477	0.972631	-0.940656	0.0171987	MVP	MIR101	0.868508	0.922408	-0.0538998	gain_negative
ENSBTAG00000009183	ENSBTAG00000029932	-0.0257635	0.961363	-0.0463768	0.930485	-0.949515	0.0135135	SHISA5	MIR101	0.923751	0.903138	0.0206133	gain_negative
ENSBTAG00000010504	ENSBTAG00000029932	-0.0775248	0.883946	0.0188021	0.9718	-0.926311	0.0237453	TBRG4	MIR101	0.848786	0.945113	-0.0963269	gain_negative
ENSBTAG00000010576	ENSBTAG00000029932	0.0125581	0.981164	-0.0775247	0.883946	-0.908737	0.032639	MAP2K3	MIR101	0.921295	0.831213	0.0900828	gain_negative
ENSBTAG00000011481	ENSBTAG00000029932	-0.051465	0.922871	0.0657446	0.901525	-0.978957	0.00365268	IL12RB1	MIR101	0.927492	1.0447	-0.11721	gain_negative
ENSBTAG00000014898	ENSBTAG00000029932	-0.0548692	0.917779	0.0366161	0.9451	-0.929897	0.0220455	HK3	MIR101	0.875028	0.966513	-0.0914853	gain_negative
ENSBTAG00000015609	ENSBTAG00000029932	0.0884477	0.867674	-0.0500926	0.924924	-0.915032	0.0293495	PREX1	MIR101	1.00348	0.86494	0.13854	gain_negative
ENSBTAG00000017040	ENSBTAG00000029932	-0.0833924	0.875201	0.0556612	0.916594	-0.910992	0.031448	LY6E	MIR101	0.827599	0.966653	-0.139054	gain_negative
ENSBTAG00000019054	ENSBTAG00000029932	0.00390298	0.994146	-0.0222	0.966705	-0.914927	0.0294038	EPSTI1	MIR101	0.91883	0.892727	0.026103	gain_negative
ENSBTAG00000027557	ENSBTAG00000029932	-0.0373776	0.94396	0.0428579	0.935753	-0.932694	0.0207483	ZNF408	MIR101	0.895316	0.975552	-0.0802354	gain_negative
ENSBTAG00000031252	ENSBTAG00000029932	-0.0960979	0.856297	-0.00791415	0.988129	-0.907186	0.0334667	CD82	MIR101	0.811088	0.899272	-0.0881838	gain_negative
ENSBTAG00000038080	ENSBTAG00000029932	0.0196153	0.970581	-0.0254062	0.961899	-0.902326	0.0361024		MIR101	0.921941	0.87692	0.0450215	gain_negative
ENSBTAG00000054199	ENSBTAG00000029932	0.0701952	0.89488	-0.0343273	0.948529	-0.949025	0.0137096	CHCHD8	MIR101	1.01922	0.914697	0.104522	gain_negative
ENSBTAG00000054845	ENSBTAG00000029932	-0.0939154	0.859541	0.0509277	0.923675	-0.930041	0.0219782		MIR101	0.836125	0.980968	-0.144843	gain_negative
ENSBTAG00000000184	ENSBTAG00000029933	-0.0646081	0.903223	0.0927981	0.861202	0.93593	0.0192796	EIF2AK3	bta-mir-330	-1.00054	-0.843132	-0.157406	gain_positive
ENSBTAG00000000330	ENSBTAG00000029933	-0.0757479	0.886596	0.0303861	0.954435	-0.988794	0.00142155	ALDH16A1	bta-mir-330	0.913046	1.01918	-0.106134	gain_negative
ENSBTAG00000001419	ENSBTAG00000029933	-0.0939103	0.859549	0.0656747	0.90163	-0.982369	0.0028028	MRPL4	bta-mir-330	0.888459	1.04804	-0.159585	gain_negative
ENSBTAG00000002524	ENSBTAG00000029933	-0.00735378	0.98897	-0.0311475	0.953294	-0.906667	0.0337452	MRI1	bta-mir-330	0.899313	0.875519	0.0237937	gain_negative
ENSBTAG00000002726	ENSBTAG00000029933	0.0629153	0.905752	-0.0495139	0.92579	0.959599	0.00968902	CDC27	bta-mir-330	-0.896683	-1.00911	0.112429	gain_positive
ENSBTAG00000003199	ENSBTAG00000029933	0.0797062	0.880694	0.0977436	0.853852	-0.968343	0.00672922	SLC35C1	bta-mir-330	1.04805	1.06609	-0.0180374	gain_negative
ENSBTAG00000003294	ENSBTAG00000029933	-0.0424415	0.936376	-0.0688034	0.896958	-0.911255	0.0313098	MRPL43	bta-mir-330	0.868814	0.842452	0.0263619	gain_negative
ENSBTAG00000004415	ENSBTAG00000029933	0.0367771	0.944859	-0.07117	0.893425	0.98351	0.00253558		bta-mir-330	-0.946733	-1.05468	0.107947	gain_positive
ENSBTAG00000004558	ENSBTAG00000029933	-0.0227023	0.965952	0.0118212	0.982269	-0.948118	0.014075	C10H15orf48	bta-mir-330	0.925416	0.959939	-0.0345234	gain_negative
ENSBTAG00000005144	ENSBTAG00000029933	-0.0106057	0.984092	0.00739315	0.98891	-0.930319	0.0218481	PNPLA2	bta-mir-330	0.919713	0.937712	-0.0179988	gain_negative
ENSBTAG00000006086	ENSBTAG00000029933	-0.0866387	0.870367	-0.0704243	0.894538	-0.949097	0.0136807	MMP28	bta-mir-330	0.862458	0.878672	-0.0162144	gain_negative
ENSBTAG00000006529	ENSBTAG00000029933	-0.0145142	0.97823	0.0239139	0.964136	0.944139	0.0157153	PDSS1	bta-mir-330	-0.958653	-0.920225	-0.0384281	gain_positive
ENSBTAG00000006767	ENSBTAG00000029933	-0.0897278	0.865769	-0.0500757	0.924949	-0.913945	0.0299095	MRPL13	bta-mir-330	0.824217	0.86387	-0.0396522	gain_negative
ENSBTAG00000007233	ENSBTAG00000029933	-0.0135681	0.979649	0.0710609	0.893588	-0.970569	0.006034	WDR25	bta-mir-330	0.957001	1.04163	-0.084629	gain_negative
ENSBTAG00000007484	ENSBTAG00000029933	0.0553788	0.917017	0.0136494	0.979527	-0.906284	0.0339511	ACADS	bta-mir-330	0.961663	0.919933	0.0417293	gain_negative
ENSBTAG00000008386	ENSBTAG00000029933	0.0168755	0.974689	-0.069512	0.8959	0.90534	0.03446	CLPX	bta-mir-330	-0.888465	-0.974852	0.0863875	gain_positive
ENSBTAG00000008755	ENSBTAG00000029933	0.0832718	0.875381	0.0406473	0.939063	0.943682	0.0159074	2020-03-07	bta-mir-330	-0.86041	-0.903035	0.0426245	gain_positive
ENSBTAG00000009643	ENSBTAG00000029933	0.0341323	0.948821	0.0495003	0.92581	0.902189	0.0361776	ZBTB25	bta-mir-330	-0.868057	-0.852689	-0.0153681	gain_positive
ENSBTAG00000009961	ENSBTAG00000029933	-0.0302954	0.954571	0.0485866	0.927177	-0.926796	0.0235132	E4F1	bta-mir-330	0.8965	0.975382	-0.078882	gain_negative
ENSBTAG00000010455	ENSBTAG00000029933	-0.0879002	0.868489	0.00784138	0.988238	-0.923572	0.0250709	INTS5	bta-mir-330	0.835672	0.931413	-0.0957416	gain_negative
ENSBTAG00000010484	ENSBTAG00000029933	-0.01335	0.979976	-0.0317433	0.952401	-0.905474	0.0343876	LRRN4CL	bta-mir-330	0.892124	0.873731	0.0183934	gain_negative
ENSBTAG00000010626	ENSBTAG00000029933	-0.00924809	0.986128	0.0466026	0.930147	-0.912032	0.0309031	SH3GLB2	bta-mir-330	0.902784	0.958635	-0.0558507	gain_negative
ENSBTAG00000010653	ENSBTAG00000029933	-0.0469562	0.929617	-0.0192754	0.97109	-0.937262	0.0186851	MIGA2	bta-mir-330	0.890306	0.917987	-0.0276808	gain_negative
ENSBTAG00000013038	ENSBTAG00000029933	0.0691431	0.896451	0.0720863	0.892058	-0.947865	0.0141776	UBE2L3	bta-mir-330	1.01701	1.01995	-0.00294319	gain_negative
ENSBTAG00000013093	ENSBTAG00000029933	0.0603991	0.909512	0.0974319	0.854315	-0.979528	0.0035054	ALDH3B1	bta-mir-330	1.03993	1.07696	-0.0370328	gain_negative
ENSBTAG00000013650	ENSBTAG00000029933	-0.0915021	0.86313	-0.0702836	0.894748	-0.918338	0.0276678	PQLC2	bta-mir-330	0.826835	0.848054	-0.0212185	gain_negative
ENSBTAG00000013702	ENSBTAG00000029933	0.00557541	0.991637	0.0618653	0.90732	-0.979316	0.00355975	ZNF296	bta-mir-330	0.984892	1.04118	-0.0562899	gain_negative
ENSBTAG00000013996	ENSBTAG00000029933	0.0796537	0.880772	0.0990889	0.851853	-0.959408	0.00975734	SH3BP2	bta-mir-330	1.03906	1.0585	-0.0194351	gain_negative
ENSBTAG00000016738	ENSBTAG00000029933	0.0328962	0.950673	0.0570379	0.914536	-0.944545	0.0155452	DTX1	bta-mir-330	0.977442	1.00158	-0.0241417	gain_negative
ENSBTAG00000018471	ENSBTAG00000029933	0.0843885	0.873718	-0.0082599	0.98761	-0.932317	0.0209217	SSR3	bta-mir-330	1.01671	0.924057	0.0926484	gain_negative
ENSBTAG00000018531	ENSBTAG00000029933	-0.0118635	0.982206	-0.0744593	0.888518	0.929324	0.0223141	JCHAIN	bta-mir-330	-0.941188	-1.00378	0.0625958	gain_positive
ENSBTAG00000018864	ENSBTAG00000029933	0.0400072	0.940021	0.00779598	0.988306	0.940033	0.0174686	CENPU	bta-mir-330	-0.900026	-0.932237	0.0322113	gain_positive
ENSBTAG00000019146	ENSBTAG00000029933	-0.0263755	0.960446	0.0381113	0.942861	-0.919058	0.0273055	OSBP2	bta-mir-330	0.892682	0.957169	-0.0644868	gain_negative
ENSBTAG00000019414	ENSBTAG00000029933	-0.0152533	0.977122	0.0990416	0.851923	0.960915	0.00922122	CLK4	bta-mir-330	-0.976168	-0.861873	-0.114295	gain_positive
ENSBTAG00000019569	ENSBTAG00000029933	-0.0368933	0.944685	0.0711404	0.893469	-0.945079	0.0153227	CD151	bta-mir-330	0.908185	1.01622	-0.108034	gain_negative
ENSBTAG00000019944	ENSBTAG00000029933	0.0938349	0.859661	0.0789971	0.881751	0.906462	0.0338551	METAP2	bta-mir-330	-0.812627	-0.827465	0.0148378	gain_positive
ENSBTAG00000020535	ENSBTAG00000029933	-0.0504506	0.924388	0.0883466	0.867825	-0.916926	0.0283822	PYCARD	bta-mir-330	0.866475	1.00527	-0.138797	gain_negative
ENSBTAG00000020900	ENSBTAG00000029933	0.0762392	0.885863	0.0618294	0.907374	-0.973974	0.00502058	RPUSD4	bta-mir-330	1.05021	1.0358	0.0144098	gain_negative
ENSBTAG00000025775	ENSBTAG00000029933	0.0141425	0.978788	0.0432612	0.935149	-0.909869	0.0320396	INSL3	bta-mir-330	0.924011	0.95313	-0.0291186	gain_negative
ENSBTAG00000030632	ENSBTAG00000029933	-0.0565181	0.915313	-0.0152756	0.977088	0.918212	0.0277312	ALG10	bta-mir-330	-0.97473	-0.933487	-0.0412425	gain_positive
ENSBTAG00000031682	ENSBTAG00000029933	-0.0993313	0.851493	-0.0344553	0.948337	0.921788	0.0259468	ZNF484	bta-mir-330	-1.02112	-0.956243	-0.064876	gain_positive
ENSBTAG00000039962	ENSBTAG00000029933	-0.084226	0.87396	0.0934044	0.860301	-0.937331	0.0186549	DCTPP1	bta-mir-330	0.853105	1.03074	-0.17763	gain_negative
ENSBTAG00000002575	ENSBTAG00000029935	0.0621209	0.906939	0.065991	0.901157	-0.918154	0.0277601	SSU72	MIRLET7F1	0.980275	0.984145	-0.0038701	gain_negative
ENSBTAG00000002727	ENSBTAG00000029935	0.0341288	0.948827	0.0295327	0.955714	0.957895	0.0103055	PHACTR4	MIRLET7F1	-0.923766	-0.928362	0.00459612	gain_positive
ENSBTAG00000004871	ENSBTAG00000029935	-0.011075	0.983388	0.0759432	0.886304	-0.912359	0.030733	NDUFV2	MIRLET7F1	0.901283	0.988302	-0.0870183	gain_negative
ENSBTAG00000006059	ENSBTAG00000029935	-0.00345587	0.994816	-0.00802861	0.987957	0.97858	0.00375126	TSN	MIRLET7F1	-0.982035	-0.986608	0.00457274	gain_positive
ENSBTAG00000009334	ENSBTAG00000029935	0.0831653	0.87554	0.0993925	0.851402	-0.956201	0.0109309	NDUFA5	MIRLET7F1	1.03937	1.05559	-0.0162271	gain_negative
ENSBTAG00000012658	ENSBTAG00000029935	0.0194333	0.970854	0.0445463	0.933225	-0.987657	0.00164318	TMA16	MIRLET7F1	1.00709	1.0322	-0.025113	gain_negative
ENSBTAG00000016717	ENSBTAG00000029935	0.098955	0.852052	0.0750396	0.887652	0.961	0.00919123	CEP68	MIRLET7F1	-0.862045	-0.88596	0.0239154	gain_positive
ENSBTAG00000034281	ENSBTAG00000029935	-0.0937189	0.859833	-0.00746406	0.988804	0.91748	0.0281009	MGAT4D	MIRLET7F1	-1.0112	-0.924944	-0.0862549	gain_positive
ENSBTAG00000049516	ENSBTAG00000029935	-0.0939783	0.859448	-0.0273995	0.958911	0.956015	0.0110004	ARL6IP1	MIRLET7F1	-1.04999	-0.983414	-0.0665788	gain_positive
ENSBTAG00000003793	ENSBTAG00000029937	-0.0291986	0.956215	-0.0264624	0.960316	0.946804	0.0146102	NGLY1	bta-mir-26c	-0.976003	-0.973266	-0.0027362	gain_positive
ENSBTAG00000009263	ENSBTAG00000029937	0.0216655	0.967507	-0.021275	0.968092	0.910163	0.0318844	MFSD1	bta-mir-26c	-0.888497	-0.931438	0.0429405	gain_positive
ENSBTAG00000009526	ENSBTAG00000029937	0.0926451	0.86143	-0.0965063	0.85569	0.948685	0.0138461	TMEM59	bta-mir-26c	-0.85604	-1.04519	0.189151	gain_positive
ENSBTAG00000000019	ENSBTAG00000029938	0.0791803	0.881478	0.0965081	0.855687	0.971967	0.00561057	SERINC1	MIR138	-0.892787	-0.875459	-0.0173278	gain_positive
ENSBTAG00000001188	ENSBTAG00000029938	0.0666371	0.900192	0.0680351	0.898105	-0.918183	0.0277455	ROM1	MIR138	0.984821	0.986219	-0.00139808	gain_negative
ENSBTAG00000004745	ENSBTAG00000029938	-0.0396899	0.940496	0.0882987	0.867896	0.948358	0.013978	NAA15	MIR138	-0.988048	-0.860059	-0.127989	gain_positive
ENSBTAG00000005174	ENSBTAG00000029938	0.027746	0.958392	0.0696393	0.89571	-0.986269	0.00192754	GDPGP1	MIR138	1.01401	1.05591	-0.0418933	gain_negative
ENSBTAG00000005526	ENSBTAG00000029938	-0.0232373	0.96515	0.090656	0.864389	0.907711	0.033186	COG5	MIR138	-0.930948	-0.817055	-0.113893	gain_positive
ENSBTAG00000005869	ENSBTAG00000029938	0.0654893	0.901907	-0.0773743	0.88417	0.915403	0.0291592	SENP6	MIR138	-0.849914	-0.992778	0.142864	gain_positive
ENSBTAG00000007932	ENSBTAG00000029938	0.0386404	0.942068	0.0875064	0.869075	-0.902494	0.0360101	HCK	MIR138	0.941134	0.99	-0.048866	gain_negative
ENSBTAG00000008084	ENSBTAG00000029938	0.0358536	0.946243	-0.0978264	0.853728	0.901411	0.0366056	ZNF382	MIR138	-0.865557	-0.999237	0.13368	gain_positive
ENSBTAG00000008815	ENSBTAG00000029938	0.0597153	0.910534	-0.0400651	0.939934	0.994398	0.000502912	WDR89	MIR138	-0.934683	-1.03446	0.0997804	gain_positive
ENSBTAG00000009632	ENSBTAG00000029938	0.0505049	0.924307	0.0418473	0.937266	0.977673	0.00399126	LARP7	MIR138	-0.927168	-0.935826	0.00865754	gain_positive
ENSBTAG00000010336	ENSBTAG00000029938	-0.00311305	0.99533	-0.0232777	0.96509	-0.90574	0.0342443	TALDO1	MIR138	0.902627	0.882462	0.0201647	gain_negative
ENSBTAG00000012740	ENSBTAG00000029938	-0.00959003	0.985615	0.0445741	0.933183	0.929946	0.0220225	PIGB	MIR138	-0.939536	-0.885372	-0.0541641	gain_positive
ENSBTAG00000012987	ENSBTAG00000029938	-0.0483202	0.927576	0.073953	0.889273	-0.951176	0.0128551	ULK1	MIR138	0.902856	1.02513	-0.122273	gain_negative
ENSBTAG00000013254	ENSBTAG00000029938	0.0831992	0.875489	-0.0231521	0.965278	0.90689	0.0336257	XPO1	MIR138	-0.82369	-0.930042	0.106351	gain_positive
ENSBTAG00000014904	ENSBTAG00000029938	-0.0969374	0.855049	0.00520881	0.992187	-0.906892	0.0336242	SIRT5	MIR138	0.809955	0.912101	-0.102146	gain_negative
ENSBTAG00000016717	ENSBTAG00000029938	-0.00641704	0.990375	-0.0160004	0.976001	0.987994	0.00157636	CEP68	MIR138	-0.994411	-1.00399	0.0095834	gain_positive
ENSBTAG00000017528	ENSBTAG00000029938	0.0172431	0.974138	-0.0651013	0.902486	-0.928023	0.0229285	SNAI3	MIR138	0.945266	0.862922	0.0823445	gain_negative
ENSBTAG00000030650	ENSBTAG00000029938	-0.0745029	0.888452	-0.0161045	0.975845	-0.916667	0.0285138	TST	MIR138	0.842164	0.900563	-0.0583983	gain_negative
ENSBTAG00000032905	ENSBTAG00000029938	-0.0649926	0.902648	0.0209868	0.968524	0.967437	0.00701924	RMDN2	MIR138	-1.03243	-0.94645	-0.0859794	gain_positive
ENSBTAG00000038050	ENSBTAG00000029938	0.0564643	0.915394	-0.00618841	0.990717	0.924526	0.0246065	ZNF420	MIR138	-0.868062	-0.930715	0.0626527	gain_positive
ENSBTAG00000039552	ENSBTAG00000029938	0.0786806	0.882223	0.0485587	0.927219	0.930701	0.02167	PLK4	MIR138	-0.85202	-0.882142	0.0301218	gain_positive
ENSBTAG00000046389	ENSBTAG00000029938	-0.0885713	0.86749	0.00186048	0.997209	0.90128	0.0366777		MIR138	-0.989852	-0.89942	-0.0904318	gain_positive
ENSBTAG00000053237	ENSBTAG00000029938	0.0492599	0.92617	0.0769226	0.884844	0.916071	0.0288177		MIR138	-0.866811	-0.839148	-0.0276627	gain_positive
ENSBTAG00000006208	ENSBTAG00000029939	-0.0926767	0.861383	-0.00345571	0.994816	0.927521	0.0231672	ADCY7	MIR129	-1.0202	-0.930977	-0.089221	gain_positive
ENSBTAG00000046545	ENSBTAG00000029939	-0.0257011	0.961457	0.0746262	0.888269	0.924312	0.0247106	MEF2D	MIR129	-0.950013	-0.849686	-0.100327	gain_positive
ENSBTAG00000000115	ENSBTAG00000029940	-0.066874	0.899839	-0.0598526	0.910328	0.981972	0.00289796	VPS54	bta-mir-192	-1.04885	-1.04182	-0.00702144	gain_positive
ENSBTAG00000000182	ENSBTAG00000029940	0.0975168	0.854188	-0.00959401	0.985609	-0.940994	0.017053	SPINT2	bta-mir-192	1.03851	0.9314	0.107111	gain_negative
ENSBTAG00000000605	ENSBTAG00000029940	-0.0388755	0.941716	-0.0615024	0.907863	-0.985792	0.00202857	ATP5PF	bta-mir-192	0.946917	0.92429	0.0226269	gain_negative
ENSBTAG00000001013	ENSBTAG00000029940	-0.0567563	0.914957	-0.0727432	0.891078	0.976295	0.00436552	SLC30A5	bta-mir-192	-1.03305	-1.04904	0.0159869	gain_positive
ENSBTAG00000001086	ENSBTAG00000029940	0.084147	0.874077	0.0898347	0.865611	-0.950158	0.0132572	FHL2	bta-mir-192	1.03431	1.03999	-0.00568769	gain_negative
ENSBTAG00000001161	ENSBTAG00000029940	-0.0702586	0.894786	-0.0354436	0.946857	0.977528	0.00403007	SINHCAF	bta-mir-192	-1.04779	-1.01297	-0.034815	gain_positive
ENSBTAG00000001178	ENSBTAG00000029940	-0.0750688	0.887608	-0.00208449	0.996873	0.989911	0.00121456	USPL1	bta-mir-192	-1.06498	-0.991996	-0.0729843	gain_positive
ENSBTAG00000001252	ENSBTAG00000029940	0.059896	0.910263	-0.076837	0.884971	0.910806	0.0315459	HIVEP1	bta-mir-192	-0.85091	-0.987643	0.136733	gain_positive
ENSBTAG00000001478	ENSBTAG00000029940	0.0485306	0.927261	0.0198875	0.970173	0.931757	0.0211799	DESI2	bta-mir-192	-0.883226	-0.91187	0.0286431	gain_positive
ENSBTAG00000001793	ENSBTAG00000029940	-0.0741257	0.889015	0.0517778	0.922403	-0.955204	0.0113044	HSD11B1L	bta-mir-192	0.881079	1.00698	-0.125903	gain_negative
ENSBTAG00000001794	ENSBTAG00000029940	0.00202358	0.996965	0.0392968	0.941085	-0.905437	0.034408	RPL36	bta-mir-192	0.90746	0.944734	-0.0372732	gain_negative
ENSBTAG00000002015	ENSBTAG00000029940	-0.0793035	0.881294	-0.0986462	0.852511	0.962	0.00884129	RPS6KA6	bta-mir-192	-1.0413	-1.06065	0.0193428	gain_positive
ENSBTAG00000002516	ENSBTAG00000029940	0.0982102	0.853158	0.0561204	0.915908	-0.929264	0.0223427	CCDC130	bta-mir-192	1.02747	0.985384	0.0420898	gain_negative
ENSBTAG00000003002	ENSBTAG00000029940	-0.0951016	0.857778	0.0327323	0.950919	0.986154	0.00195174	WDR75	bta-mir-192	-1.08126	-0.953422	-0.127834	gain_positive
ENSBTAG00000003043	ENSBTAG00000029940	0.0324451	0.951349	-0.062418	0.906495	-0.977899	0.00393109	GNG2	bta-mir-192	1.01034	0.915481	0.0948631	gain_negative
ENSBTAG00000003745	ENSBTAG00000029940	0.00861833	0.987073	0.0267886	0.959827	0.97874	0.00370915	WDR48	bta-mir-192	-0.970122	-0.951952	-0.0181703	gain_positive
ENSBTAG00000003961	ENSBTAG00000029940	-0.0932781	0.860489	0.0346149	0.948098	-0.911364	0.0312526	SNX20	bta-mir-192	0.818086	0.945979	-0.127893	gain_negative
ENSBTAG00000004104	ENSBTAG00000029940	0.0130874	0.98037	0.0912185	0.863552	0.959635	0.0096759	RUNX2	bta-mir-192	-0.946548	-0.868417	-0.0781311	gain_positive
ENSBTAG00000004248	ENSBTAG00000029940	0.0216807	0.967484	-0.0183166	0.972528	-0.912174	0.0308292	MLYCD	bta-mir-192	0.933855	0.893857	0.0399972	gain_negative
ENSBTAG00000004650	ENSBTAG00000029940	-0.0893191	0.866378	-0.0720746	0.892075	0.923233	0.0252367	ZNF516	bta-mir-192	-1.01255	-0.995307	-0.0172445	gain_positive
ENSBTAG00000005328	ENSBTAG00000029940	0.0953849	0.857357	-0.0317705	0.95236	0.99475	0.000456234	ICE2	bta-mir-192	-0.899365	-1.02652	0.127155	gain_positive
ENSBTAG00000005461	ENSBTAG00000029940	0.0461179	0.930872	-0.0490622	0.926466	-0.911078	0.0314028	SOX15	bta-mir-192	0.957196	0.862016	0.09518	gain_negative
ENSBTAG00000006837	ENSBTAG00000029940	0.0922429	0.862028	-0.0302938	0.954573	0.950593	0.0130848	UBA6	bta-mir-192	-0.85835	-0.980887	0.122537	gain_positive
ENSBTAG00000007272	ENSBTAG00000029940	0.0805016	0.879508	0.0894669	0.866158	0.98896	0.00139016	ATP6V0A2	bta-mir-192	-0.908458	-0.899493	-0.00896536	gain_positive
ENSBTAG00000007338	ENSBTAG00000029940	-0.0149972	0.977506	0.0615622	0.907773	-0.93494	0.019725	TYROBP	bta-mir-192	0.919943	0.996503	-0.0765594	gain_negative
ENSBTAG00000007467	ENSBTAG00000029940	-0.092277	0.861977	-0.0463065	0.93059	0.970102	0.0061778	MIB1	bta-mir-192	-1.06238	-1.01641	-0.0459705	gain_positive
ENSBTAG00000008072	ENSBTAG00000029940	0.0747693	0.888055	-0.0464881	0.930318	0.992357	0.000801233	SRSF10	bta-mir-192	-0.917587	-1.03884	0.121257	gain_positive
ENSBTAG00000008692	ENSBTAG00000029940	0.0633584	0.90509	0.0510639	0.923471	-0.982585	0.00275161	UQCR11	bta-mir-192	1.04594	1.03365	0.0122945	gain_negative
ENSBTAG00000008883	ENSBTAG00000029940	0.0244339	0.963356	-0.0588895	0.911768	0.976905	0.00419851	ZNF207	bta-mir-192	-0.952471	-1.03579	0.0833234	gain_positive
ENSBTAG00000008909	ENSBTAG00000029940	-0.0827079	0.876221	-0.0589391	0.911694	0.91413	0.0298142	PNPT1	bta-mir-192	-0.996838	-0.973069	-0.0237688	gain_positive
ENSBTAG00000009471	ENSBTAG00000029940	-0.08044	0.8796	0.073633	0.88975	0.935741	0.0193642	CEP135	bta-mir-192	-1.01618	-0.862108	-0.154073	gain_positive
ENSBTAG00000009584	ENSBTAG00000029940	0.0211435	0.96829	0.0149565	0.977567	0.994471	0.000493107	PPP6R3	bta-mir-192	-0.973328	-0.979515	0.00618698	gain_positive
ENSBTAG00000010994	ENSBTAG00000029940	0.0541159	0.918905	-0.0660864	0.901015	-0.914249	0.0297524	CTSF	bta-mir-192	0.968365	0.848163	0.120202	gain_negative
ENSBTAG00000011591	ENSBTAG00000029940	-0.0233073	0.965045	-0.0389983	0.941532	0.967209	0.0070928	KRR1	bta-mir-192	-0.990516	-1.00621	0.015691	gain_positive
ENSBTAG00000011704	ENSBTAG00000029940	-0.00745366	0.98882	-0.0837073	0.874732	-0.956518	0.010813		bta-mir-192	0.949064	0.872811	0.0762537	gain_negative
ENSBTAG00000011789	ENSBTAG00000029940	-0.058734	0.912	-0.0105558	0.984167	0.910612	0.0316477	REST	bta-mir-192	-0.969346	-0.921168	-0.0481782	gain_positive
ENSBTAG00000012125	ENSBTAG00000029940	-0.0691694	0.896411	0.0329176	0.950641	-0.922458	0.0256168	GDI1	bta-mir-192	0.853288	0.955375	-0.102087	gain_negative
ENSBTAG00000012172	ENSBTAG00000029940	0.0817475	0.877652	-0.00824636	0.987631	-0.953148	0.0120877	MIDN	bta-mir-192	1.0349	0.944902	0.0899939	gain_negative
ENSBTAG00000012250	ENSBTAG00000029940	-0.0817554	0.87764	-0.0026631	0.996005	0.946186	0.0148641	BLOC1S6	bta-mir-192	-1.02794	-0.948849	-0.0790923	gain_positive
ENSBTAG00000012426	ENSBTAG00000029940	0.0545285	0.918288	-0.00416448	0.993753	-0.992067	0.000847151	INO80C	bta-mir-192	1.0466	0.987903	0.0586929	gain_negative
ENSBTAG00000012760	ENSBTAG00000029940	-0.0988384	0.852225	0.0297454	0.955395	-0.973464	0.0051682	NDUFB3	bta-mir-192	0.874626	1.00321	-0.128584	gain_negative
ENSBTAG00000013254	ENSBTAG00000029940	0.0289067	0.956652	0.0233539	0.964975	0.963611	0.00828711	XPO1	bta-mir-192	-0.934704	-0.940257	0.00555279	gain_positive
ENSBTAG00000013282	ENSBTAG00000029940	0.0906138	0.864451	0.0176369	0.973547	-0.990549	0.00110132	NECAP2	bta-mir-192	1.08116	1.00819	0.0729769	gain_negative
ENSBTAG00000013790	ENSBTAG00000029940	-0.0113298	0.983006	-0.0555438	0.91677	0.976258	0.00437569	MAP3K1	bta-mir-192	-0.987588	-1.0318	0.0442139	gain_positive
ENSBTAG00000013836	ENSBTAG00000029940	0.0399577	0.940095	-0.0171231	0.974318	0.90575	0.0342387		bta-mir-192	-0.865793	-0.922873	0.0570808	gain_positive
ENSBTAG00000014023	ENSBTAG00000029940	0.0847495	0.87318	-0.0130226	0.980467	0.950811	0.0129987	SIRT1	bta-mir-192	-0.866062	-0.963834	0.0977722	gain_positive
ENSBTAG00000014389	ENSBTAG00000029940	-0.0295875	0.955632	-0.0911793	0.86361	0.928592	0.0226592	SP4	bta-mir-192	-0.95818	-1.01977	0.0615917	gain_positive
ENSBTAG00000014773	ENSBTAG00000029940	0.057237	0.914238	0.0215357	0.967701	0.905049	0.0346175	HMMR	bta-mir-192	-0.847813	-0.883514	0.0357013	gain_positive
ENSBTAG00000014786	ENSBTAG00000029940	0.0802424	0.879895	-0.0620523	0.907041	0.940693	0.0171828	PBRM1	bta-mir-192	-0.86045	-1.00274	0.142295	gain_positive
ENSBTAG00000015041	ENSBTAG00000029940	0.0220974	0.966859	-0.00711593	0.989326	-0.982055	0.0028779	NDUFA2	bta-mir-192	1.00415	0.974939	0.0292133	gain_negative
ENSBTAG00000015329	ENSBTAG00000029940	0.0414206	0.937905	-0.0725413	0.891379	-0.905903	0.0341563	MINDY1	bta-mir-192	0.947323	0.833362	0.113962	gain_negative
ENSBTAG00000015536	ENSBTAG00000029940	-0.0573398	0.914085	-0.078956	0.881812	0.951869	0.0125838	CPNE3	bta-mir-192	-1.00921	-1.03082	0.0216162	gain_positive
ENSBTAG00000015720	ENSBTAG00000029940	-0.0234102	0.964891	0.0694526	0.895989	0.96754	0.00698603	WWP1	bta-mir-192	-0.99095	-0.898087	-0.0928629	gain_positive
ENSBTAG00000015778	ENSBTAG00000029940	0.00239083	0.996414	0.0764927	0.885485	0.962277	0.0087452	SASS6	bta-mir-192	-0.959886	-0.885784	-0.0741019	gain_positive
ENSBTAG00000016335	ENSBTAG00000029940	0.0118724	0.982192	0.00896072	0.986559	-0.977474	0.00404474	NPM3	bta-mir-192	0.989346	0.986435	0.00291163	gain_negative
ENSBTAG00000016578	ENSBTAG00000029940	0.0369582	0.944588	-0.0111938	0.98321	0.994437	0.000497728	HNRNPR	bta-mir-192	-0.957478	-1.00563	0.048152	gain_positive
ENSBTAG00000016782	ENSBTAG00000029940	-0.0517445	0.922453	-0.00552956	0.991706	0.987672	0.00164011	SLC39A10	bta-mir-192	-1.03942	-0.993201	-0.0462149	gain_positive
ENSBTAG00000017061	ENSBTAG00000029940	-0.00165038	0.997524	-0.0669308	0.899754	0.986438	0.00189215	SMARCAD1	bta-mir-192	-0.988088	-1.05337	0.0652805	gain_positive
ENSBTAG00000017713	ENSBTAG00000029940	-0.086597	0.870429	0.0231927	0.965217	0.981173	0.0030922	KTN1	bta-mir-192	-1.06777	-0.957981	-0.10979	gain_positive
ENSBTAG00000017798	ENSBTAG00000029940	0.00572609	0.991411	-0.0130721	0.980393	-0.998495	7.00722e-05	ERH	bta-mir-192	1.00422	0.985423	0.0187981	gain_negative
ENSBTAG00000018263	ENSBTAG00000029940	-0.0916086	0.862972	-0.0872809	0.869411	0.947706	0.0142423	WAC	bta-mir-192	-1.03931	-1.03499	-0.00432767	gain_positive
ENSBTAG00000018548	ENSBTAG00000029940	0.0401309	0.939836	0.0266648	0.960012	0.909504	0.0322323	INTS7	bta-mir-192	-0.869373	-0.882839	0.0134662	gain_positive
ENSBTAG00000018737	ENSBTAG00000029940	-0.0265177	0.960233	-0.0879719	0.868383	0.952366	0.0123904	GLMN	bta-mir-192	-0.978883	-1.04034	0.0614542	gain_positive
ENSBTAG00000018994	ENSBTAG00000029940	0.0587746	0.91194	-0.0710708	0.893573	0.970184	0.00615249	TNFSF10	bta-mir-192	-0.91141	-1.04126	0.129845	gain_positive
ENSBTAG00000019253	ENSBTAG00000029940	-0.0335055	0.949761	0.0586746	0.912089	-0.937813	0.0184412	RPL36AL	bta-mir-192	0.904308	0.996488	-0.0921801	gain_negative
ENSBTAG00000019264	ENSBTAG00000029940	0.0683044	0.897703	0.0194459	0.970835	0.945334	0.0152168	EDEM3	bta-mir-192	-0.877029	-0.925888	0.0488585	gain_positive
ENSBTAG00000019781	ENSBTAG00000029940	-0.0958804	0.85662	0.0896619	0.865868	0.923848	0.0249364	CLASP1	bta-mir-192	-1.01973	-0.834186	-0.185542	gain_positive
ENSBTAG00000019851	ENSBTAG00000029940	0.0478669	0.928254	0.0649198	0.902757	-0.911671	0.031092	PPP2R1A	bta-mir-192	0.959538	0.976591	-0.0170529	gain_negative
ENSBTAG00000019889	ENSBTAG00000029940	-0.0638475	0.904359	0.00282976	0.995755	0.998779	5.12173e-05	DIS3	bta-mir-192	-1.06263	-0.995949	-0.0666773	gain_positive
ENSBTAG00000019987	ENSBTAG00000029940	-0.0884644	0.86765	0.0789579	0.881809	0.947258	0.0144246	RPP14	bta-mir-192	-1.03572	-0.8683	-0.167422	gain_positive
ENSBTAG00000020594	ENSBTAG00000029940	-0.0571499	0.914368	-0.0557087	0.916523	0.976263	0.0043744	ELF2	bta-mir-192	-1.03341	-1.03197	-0.00144119	gain_positive
ENSBTAG00000020681	ENSBTAG00000029940	0.0361312	0.945827	0.0835581	0.874955	0.950404	0.0131599	FNDC3A	bta-mir-192	-0.914272	-0.866846	-0.0474269	gain_positive
ENSBTAG00000020855	ENSBTAG00000029940	-0.0986433	0.852515	0.0690538	0.896584	0.979269	0.003572	PTPN4	bta-mir-192	-1.07791	-0.910215	-0.167697	gain_positive
ENSBTAG00000021162	ENSBTAG00000029940	0.0994731	0.851283	-0.0898851	0.865535	0.983653	0.00250274	CKAP2	bta-mir-192	-0.88418	-1.07354	0.189358	gain_positive
ENSBTAG00000021202	ENSBTAG00000029940	0.0651887	0.902356	-0.0949296	0.858033	-0.93814	0.0182969	ACOT7	bta-mir-192	1.00333	0.84321	0.160118	gain_negative
ENSBTAG00000021668	ENSBTAG00000029940	-0.0972484	0.854587	-0.0741404	0.888993	0.913673	0.0300501	METTL4	bta-mir-192	-1.01092	-0.987814	-0.023108	gain_positive
ENSBTAG00000021709	ENSBTAG00000029940	0.0622262	0.906781	0.0699244	0.895284	-0.943015	0.0161891	SPI1	bta-mir-192	1.00524	1.01294	-0.0076982	gain_negative
ENSBTAG00000021720	ENSBTAG00000029940	0.0379422	0.943114	-0.0623113	0.906654	-0.908553	0.0327371	MRPL27	bta-mir-192	0.946495	0.846242	0.100254	gain_negative
ENSBTAG00000021977	ENSBTAG00000029940	-0.0899204	0.865483	-0.0292752	0.9561	0.94026	0.0173701	PRRC1	bta-mir-192	-1.03018	-0.969535	-0.0606452	gain_positive
ENSBTAG00000027610	ENSBTAG00000029940	0.0525859	0.921194	0.0673298	0.899158	-0.946113	0.0148944		bta-mir-192	0.998699	1.01344	-0.0147439	gain_negative
ENSBTAG00000031579	ENSBTAG00000029940	-0.00354277	0.994686	-0.0268002	0.959809	0.946773	0.014623	SGO2	bta-mir-192	-0.950315	-0.973573	0.0232574	gain_positive
ENSBTAG00000033395	ENSBTAG00000029940	-0.0430751	0.935427	-0.0322484	0.951644	-0.987142	0.00174694	C25H16orf91	bta-mir-192	0.944066	0.954893	-0.0108266	gain_negative
ENSBTAG00000034689	ENSBTAG00000029940	-0.0533399	0.920066	-0.0734995	0.889949	-0.957508	0.0104474	ZNRF1	bta-mir-192	0.904168	0.884009	0.0201596	gain_negative
ENSBTAG00000047545	ENSBTAG00000029940	-0.0118164	0.982276	0.00690206	0.989647	-0.953467	0.011965	RTL5	bta-mir-192	0.941651	0.96037	-0.0187185	gain_negative
ENSBTAG00000048664	ENSBTAG00000029940	-0.0101832	0.984726	-0.073963	0.889258	0.902709	0.0358922	CDK14	bta-mir-192	-0.912892	-0.976672	0.0637798	gain_positive
ENSBTAG00000053886	ENSBTAG00000029940	0.0915454	0.863066	-0.000675204	0.998987	-0.96441	0.00801678	NDUFAF8	bta-mir-192	1.05596	0.963734	0.0922206	gain_negative
ENSBTAG00000001794	ENSBTAG00000029945	0.0290115	0.956495	0.0848198	0.873075	-0.935232	0.0195934	RPL36	MIR148A	0.964243	1.02005	-0.0558083	gain_negative
ENSBTAG00000004842	ENSBTAG00000029945	0.0156416	0.976539	-0.0844923	0.873563	0.988374	0.00150214	RSPRY1	MIR148A	-0.972733	-1.07287	0.100134	gain_positive
ENSBTAG00000005869	ENSBTAG00000029945	0.0179515	0.973076	0.0210583	0.968417	0.904225	0.0350649	SENP6	MIR148A	-0.886273	-0.883167	-0.00310674	gain_positive
ENSBTAG00000008361	ENSBTAG00000029945	-0.0777644	0.883589	-0.0531094	0.920411	0.928678	0.0226187	PON2	MIR148A	-1.00644	-0.981787	-0.024655	gain_positive
ENSBTAG00000011339	ENSBTAG00000029945	0.00296765	0.995549	0.0395253	0.940743	0.923228	0.0252389	TAF8	MIR148A	-0.920261	-0.883703	-0.0365577	gain_positive
ENSBTAG00000012550	ENSBTAG00000029945	0.061537	0.907811	-0.031766	0.952367	0.910018	0.0319607	TAOK3	MIR148A	-0.848481	-0.941784	0.093303	gain_positive
ENSBTAG00000014368	ENSBTAG00000029945	0.018258	0.972616	0.0605174	0.909335	0.917196	0.0282449	SLAMF6	MIR148A	-0.898938	-0.856679	-0.0422595	gain_positive
ENSBTAG00000014786	ENSBTAG00000029945	-0.0505258	0.924276	0.0428891	0.935706	0.916437	0.0286308	PBRM1	MIR148A	-0.966963	-0.873548	-0.0934149	gain_positive
ENSBTAG00000017275	ENSBTAG00000029945	0.0169891	0.974519	0.000745021	0.998882	0.932698	0.0207462	COIL	MIR148A	-0.915709	-0.931953	0.0162441	gain_positive
ENSBTAG00000019312	ENSBTAG00000029945	0.0191072	0.971343	-0.0229828	0.965532	0.926899	0.0234637	TFCP2	MIR148A	-0.907792	-0.949882	0.04209	gain_positive
ENSBTAG00000019750	ENSBTAG00000029945	0.0560092	0.916074	0.0600189	0.91008	0.906569	0.0337979	TMEM106B	MIR148A	-0.85056	-0.84655	-0.00400968	gain_positive
ENSBTAG00000021135	ENSBTAG00000029945	0.00582355	0.991265	0.0387558	0.941895	0.945682	0.0150722	RMI1	MIR148A	-0.939859	-0.906926	-0.0329323	gain_positive
ENSBTAG00000021543	ENSBTAG00000029945	0.0924819	0.861673	0.0955394	0.857127	0.911218	0.0313291	MDFIC	MIR148A	-0.818737	-0.815679	-0.00305749	gain_positive
ENSBTAG00000049367	ENSBTAG00000029945	-0.0496462	0.925592	0.071531	0.892886	0.955304	0.011267		MIR148A	-1.00495	-0.883773	-0.121177	gain_positive
ENSBTAG00000055051	ENSBTAG00000029945	0.0228654	0.965708	-0.0527055	0.921015	0.906962	0.0335867	RNF125	MIR148A	-0.884097	-0.959668	0.0755708	gain_positive
ENSBTAG00000000375	ENSBTAG00000029948	0.0594413	0.910943	0.0143263	0.978512	-0.917933	0.0278718	SSRP1		0.977374	0.93226	0.0451149	gain_negative
ENSBTAG00000000607	ENSBTAG00000029948	-0.0256457	0.96154	0.0630521	0.905547	-0.94214	0.0165615	ABCF2		0.916494	1.00519	-0.0886977	gain_negative
ENSBTAG00000001659	ENSBTAG00000029948	-0.099894	0.850657	-0.0665605	0.900307	-0.946199	0.0148588	VPS4A		0.846305	0.879639	-0.0333335	gain_negative
ENSBTAG00000002000	ENSBTAG00000029948	0.0247771	0.962842	-0.0138792	0.979183	-0.987368	0.00170105	TIMM8B		1.01215	0.973489	0.0386563	gain_negative
ENSBTAG00000002628	ENSBTAG00000029948	0.0538994	0.919229	-0.00222775	0.996658	-0.918393	0.02764	SLC44A2		0.972292	0.916165	0.0561271	gain_negative
ENSBTAG00000003222	ENSBTAG00000029948	-0.0465235	0.930265	0.00031754	0.999524	-0.966891	0.00719573	ASNS		0.920368	0.967209	-0.0468411	gain_negative
ENSBTAG00000003225	ENSBTAG00000029948	0.0838053	0.874586	0.0450025	0.932542	-0.901243	0.0366982	IMP4		0.985048	0.946246	0.0388027	gain_negative
ENSBTAG00000003642	ENSBTAG00000029948	-0.0373795	0.943957	0.0789221	0.881863	-0.930631	0.0217024	PRDX1		0.893252	1.00955	-0.116302	gain_negative
ENSBTAG00000003989	ENSBTAG00000029948	0.0841053	0.87414	-0.0611288	0.908421	-0.927867	0.0230027			1.01197	0.866738	0.145234	gain_negative
ENSBTAG00000004875	ENSBTAG00000029948	0.0503513	0.924537	0.0319487	0.952093	-0.933039	0.0205901	NAA60		0.98339	0.964987	0.0184026	gain_negative
ENSBTAG00000005280	ENSBTAG00000029948	0.0465229	0.930266	0.0496744	0.92555	-0.925179	0.0242904	ADA		0.971702	0.974853	-0.00315146	gain_negative
ENSBTAG00000006029	ENSBTAG00000029948	0.084266	0.8739	-0.0584571	0.912414	-0.905451	0.0344003	OGDH		0.989717	0.846994	0.142723	gain_negative
ENSBTAG00000006116	ENSBTAG00000029948	0.035939	0.946115	-0.0786068	0.882333	-0.942235	0.016521	SUGP1		0.978174	0.863628	0.114546	gain_negative
ENSBTAG00000007189	ENSBTAG00000029948	0.0756717	0.886709	0.0800786	0.880139	0.957863	0.0103174	RCHY1		-0.882191	-0.877784	-0.00440691	gain_positive
ENSBTAG00000008057	ENSBTAG00000029948	0.0574334	0.913945	-0.0284729	0.957302	-0.939513	0.0176948	PARVG		0.996947	0.91104	0.0859063	gain_negative
ENSBTAG00000008116	ENSBTAG00000029948	-0.0674818	0.898931	0.0650276	0.902596	-0.956906	0.0106691	POLDIP2		0.889424	1.02193	-0.132509	gain_negative
ENSBTAG00000009077	ENSBTAG00000029948	-0.0572852	0.914166	0.00775435	0.988369	-0.965579	0.00762627	SNRPA		0.908294	0.973333	-0.0650395	gain_negative
[truncated: 3,126 more rows]
